# Supplementary material for: Human albumin enhances the pathogenic potential of Candida glabrata on vaginal epithelial cells
Source: PLoS Pathog. 2021 Oct 28;17(10):e1010037. doi: 10.1371/journal.ppat.1010037 (PMC8577789; doi:10.1371/journal.ppat.1010037)
Supplement: S1 Table — Damage of A-431 cells infected with wild type (WT) and different mutant strains, with or without bovine serum albumin. The values are presented as absorbance values and expressed as the percentage of damage caused by WT. Damage was recorded by measuring LDH in the supernatant. (XLSX) [file ppat.1010037.s004.xlsx]

## Sheet: 24h damage
	without BSA				plus BSA
ORF	Mean	Stdev	% of WT	%Stdev of WT	Mean	Stdev	% of WT	%Stdev of WT
CAGL0A00451g	0.0801	0.00969949	104.797	12.6901	0.51395	0.0873277	173.632	29.5026
CAGL0D02882g	0.0835	0.00306105	109.246	4.00486	0.393667	0.116289	132.995	39.2869
CAGL0E03476g	0.0855	0.00451331	111.862	5.9049	0.2962	0.068006	100.068	22.975
CAGL0F02717g	0.100867	0.0148177	131.967	19.3864	0.340567	0.0775205	115.056	26.1893
CAGL0F07865g	0.0765667	0.0227148	100.174	29.7185	0.334267	0.0467164	112.928	15.7826
CAGL0G04125g	0.0672667	0.0275827	88.007	36.0872	0.368233	0.0541286	124.403	18.2867
CAGL0B04521g	0.0582	0.0102122	76.1448	13.361	0.1809	0.103501	61.1149	34.9667
CAGL0D02904g	0.0838667	0.0242655	109.725	31.7472	0.3985	0.0790523	134.628	26.7069
CAGL0E03762g	0.1194	0.0104704	156.215	13.6988	0.380733	0.0652699	128.626	22.0506
CAGL0F03025g	0.13655	0.0137886	178.652	18.04	0.378667	0.0428313	127.928	14.47
CAGL0F07909g	0.0848667	0.0270448	111.034	35.3836	0.4099	0.0140007	138.48	4.72997
CAGL0G05896g	0.0689333	0.00846719	90.1875	11.0779	0.291833	0.0793975	98.5923	26.8235
CAGL0H01683g	0.0934667	0.00430155	122.285	5.62784	0.3792	0.106391	128.108	35.9428
CAGL0A01133g	0.0849	0.00561516	111.077	7.34648	0.396533	0.0496774	133.964	16.7829
CAGL0D03674g	0.0756333	0.00263122	98.9533	3.44251	0.304533	0.0548541	102.883	18.5318
CAGL0E03982g	0.0734667	0.00786151	96.1186	10.2854	0.357267	0.0972266	120.698	32.8468
CAGL0F03883g	0.0780333	0.0114518	102.093	14.9827	0.386767	0.0236551	130.664	7.99158
CAGL0F08833g	0.0693	0.00280535	90.6672	3.67032	0.2877	0.0420922	97.1959	14.2203
CAGL0H02563g	0.0818333	0.0136258	107.065	17.8271	0.3861	0.00971391	130.439	3.28173
CAGL0A03586g	0.0664667	0.00672483	86.9603	8.79829	0.294067	0.0367083	99.3468	12.4015
CAGL0F09053g	0.0627667	0.0021362	82.1195	2.79485	0.3115	0.0100955	105.236	3.41065
CAGL0A04081g	0.0729333	0.0190243	95.4208	24.89	0.3694	0.0286131	124.797	9.66659
CAGL0C01463g	0.0705	0.0025632	92.2372	3.35351	0.237867	0.0148843	80.3604	5.02849
CAGL0F05995g	0.0759333	0.0130439	99.3458	17.0657	0.314433	0.0190238	106.227	6.42694
CAGL0G00242g	0.0967	0.0116923	165.111	19.9641	0.2853	0.0361042	104.226	13.1895
CAGL0G08844g	0.0881667	0.00710375	150.541	12.1293	0.316767	0.0233252	115.721	8.52113
CAGL0H04367g	0.0723	0.0141421	123.449	24.1471	0.302667	0.0155924	110.57	5.69621
CAGL0B00858g	0.0787	0.0103204	134.377	17.6216	0.264933	0.0346021	96.7852	12.6408
CAGL0C02277g	0.0525	0.00443057	89.6414	7.56501	0.1835	0.027912	67.036	10.1968
CAGL0D06204g	0.0549667	0.000907376	93.8532	1.5493	0.284433	0.00962619	103.909	3.51663
CAGL0E06666g	0.0773	0.0175966	131.986	30.0454	0.152267	0.00643843	55.6259	2.35208
CAGL0F06545g	0.0643333	0.00170977	109.846	2.91936	0.196933	0.0452157	71.9435	16.5182
CAGL0G01056g	0.0624667	0.00442305	106.659	7.55216	0.1675	0.0308725	61.1909	11.2783
CAGL0G09020g	0.0613	0.00588473	104.667	10.0479	0.0867	0.0232523	31.6732	8.49451
CAGL0H05621g	0.0646	0.0177325	110.302	30.2774	0.160433	0.0243951	58.6094	8.91201
CAGL0B00968g	0.0575333	0.00588756	98.2356	10.0527	0.2551	0.024183	93.1929	8.83452
CAGL0C02343g	0.0408	0.0162816	69.6642	27.8001	0.0587333	0.00196554	21.4564	0.718048
CAGL0D06512g	0.0489333	0.00181475	86.9153	3.22337	0.589233	0.0182083	89.9547	2.77975
CAGL0F06655g	0.048	0.0031225	85.2575	5.54618	0.5235	0.0749901	79.9196	11.4483
CAGL0G01320g	0.0499	0.00183576	88.6323	3.26067	0.578467	0.064402	88.311	9.83186
CAGL0G09449g	0.0559	0.00509117	99.2895	9.04293	0.662433	0.0522763	101.13	7.98071
CAGL0H06413g	0.0491333	0.0028746	87.2706	5.10586	0.5241	0.174183	80.0112	26.5914
CAGL0E00385g	0.0482333	0.00115036	85.672	2.04327	0.5138	0.0334205	78.4388	5.10211
CAGL0F01419g	0.0448667	0.000550757	79.6921	0.978254	0.5468	0.00870174	83.4767	1.32844
CAGL0F06677g	0.054	0.00452548	95.9147	8.03816	0.5479	0.0644598	83.6446	9.84069
CAGL0G01386g	0.0496333	0.0040612	88.1587	7.2135	0.680967	0.089737	103.959	13.6996
CAGL0G09757g	0.0509	0.00396106	90.4085	7.03563	0.648333	0.0440041	98.9772	6.71785
CAGL0H06875g	0.049	0.000435889	87.0337	0.774225	0.332	0.0380785	50.6844	5.81321
CAGL0B02211g	0.0601333	0.0131234	106.809	23.3097	0.6618	0.0996834	101.033	15.2181
CAGL0C03872g	0.0447667	0.00733644	79.5145	13.031	0.655267	0.0162685	100.036	2.48361
CAGL0F01463g	0.0455667	0.00547753	80.9355	9.72918	0.566333	0.0318473	86.4587	4.86194
CAGL0F07579g	0.0507333	0.001861	90.1125	3.30551	0.6238	0.0152207	95.2318	2.32365
CAGL0G02409g	0.0498333	0.00291433	88.5139	5.17644	0.518567	0.0342246	79.1665	5.22487
CAGL0D01936g	0.046	0.00407308	81.7052	7.23461	0.590033	0.0138073	90.0768	2.10788
CAGL0E01771g	0.0549	0.00480312	97.5133	8.5313	0.626333	0.0479226	95.6185	7.31605
CAGL0F02079g	0.0521667	0.00217332	92.6584	3.86026	0.5505	0.0260824	84.0415	3.98184
CAGL0F07601g	0.0544667	0.0054684	96.7436	9.71296	0.586367	0.0528853	89.5171	8.07368
CAGL0G02827g	0.0458333	0.00289194	81.4091	5.13667	0.6992	0.0321441	106.743	4.90724
CAGL0H00396g	0.052	0.0036428	92.3623	6.47034	0.624233	0.0311683	95.298	4.75828
CAGL0H08624g	0.0486667	0.003139	86.4417	5.57549	0.391733	0.0120704	59.8036	1.84271
CAGL0B03421g	0.0490667	0.000665833	87.1522	1.18265	0.431167	0.0987395	65.8236	15.074
CAGL0D02530g	0.0528	0.00757166	93.7833	13.4488	0.7077	0.04174	108.04	6.3722
CAGL0E03355g	0.0535333	0.00340783	95.0859	6.05299	0.4326	0.305794	66.0424	46.6837
CAGL0F02519g	0.0556333	0.00148436	98.8159	2.63652	0.569467	0.0564776	86.9371	8.6221
CAGL0F07755g	0.0543	0.00252389	96.4476	4.48292	0.4294	0.066808	65.5539	10.1992
CAGL0G03597g	0.0658	0.0223188	116.874	39.6427	0.6198	0.0108513	94.6211	1.6566
CAGL0I08195g	0.0745	0.0103238	114.969	15.9317	0.505767	0.0864721	75.0618	12.8335
CAGL0J11770g	0.0778	0.0113583	120.062	17.5282	0.619367	0.0926176	91.9214	13.7456
CAGL0K11902g	0.0611	0.00955981	94.2901	14.7528	0.5464	0.143272	81.0923	21.2632
CAGL0M01826g	0.0743333	0.0376365	114.712	58.081	0.623267	0.0343264	92.5003	5.09445
CAGL0M05907g	0.0613333	0.0128048	94.6502	19.7605	0.5035	0.142959	74.7254	21.2169
CAGL0I08503g	0.0508	0.00383536	78.3951	5.91877	0.5602	0.0354982	83.1404	5.26836
CAGL0K12078g	0.0584667	0.0178304	90.2263	27.5161	0.374633	0.0598536	55.6001	8.88299
CAGL0L05632g	0.0842333	0.0564808	129.99	87.1618	0.742867	0.0992589	110.25	14.7312
CAGL0M02387g	0.0461667	0.00342685	71.2449	5.28836	0.7828	0.122047	116.177	18.1132
CAGL0M12298g	0.0671	0.0273384	103.549	42.1889	0.375133	0.103672	55.6743	15.3862
CAGL0I03498g	0.0778667	0.0635313	120.165	98.0421	0.6452	0.0406457	95.7554	6.03231
CAGL0I09416g	0.0419667	0.0037072	64.7634	5.72099	0.4095	0.0499691	60.7747	7.41601
CAGL0K12430g	0.0491	0.0341404	75.7716	52.6859	0.491	0.138591	72.8703	20.5685
CAGL0M02651g	0.0555	0.00820244	86.8545	14.7792	0.2515	0.0190919	68.7816	7.5912
CAGL0M13739g	0.0559	0.00752861	87.4804	13.468	0.0996	0.0114136	27.2392	11.4594
CAGL0I04092g	0.0755	0.00314325	118.153	4.16324	0.3379	0.0159549	92.4108	4.72179
CAGL0K01507g	0.0685667	0.00871225	107.303	12.7063	0.2939	0.0273501	80.3774	9.30594
CAGL0K12562g	0.0488667	0.00536874	76.4737	10.9865	0.1687	0.00698641	46.137	4.14132
CAGL0L07656g	0.0466667	0.00416453	73.0308	8.924	0.219433	0.0311206	60.0119	14.1823
CAGL0M03025g	0.0464	0.000781025	72.6135	1.68324	0.302567	0.0463276	82.7476	15.3115
CAGL0M13849g	0.0472333	0.00205994	73.9176	4.36119	0.415333	0.0208541	113.588	5.02105
CAGL0I04862g	0.0462667	0.00117189	72.4048	2.53291	0.224167	0.0103326	61.3063	4.60935
CAGL0J04290g	0.0455333	0.00217332	71.2572	4.77304	0.210567	0.00672631	57.5869	3.19438
CAGL0K02673g	0.0437667	0.00325013	68.4924	7.42603	0.1724	0.0149342	47.1489	8.66252
CAGL0L00605g	0.0437	0.00445421	68.3881	10.1927	0.27575	0.0144957	75.4137	5.25682
CAGL0L07744g	0.0477333	0.00680098	74.7001	14.2479	0.000966667	0.003188	0.264369	117.851
CAGL0M03597g	0.0447333	0.00270247	70.0052	6.04128	0.00206667	0.00430968	0.565204	28.2843
CAGL0M08184g	0.0405667	0.00201329	63.4846	4.96292	0.0098	0.0076922	2.68016	63.1345
CAGL0I10945g	0.0511333	0.00564476	80.0209	11.0393	0.00526667	0.00144338	1.44036	27.4059
CAGL0K05423g	0.0479333	0.00454569	75.013	9.48337	0.150233	0.00981699	41.0867	6.5345
CAGL0L01727g	0.0419333	0.00231589	65.6234	5.52279	0.199367	0.0193779	54.5239	9.71973
CAGL0L09691g	0.0424667	0.00141539	66.458	3.33295	0.1575	0.0407165	43.074	25.8517
CAGL0M03663g	0.0504	0.00520865	78.8732	10.3346	0.210133	0.0296524	57.4684	14.1112
CAGL0I05236g	0.0465	0.00679779	72.77	14.6189	0.297067	0.0333296	81.2434	11.2196
CAGL0K06479g	0.0436	0.00325115	68.2316	7.45677	0.166133	0.0500497	45.4351	30.1262
CAGL0L01771g	0.0484667	0.00391067	75.8477	8.06878	0.253267	0.0280995	69.2648	11.0948
CAGL0L10956g	0.0575667	0.00956574	90.0887	16.6168	0.260033	0.0200929	71.1154	7.72704
CAGL0M03773g	0.0416	0.00138925	65.1017	3.33953	0.134967	0.00820325	36.9114	6.07798
CAGL0J08206g	0.0460667	0.00283078	72.0918	6.14497	0.128333	0.00642599	35.0973	5.00726
CAGL0K06985g	0.0519	0.0030348	81.2207	5.8474	0.218033	0.0297332	59.629	13.637
CAGL0L01903g	0.0477	0.00194679	74.6479	4.08133	0.135633	0.0482724	37.0938	35.5904
CAGL0L11110g	0.0534667	0.00715006	83.6724	13.3729	0.416967	0.0579661	114.034	13.9018
CAGL0M04169g	0.0538333	0.00393997	101.957	7.31882	0.0850333	0.00557704	20.2027	6.55865
CAGL0M09207g	0.1112	0.0471538	210.606	42.4045	0.524067	0.0316535	124.511	6.03998
CAGL0F08371g	0.0647667	0.0206911	122.664	31.9472	0.297833	0.0529428	70.7611	17.776
CAGL0I06138g	0.0872333	0.0267582	165.215	30.6743	0.554533	0.0295339	131.749	5.32591
CAGL0J08613g	0.0762	0.029445	144.318	38.6418	0.482233	0.0762056	114.572	15.8026
CAGL0L02761g	0.0622	0.0123964	117.803	19.9299	0.4903	0.0299813	116.488	6.11489
CAGL0L12056g	0.05295	0.00162634	100.284	3.07147	0.513567	0.0502162	122.016	9.77793
CAGL0M04191g	0.0524	0.00372424	99.2424	7.10734	0.374533	0.0796575	88.9839	21.2685
CAGL0M09669g	0.0652667	0.0183538	123.611	28.1213	0.350633	0.0341219	83.3056	9.7315
CAGL0J11308g	0.0602667	0.00273008	114.141	4.53	0.481267	0.0762322	114.342	15.8399
CAGL0K10164g	0.0758	0.0294165	143.561	38.808	0.3677	0.0204898	87.3604	5.57241
CAGL0L03377g	0.0557	0.00632693	105.492	11.3589	0.262467	0.071637	62.3584	27.2937
CAGL0L12782g	0.0572667	0.00619785	108.46	10.8228	0.161633	0.077805	38.4018	48.1368
CAGL0M04565g	0.0535	0.000953939	101.326	1.78306	0.2305	0.040091	54.7636	17.3931
CAGL0M10791g	0.0888	0.00324192	77.532	2.83054	0.138767	0.0204099	20.8233	3.06271
CAGL0I07755g	0.0879	0.0165919	76.7462	14.4865	0.0931667	0.00687701	13.9806	1.03196
CAGL0L03674g	0.0985667	0.0214262	86.0594	18.7074	0.1461	0.00680882	21.9238	1.02173
CAGL0M11440g	0.0933667	0.00190875	81.5192	1.66655	0.152567	0.00971665	22.8942	1.45808
CAGL0L06138g	0.0856333	0.00341955	74.7672	2.98564	0.1332	0.0328392	19.988	4.92784
CAGL0J11748g	0.0871333	0.00502129	76.0768	4.38413	0.1511	0.0736874	22.6741	11.0575
CAGL0K10868g	0.1032	0.016345	90.1048	14.271	0.149833	0.0160176	22.484	2.4036
CAGL0L04400g	0.0895333	0.0188142	78.1723	16.4268	0.145367	0.00673523	21.8137	1.01069
CAGL0M01760g	0.0851333	0.0130864	74.3306	11.4258	0.152233	0.0358162	22.8441	5.37459
CAGL0M11726g	0.0864	0.00557495	75.4366	4.86753	0.132433	0.0489604	19.8729	7.347
CAGL0J00539g	0.0849667	0.00770216	74.1851	6.72482	0.0955333	0.00540493	14.3357	0.811065
CAGL0L05632g	0.1027	0.0197069	89.6682	17.2062	0.1774	0.0552438	26.6206	8.28989
CAGL0G04873g	0.0888	0.00895042	77.532	7.81469	0.1518	0.0427365	22.7791	6.41304
CAGL0K01507g	0.0857333	0.0055003	74.8545	4.80236	0.136	0.0743613	20.4082	11.1587
CAGL0L03520g	0.0988	0.0135133	86.2631	11.7986	0.101433	0.0038371	15.2211	0.575796
CAGL0I08195g	0.1011	0.0192876	88.2712	16.8401	0.140333	0.0481	21.0584	7.21789
CAGL0J03828g	0.0895667	0.00606657	78.2014	5.29678	0.1507	0.0365574	22.614	5.4858
CAGL0M13827g	0.0805333	0.00621718	70.3143	5.42827	0.1142	0.0397698	17.1369	5.96786
CAGL0H05621g	0.0892	0.00970618	77.8813	8.47455	0.1144	0.0129317	17.1669	1.94054
CAGL0K04037g	0.1114	0.0152306	97.2643	13.2979	0.1977	0.0747159	29.6669	11.2119
CAGL0J11506g	0.0820333	0.00555818	71.624	4.85289	0.135267	0.0457456	20.2981	6.86459
CAGL0D02794g	0.0754	0.00230651	65.8324	2.01383	0.1106	0.0454927	16.5966	6.82664
CAGL0J07282g	0.101633	0.0117547	88.7369	10.2631	0.380933	0.397054	57.1629	59.5819
CAGL0G00858g	0.0985	0.0179424	86.0012	15.6657	0.158267	0.0455094	23.7495	6.82914
CAGL0F01507g	0.0852667	0.000907378	74.447	0.792239	0.1521	0.0743513	22.8241	11.1572
CAGL0B04521g	0.0773	0.00297153	67.4913	2.59447	0.0886333	0.0100431	13.3003	1.50706
CAGL0G02497g	0.0940667	0.00631691	82.1304	5.51535	0.127533	0.0557553	19.1377	8.36664
CAGL0M08404g	0.0951	0.0118874	83.0326	10.379	0.157333	0.0225061	23.6094	3.37726
CAGL0L06336g	0.114633	0.00745676	100.087	6.51056	0.7296	0.0864148	109.484	12.9674
CAGL0G09020g	0.0805333	0.00848548	111.594	11.7582	0.188367	0.0410317	129.077	28.1168
CAGL0J00253g	0.0674333	0.00251661	93.4411	3.48722	0.1051	0.00268887	72.0192	1.84253
CAGL0B04389g	0.0650333	0.0042004	90.1155	5.82041	0.0845333	0.00454899	57.926	3.11717
CAGL0K09944g	0.0562333	0.00595343	77.9215	8.24956	0.163967	0.00884892	112.357	6.06367
CAGL0K04169g	0.0816	0.0359939	113.072	49.8761	0.1015	0.0152227	69.5523	10.4313
CAGL0D05434g	0.0721667	0.0133822	100	18.5435	0.0871667	0.0050362	59.7305	3.45103
CAGL0E02783g	0.0499667	0.00231589	69.2379	3.20908	0.0740667	0.00939273	50.7538	6.43631
CAGL0H00847g	0.0519	0.000721111	71.9169	0.99923	0.0917333	0.00522908	62.8598	3.5832
CAGL0K05841g	0.0820333	0.0228321	113.672	31.638	0.114433	0.0199362	78.4148	13.6612
CAGL0M08250g	0.0797	0.0062554	110.439	8.66799	0.0966333	0.00486758	66.2174	3.33548
CAGL0E02915g	0.0678	0.00651844	93.9492	9.03247	0.100067	0.0168432	68.5701	11.5417
CAGL0F06501g	0.0655333	0.0144597	90.8083	20.0366	0.1117	0.00575587	76.5418	3.94418
CAGL0H01287g	0.0862667	0.0145239	119.538	20.1255	0.104267	0.00990017	71.4482	6.78403
CAGL0K03003g	0.077	0.00545252	106.697	7.55546	0.0785	0.0049	53.7917	3.3577
CAGL0C00693g	0.0702667	0.0110735	97.3672	15.3444	0.0826	0.00266271	56.6012	1.8246
CAGL0A01452g	0.0605667	0.00551574	83.9261	7.64305	0.0717667	0.00275379	49.1777	1.88702
CAGL0H05005g	0.0837	0.0139582	115.982	19.3416	0.0988333	0.00440038	67.725	3.01533
CAGL0I07513g	0.0708333	0.0170295	98.1524	23.5974	0.0806667	0.00479618	55.2764	3.28655
CAGL0B01441g	0.0580333	0.00985613	80.4157	13.6575	0.0649667	0.00156312	44.518	1.07112
CAGL0A01584g	0.0625667	0.00387599	86.6975	5.37089	0.1122	0.0120835	76.8844	8.28012
CAGL0H06435g	0.0836	0.0359787	115.843	49.8551	0.1111	0.00562406	76.1307	3.85385
CAGL0G04609g	0.0631	0.0125869	87.4365	17.4414	0.103933	0.00359212	71.2197	2.46148
CAGL0L00583g	0.0636	0.00531131	88.1293	7.35978	0.138	0.0142517	94.5637	9.76587
CAGL0M05533g	0.0903333	0.0223556	125.173	30.9778	0.1273	0.016897	87.2316	11.5786
CAGL0A02486g	0.0737333	0.0226637	102.171	31.4047	0.107867	0.000960904	73.915	0.658454
CAGL0D00220g	0.0725	0.0179586	100.462	24.8848	0.084	0.00135278	57.5605	0.926982
CAGL0G00814g	0.0634667	0.00449704	87.9446	6.23146	0.0965667	0.00642988	66.1718	4.40604
CAGL0H06545g	0.0994333	0.0286617	137.783	39.716	0.180767	0.0180439	123.869	12.3645
CAGL0E01859g	0.0605	0.00816639	97.319	13.1363	0.6427	0.0538833	97.158	8.14562
CAGL0A04411g	0.0564333	0.00231156	90.7775	3.71833	0.592	0.0187433	89.4936	2.83345
CAGL0D01034g	0.0695	0.00295127	111.796	4.74735	0.527	0.0136865	79.6674	2.06901
CAGL0G02101g	0.0587333	0.0034588	94.4772	5.56376	0.654633	0.0523944	98.962	7.92054
CAGL0H07403g	0.0621333	0.00430852	99.9464	6.9306	0.493233	0.0569693	74.5629	8.61214
CAGL0I08855g	0.0643	0.00466798	103.432	7.50881	0.516067	0.0138045	78.0146	2.08684
CAGL0B00528g	0.0642	0.00372425	103.271	5.99075	0.566567	0.0554713	85.6488	8.38568
CAGL0D03256g	0.0571	0.0019	91.8499	3.0563	0.419133	0.0375092	63.3611	5.67033
CAGL0G02343g	0.0714	0.0104819	114.853	16.8609	0.5303	0.0479804	80.1663	7.25327
CAGL0M07381g	0.0562	0.00282135	90.4021	4.53836	0.560233	0.0149868	84.6914	2.26557
CAGL0L06424g	0.0535667	0.00231804	86.1662	3.72876	0.5468	0.0350629	82.6606	5.30052
CAGL0L11110g	0.0562667	0.00100664	90.5094	1.61927	0.5559	0.0276566	84.0363	4.1809
CAGL0B01969g	0.0635	0.0140032	102.145	22.5253	0.510433	0.0426588	77.163	6.4488
CAGL0D06446g	0.0598667	0.00685006	96.3003	11.0189	0.5274	0.0500249	79.7279	7.56234
CAGL0F02453g	0.0553333	0.000550758	89.008	0.885937	0.5477	0.0103058	82.7967	1.55795
CAGL0G05566g	0.0604	0.00330454	97.1582	5.31562	0.518433	0.0385962	78.3724	5.83464
CAGL0J00253g	0.078	0.0269817	125.469	43.4021	0.537933	0.0367372	81.3202	5.55362
CAGL0B04389g	0.0534	0.00132288	85.8981	2.12795	0.465067	0.0351171	70.3049	5.30871
CAGL0D06622g	0.0615	0.012985	98.9276	20.8874	0.5016	0.0282133	75.8277	4.26505
CAGL0F03003g	0.0582	0.00377227	93.6193	6.06799	0.493933	0.013188	74.6687	1.99365
CAGL0G05918g	0.0719333	0.0183195	115.71	29.4683	0.3988	0.0333585	60.2872	5.04286
CAGL0I00484g	0.0549333	0.00116762	88.3646	1.87821	0.549	0.0515846	82.9932	7.79812
CAGL0J00803g	0.0686	0.0160533	110.349	25.8231	0.4908	0.00617981	74.195	0.934211
CAGL0E02321g	0.0612333	0.0042004	98.4987	6.75667	0.447833	0.0933735	67.6997	14.1154
CAGL0E03718g	0.0856667	0.035103	137.802	56.466	0.758667	0.0408238	114.689	6.1714
CAGL0B04565g	0.0583333	0.00310054	93.8338	4.98746	0.727667	0.0389565	110.003	5.88911
CAGL0E01353g	0.0570667	0.00873861	91.7962	14.0567	0.0517	0.00317648	7.81557	0.480193
CAGL0G06072g	0.0647667	0.00276827	104.182	4.45298	0.680433	0.0391982	102.862	5.92566
CAGL0I01188g	0.0937667	0.0466735	150.831	75.078	0.5268	0.0139689	79.6372	2.1117
CAGL0J02134g	0.0515	0.0020664	91.9096	3.6878	0.0442667	0.00085049	9.81232	0.188523
CAGL0E01419g	0.0497	0.00262107	88.6972	4.6777	0.0443333	0.00757452	9.8271	1.679
CAGL0F09097g	0.0517333	0.00127017	92.326	2.26681	0.0516333	0.000321456	11.4452	0.0712553
CAGL0B04631g	0.0518	0.00389744	92.445	6.95557	0.1098	0.0163716	24.3387	3.629
CAGL0G06754g	0.0462	0.00377227	82.4509	6.73218	0.0468333	0.00404269	10.3813	0.896119
CAGL0I06160g	0.0490333	0.00135031	87.5074	2.40983	0.627967	0.0336298	139.198	7.45452
CAGL0J08712g	0.0523333	0.00535195	93.3968	9.55136	0.515833	0.0343791	114.342	7.62061
CAGL0E02761g	0.0535667	0.00290918	95.5979	5.19188	0.4922	0.0241948	109.103	5.36312
CAGL0F04521g	0.0501333	0.00215484	89.4706	3.84564	0.461533	0.0693477	102.305	15.3719
CAGL0J03366g	0.0509667	0.00347899	90.9578	6.20878	0.511167	0.0490889	113.307	10.8812
CAGL0M01628g	0.0442	0.00160935	78.8816	2.87212	0.328167	0.0155966	72.7427	3.4572
CAGL0C00803g	0.0567667	0.00318957	101.309	5.69227	0.509	0.0382408	112.827	8.47661
CAGL0M03157g	0.0468	0.00327872	83.5217	5.85137	0.376467	0.065682	83.4491	14.5593
CAGL0E03069g	0.0506	0.00961301	90.3034	17.1559	0.4859	0.0280193	107.707	6.21086
CAGL0J05236g	0.0478333	0.00414045	85.3659	7.38926	0.256333	0.0197576	56.8199	4.37955
CAGL0K06963g	0.0599	0.00805233	106.901	14.3706	0.266667	0.0175227	59.1104	3.88414
CAGL0A01892g	0.0457	0.00633167	81.5586	11.2998	0.0401333	0.0019218	8.89611	0.425995
CAGL0C00869g	0.0426333	0.00311823	76.0857	5.56495	0.0970667	0.00456216	21.5162	1.01127
CAGL0D04840g	0.0456	0.00398497	81.3801	7.11179	0.125967	0.0270825	27.9223	6.00322
CAGL0E03135g	0.0608333	0.00213853	108.566	3.81654	0.444467	0.0479183	98.5222	10.6218
CAGL0K08228g	0.0458	0.00337194	81.7371	6.01774	0.3176	0.0169284	70.4005	3.75241
CAGL0L07854g	0.0487333	0.00309892	86.972	5.5305	0.537633	0.0339871	119.174	7.53371
CAGL0A02299g	0.0590667	0.00277368	105.413	4.95006	0.561367	0.0561288	124.435	12.4417
CAGL0C01111g	0.0526333	0.00427122	93.9322	7.62264	0.303833	0.0306438	67.3489	6.79263
CAGL0D05104g	0.0516333	0.00119304	92.1475	2.12915	0.558267	0.0271246	123.748	6.01255
CAGL0E03498g	0.0520667	0.00011547	92.9209	0.206074	0.435867	0.0554614	96.6159	12.2938
CAGL0L08140g	0.0621667	0.00207445	110.946	3.70217	0.5641	0.0144135	125.041	3.19496
CAGL0M05489g	0.0570333	0.00429224	101.785	7.66016	0.307567	0.0232244	68.1764	5.14801
CAGL0E04202g	0.0445667	0.00571431	41.6511	5.34048	0.650767	0.0447649	121.231	8.33921
CAGL0A03410g	0.0468	0.00515655	43.7383	4.8192	0.6106	0.0286747	113.748	5.34179
CAGL0D05654g	0.0486333	0.00198578	45.4517	1.85587	0.6164	0.00847879	114.829	1.57951
CAGL0J08910g	0.0535	0.00658255	50	6.15192	0.677833	0.0195434	126.273	3.64072
CAGL0K11231g	0.0417	0.00087178	38.972	0.814748	0.178133	0.0308134	33.1843	5.74019
CAGL0A04609g	0.046	0.00245561	42.9907	2.29496	0.5347	0.0172635	99.6088	3.21601
CAGL0C02365g	0.0455	0.00225167	42.5234	2.10436	0.564	0.00642107	105.067	1.19618
CAGL0J09416g	0.0504667	0.00477214	47.1651	4.45994	0.581167	0.0623702	108.265	11.6189
CAGL0M08492g	0.0423	0.00226053	39.5327	2.11265	0.585433	0.0257265	109.06	4.79257
CAGL0A04763g	0.045	0.00591523	42.0561	5.52826	0.4715	0.0428606	87.8353	7.98446
CAGL0C02915g	0.0535	0.00461194	50	4.31023	0.6384	0.0194247	118.927	3.61861
CAGL0D06534g	0.0542667	0.00551936	50.7165	5.15828	0.636033	0.0500436	118.486	9.32258
CAGL0E06094g	0.0409333	0.00525389	38.2555	4.91018	0.3951	0.0382732	73.6028	7.12989
CAGL0L11572g	0.0497667	0.0104357	46.5109	9.75297	0.4345	0.0241669	80.9426	4.50204
CAGL0C03311g	0.0545	0.00943027	50.9346	8.81334	0.5596	0.0119113	104.247	2.21895
CAGL0E06578g	0.0485333	0.00260256	45.3583	2.4323	0.576967	0.0504504	107.483	9.39836
CAGL0L11880g	0.0397333	0.00276827	37.134	2.58717	0.466667	0.0176217	86.9349	3.28273
CAGL0B00572g	0.0519333	0.0112718	48.5358	10.5344	0.590267	0.0235696	109.96	4.39075
CAGL0E06622g	0.0488667	0.00316597	45.6698	2.95885	0.6148	0.0253779	114.531	4.72763
CAGL0K04455g	0.0537333	0.00517912	50.2181	4.8403	0.715867	0.0394482	133.358	7.34878
CAGL0L03608g	0.0416667	0.00261024	38.9408	2.43947	0.3427	0.0335361	63.8413	6.24741
CAGL0M13805g	0.0496333	0.00652406	46.3863	6.09725	0.541167	0.0421405	100.813	7.85032
CAGL0C05401g	0.0519333	0.00615982	48.5358	5.75684	0.558867	0.021235	104.111	3.95584
CAGL0E00165g	0.0576667	0.00142244	53.8941	1.32938	0.6585	0.0695109	122.671	12.9491
CAGL0F00341g	0.0465333	0.00460579	43.4891	4.30448	0.3706	0.036228	69.0388	6.74889
CAGL0L03696g	0.0509333	0.0103645	47.6012	9.68647	0.551933	0.0159717	102.819	2.97535
CAGL0M00748g	0.052	0.014577	48.5981	13.6234	0.602867	0.0369651	112.308	6.8862
CAGL0A00143g	0.0532333	0.00449704	49.7508	4.20284	0.686833	0.0485863	127.95	9.05109
CAGL0B03223g	0.0502333	0.00345302	46.947	3.22712	0.611067	0.0354943	113.835	6.6122
CAGL0D00396g	0.0514333	0.0033946	105.757	6.98	0.647867	0.0425164	124.319	8.15845
CAGL0E01375g	0.0457	0.00234307	93.9685	4.81784	0.5876	0.0247538	112.754	4.74999
CAGL0F00781g	0.0413667	0.00308599	85.0583	6.34542	0.4744	0.0697837	91.0324	13.3908
CAGL0C00781g	0.0458333	0.00100664	94.2426	2.06987	0.529133	0.0717485	101.535	13.7678
CAGL0E02211g	0.0429667	0.00255408	88.3482	5.25171	0.546167	0.0149028	104.804	2.85969
CAGL0F01441g	0.0388	0.00132287	79.7807	2.7201	0.5033	0.0381658	96.578	7.32362
CAGL0D01210g	0.0368333	0.0015695	75.7368	3.22721	0.4572	0.015019	87.7319	2.88199
CAGL0H06347g	0.0375333	0.00347035	77.1761	7.13575	0.2672	0.0215646	51.2729	4.13801
CAGL0L08910g	0.0443333	0.00592818	91.1583	12.1895	0.0415	0.00305123	7.96341	0.585499
CAGL0K12254g	0.0497	0.00977343	102.193	20.0962	0.572533	0.0213282	109.863	4.09266
CAGL0K02145g	0.0433333	0.000585947	89.1021	1.20483	0.485067	0.0167661	93.0792	3.21725
CAGL0I03432g	0.0440667	0.00590028	90.61	12.1322	0.4965	0.0152895	95.2731	2.9339
CAGL0G02717g	0.056	0.016581	115.147	34.0939	0.513633	0.0301158	98.5608	5.77891
CAGL0G03267g	0.0443	0.00295127	91.0898	6.06841	0.472033	0.0381946	90.5782	7.32913
CAGL0H03993g	0.0445	0.0035	91.501	7.19671	0.5701	0.0295014	109.396	5.661
CAGL0A00583g	0.0405333	0.00603352	83.3448	12.4061	0.319167	0.0626464	61.2447	12.0212
CAGL0L06226g	0.0502333	0.0178422	103.29	36.6871	0.485633	0.0319877	93.1879	6.13811
CAGL0L06798g	0.0453333	0.000513159	93.2145	1.05516	0.495967	0.0227711	95.1708	4.36954
CAGL0I10538g	0.0432667	0.00462637	88.965	9.51276	0.4713	0.0234314	90.4375	4.49624
CAGL0J02288g	0.0495	0.00376431	101.782	7.74018	0.5728	0.0202502	109.914	3.8858
CAGL0G09999g	0.0539	0.0267625	110.829	55.0291	0.461967	0.0171375	88.6465	3.2885
CAGL0J03058g	0.0392667	0.00137961	80.7402	2.83676	0.4453	0.0168511	85.4484	3.23355
CAGL0H09460g	0.0398667	0.00335311	81.974	6.89467	0.459433	0.00925545	88.1604	1.77602
CAGL0B00440g	0.0458	0.00595735	94.1741	12.2495	0.480567	0.0134797	92.2157	2.58662
CAGL0I10769g	0.0494667	0.0191722	101.714	39.4219	0.476667	0.020802	91.4673	3.99168
CAGL0M12507g	0.0426333	0.000503321	87.6628	1.03493	0.537933	0.0435824	103.224	8.363
CAGL0A02431g	0.0430333	0.00470035	88.4853	9.66488	0.393133	0.0216703	75.4382	4.15831
CAGL0F02431g	0.0515333	0.00170098	105.963	3.49756	0.5757	0.055556	110.471	10.6606
CAGL0H08437g	0.0638333	0.0365165	131.254	75.0853	0.108467	0.0044411	20.8136	0.8522
CAGL0B02651g	0.0668	0.0067	53.9725	5.41341	0.552833	0.0332411	107.166	6.44375
CAGL0F00209g	0.0645333	0.0106885	52.1411	8.63598	0.5105	0.0194013	98.9597	3.76091
CAGL0J06490g	0.0679	0.00971236	54.8613	7.84732	0.340967	0.019019	66.0959	3.68681
CAGL0D06424g	0.0672	0.00390512	54.2957	3.15523	0.534133	0.089377	103.541	17.3256
CAGL0M08910g	0.0593333	0.00825853	47.9397	6.67266	0.315933	0.0372634	61.2432	7.22346
CAGL0B03355g	0.0571667	0.00453247	46.1891	3.66211	0.344667	0.0210013	66.8131	4.07107
CAGL0F03619g	0.0645333	0.00358515	52.1411	2.8967	0.4024	0.0413167	78.0047	8.00918
CAGL0J10582g	0.0633	0.0032078	51.1446	2.59181	0.361533	0.0585372	70.0827	11.3473
CAGL0B04147g	0.0636	0.00181934	51.387	1.46998	0.4088	0.0111355	79.2453	2.1586
CAGL0M02431g	0.0692	0.00236432	55.9117	1.9103	0.324433	0.012984	62.8909	2.51692
CAGL0E01705g	0.0613667	0.00547936	49.5825	4.42717	0.349733	0.0427399	67.7953	8.28508
CAGL0F03245g	0.0607667	0.00556447	49.0978	4.49594	0.338167	0.060953	65.5531	11.8156
CAGL0C00583g	0.058	0.004	46.8624	3.23189	0.390467	0.0434196	75.6914	8.41683
CAGL0F06787g	0.0593	0.000499999	47.9127	0.403985	0.373667	0.0105671	72.4347	2.04841
CAGL0K03245g	0.057	0.00765049	46.0544	6.18138	0.3446	0.0401904	66.8002	7.79085
CAGL0H03575g	0.0591667	0.00100664	47.805	0.813341	0.448933	0.0408429	87.0251	7.91734
CAGL0M03707g	0.0542667	0.00517333	43.8459	4.1799	0.354567	0.042276	68.7322	8.19515
CAGL0F08041g	0.0497667	0.00609617	40.2101	4.92554	0.0664333	0.000929158	12.878	0.180116
CAGL0J04312g	0.0524333	0.00118462	42.3647	0.957143	0.3022	0.0428242	58.581	8.3014
CAGL0L03135g	0.0604	0.00822861	48.8015	6.64848	0.309633	0.0565977	60.022	10.9714
CAGL0I09130g	0.0527667	0.00561456	42.634	4.53641	0.0856667	0.00615169	16.6064	1.1925
CAGL0C02739g	0.0634333	0.00767876	51.2524	6.20422	0.3552	0.031	68.855	6.0093
CAGL0K08690g	0.0716333	0.0173368	57.8777	14.0076	0.270333	0.0109587	52.4037	2.12433
CAGL0H06633g	0.0756	0.0266586	61.0827	21.5394	0.4342	0.0528376	84.169	10.2425
CAGL0K12320g	0.0611667	0.00133167	49.421	1.07595	0.439033	0.0327952	85.106	6.3573
CAGL0E04510g	0.0679	0.0103523	54.8613	8.36436	0.434667	0.00328685	84.2595	0.637151
CAGL0I06116g	0.0746333	0.0127947	60.3016	10.3377	0.2809	0.0122442	54.4521	2.37352
CAGL0E06028g	0.0730333	0.0112714	59.0089	9.10694	0.0891333	0.0123391	17.2784	2.39192
CAGL0J08778g	0.1605	0.0645191	129.68	52.1296	0.474933	0.0184752	92.0651	3.58139
CAGL0G02607g	0.0845	0.00848587	114.55	11.5037	0.504267	0.0354923	112.259	7.90122
CAGL0I00946g	0.0695333	0.00815005	94.2612	11.0484	0.0910667	0.0156724	20.2731	3.48895
CAGL0E02629g	0.0694	0.0043589	94.0804	5.90904	0.0734667	0.00424421	16.355	0.944838
CAGL0D01496g	0.0724333	0.00669054	98.1925	9.06987	0.494233	0.0429563	110.025	9.56284
CAGL0G07887g	0.0657333	0.017935	89.1098	24.3131	0.357067	0.0428808	79.4895	9.54604
CAGL0K03399g	0.0637333	0.0132035	86.3986	17.8991	0.0884667	0.00443772	19.6943	0.987916
CAGL0L07326g	0.0759	0.00200749	102.892	2.7214	0.3554	0.0211348	79.1184	4.70499
CAGL0K12738g	0.0829	0.0140289	112.381	19.0179	0.481533	0.0461262	107.198	10.2685
CAGL0E06006g	0.0762333	0.00170392	103.344	2.30987	0.411033	0.0223348	91.5034	4.97213
CAGL0L01331g	0.0708333	0.011365	96.0235	15.4067	0.104467	0.00270617	23.2562	0.602441
CAGL0C03333g	0.0711	0.011543	96.385	15.6479	0.400633	0.0370748	89.1882	8.25352
CAGL0F00913g	0.0695	0.0031	94.216	4.20244	0.423433	0.0613575	94.2639	13.6593
CAGL0M07656g	0.0766333	0.0028589	103.886	3.8756	0.3368	0.0103015	74.9777	2.29329
CAGL0M07942g	0.0715	0.00251595	96.9272	3.41069	0.299367	0.0715568	66.6444	15.9298
CAGL0D02244g	0.0701	0.00425676	95.0294	5.77057	0.4161	0.0170026	92.6313	3.7851
CAGL0K00693g	0.0752333	0.0108214	101.988	14.6698	0.378233	0.0774711	84.2015	17.2465
CAGL0K10604g	0.0733	0.0047655	99.3674	6.46024	0.3684	0.0424656	82.0125	9.45361
CAGL0I09922g	0.0659	0.00196723	89.3357	2.66683	0.242067	0.0302715	53.8884	6.73898
CAGL0D01694g	0.0737667	0.01685	100	22.8423	0.343667	0.0180913	76.5064	4.02744
CAGL0F04741g	0.081	0.00379868	109.806	5.14959	0.472467	0.0448426	105.18	9.98278
CAGL0H09130g	0.0747667	0.00648408	101.356	8.78999	0.342033	0.00566951	76.1428	1.26214
CAGL0C04048g	0.0700333	0.0104644	94.939	14.1858	0.368	0.0379406	81.9234	8.44626
CAGL0G09515g	0.0799333	0.0181949	108.36	24.6654	0.308133	0.00242143	68.596	0.539055
CAGL0M07942g	0.0761667	0.0103852	103.253	14.0785	0.474033	0.0482369	105.528	10.7384
CAGL0A03476g	0.0832667	0.0110645	112.878	14.9993	0.4289	0.0326662	95.4809	7.27208
CAGL0E01683g	0.0808	0.0143513	109.535	19.455	0.258933	0.0177043	57.6432	3.9413
CAGL0L07216g	0.0847333	0.0121167	114.867	16.4257	0.5597	0.017941	124.599	3.99399
CAGL0L10868g	0.0862333	0.0165001	116.9	22.368	0.513267	0.0451807	114.262	10.058
CAGL0J08481g	0.0939	0.0278372	127.293	37.7368	0.311233	0.200228	69.2861	44.5744
CAGL0I05192g	0.0525333	0.00682959	80.5314	10.4695	0.257367	0.0176704	105.033	7.21143
CAGL0J08734g	0.0537	0.0078	82.3199	11.9571	0.269433	0.0219044	109.958	8.93936
CAGL0M05511g	0.0520667	0.00480451	79.816	7.36512	0.236067	0.00719328	96.3406	2.93563
CAGL0M05643g	0.0578	0.0159446	88.605	24.4424	0.257567	0.0171389	105.115	6.99454
CAGL0G02035g	0.0484	0.00112694	74.1952	1.72756	0.088	0.00932094	35.9135	3.80395
CAGL0A04587g	0.0477	0.0019975	73.1221	3.06208	0.0775	0.000953942	31.6283	0.389311
CAGL0M00220g	0.0504667	0.00712905	77.3633	10.9285	0.176367	0.00517333	71.9766	2.11128
CAGL0G09042g	0.0506	0.00582838	77.5677	8.93466	0.238433	0.0266031	97.3065	10.8569
CAGL0L04576g	0.0523333	0.00280416	80.2248	4.29867	0.2519	0.0140275	102.802	5.72472
CAGL0E06600g	0.0532333	0.000642911	81.6045	0.985556	0.275833	0.0274316	112.57	11.1951
CAGL0J05874g	0.0525333	0.00515008	80.5314	7.89486	0.153633	0.0111635	62.699	4.5559
CAGL0E06644g	0.0724333	0.0271979	111.037	41.6932	0.2355	0.0273049	96.1094	11.1434
CAGL0C05357g	0.0509	0.00212838	78.0276	3.26272	0.177267	0.0201575	72.3439	8.22642
CAGL0L02827g	0.0504	0.00209523	77.2611	3.21191	0.252067	0.00964641	102.87	3.93678
CAGL0K01463g	0.0498333	0.00395769	76.3924	6.06698	0.0931	0.0159772	37.9948	6.52041
CAGL0M00770g	0.0515	0.00165227	78.9474	2.53286	0.259667	0.0560401	105.972	22.8704
CAGL0K08426g	0.0485	0.00101489	74.3485	1.55578	0.181967	0.0135268	74.262	5.52038
CAGL0L12980g	0.049	0	75.115	0	0.192433	0.0129307	78.5335	5.27712
CAGL0F02607g	0.0551	0.0113221	84.466	17.3563	0.135767	0.013988	55.4074	5.7086
CAGL0M07183g	0.0594	0.0177907	91.0577	27.2724	0.0672333	0.0184218	27.4384	7.51809
CAGL0L13244g	0.0524667	0.000585947	80.4292	0.898232	0.264167	0.020449	107.808	8.34541
CAGL0L09933g	0.0501667	0.000929157	76.9034	1.42436	0.265767	0.0134113	108.461	5.47326
CAGL0B01683g	0.0534333	0.006701	81.9111	10.2723	0.128333	0.0111132	52.3738	4.53538
CAGL0C00297g	0.0583333	0.0133994	89.4226	20.5407	0.245067	0.0494348	100.014	20.1747
CAGL0L03091g	0.0553	0.000692821	84.7726	1.06207	0.206567	0.00823549	84.3015	3.36097
CAGL0E03454g	0.0533667	0.00135769	81.8089	2.08129	0.2494	0.012005	101.782	4.89933
CAGL0G06556g	0.0635667	0.00999616	97.4451	15.3237	0.241467	0.0190119	98.5444	7.75892
CAGL0K08998g	0.0684	0.0121211	104.854	18.5811	0.2892	0.0369869	118.025	15.0946
CAGL0B01991g	0.0596333	0.00823731	91.4154	12.6275	0.0713667	0.0069371	29.1253	2.83108
CAGL0C02761g	0.0519	0.00649692	61.7122	7.72524	0.130467	0.0232444	95.6267	17.0372
CAGL0M03465g	0.0475333	0.00140119	56.52	1.6661	0.1327	0.0263251	97.2636	19.2952
CAGL0I01232g	0.0505333	0.0052653	60.0872	6.26076	0.2012	0.0206589	147.471	15.1421
CAGL0I10494g	0.0512667	0.00165025	60.9592	1.96225	0.295867	0.0543894	216.858	39.8652
CAGL0L01485g	0.0472	0.000793725	56.1237	0.943787	0.0658667	0.00698164	48.2775	5.11726
CAGL0K00715g	0.0450667	0.00150111	53.587	1.78491	0.0624333	0.00262742	45.7611	1.92579
CAGL0L08294g	0.0494	0.00494267	58.7396	5.87714	0.151933	0.0191168	111.361	14.0118
CAGL0K00649g	0.0483333	0.00338428	57.4713	4.02411	0.141333	0.028621	103.591	20.978
CAGL0M05929g	0.0493667	0.00366924	58.7	4.36295	0.150333	0.0247205	110.188	18.1191
CAGL0G05093g	0.0493333	0.00293655	58.6603	3.49174	0.0767333	0.00472687	56.2424	3.4646
CAGL0G08019g	0.0529333	0.00341223	62.9409	4.05735	0.1161	0.0128246	85.0965	9.39989
CAGL0I02508g	0.056	0.0032909	66.5874	3.91308	0.204333	0.0110573	149.768	8.10453
CAGL0K04367g	0.0516333	0.00210792	61.3952	2.50645	0.0831333	0.0211666	60.9333	15.5142
CAGL0L02651g	0.0482	0.000916514	57.3127	1.08979	0.0562667	0.00138684	41.2411	1.0165
CAGL0J08371g	0.0509667	0.00262742	60.6025	3.12416	0.1396	0.0263232	102.321	19.2938
CAGL0C02717g	0.0589667	0.00840496	70.1149	9.994	0.143367	0.0075295	105.082	5.51881
CAGL0K02827g	0.0483333	0.00155349	57.4713	1.8472	0.0908667	0.0208073	66.6015	15.2509
CAGL0M13321g	0.0482	0.00130767	57.3127	1.5549	0.1035	0.0137153	75.8612	10.0528
CAGL0G04433g	0.0497667	0.00380175	59.1756	4.52052	0.129567	0.0175517	94.967	12.8647
CAGL0K08272g	0.0661667	0.00942037	78.6762	11.2014	0.288467	0.0239988	211.434	17.5902
CAGL0D03146g	0.0513667	0.00115036	61.0781	1.36785	0.0522	0.00389743	38.2604	2.85666
CAGL0I07491g	0.0472	0.00112694	56.1237	1.34	0.0688	0.00680221	50.4276	4.98574
CAGL0K12914g	0.0551667	0.00225463	65.5965	2.68089	0.1181	0.00208087	86.5624	1.52519
CAGL0I01012g	0.0563667	0.00587991	67.0234	6.99157	0.1957	0.0387927	143.44	28.4334
CAGL0D02442g	0.0506667	0.00317228	60.2457	3.77203	0.121167	0.00306649	88.8102	2.24761
CAGL0L01551g	0.0599	0.0212309	71.2247	25.2448	0.0891	0.0143656	65.3066	10.5294
CAGL0I00726g	0.0729333	0.0290664	86.7222	34.5617	0.208267	0.0078015	152.651	5.71818
CAGL0B02475g	0.063	0.00607536	74.9108	7.22397	0.208233	0.0235445	152.626	17.2571
CAGL0I03872g	0.0710667	0.00357957	84.5026	4.25633	0.220367	0.02525	161.52	18.5072
CAGL0L01463g	0.0959667	0.036168	114.246	43.0571	0.7015	0.0385929	100.148	5.50959
CAGL0F03641g	0.0688667	0.0048439	81.9841	5.76654	0.667467	0.0345568	95.2889	4.9334
CAGL0K04279g	0.0673667	0.00406243	80.1984	4.83622	0.5094	0.0319583	72.7229	4.56242
CAGL0L11308g	0.0806333	0.00785642	95.9921	9.35288	0.5288	0.0926377	75.4925	13.2251
CAGL0K09988g	0.0847333	0.0139156	100.873	16.5662	0.693267	0.0164758	98.9721	2.35212
CAGL0H02519g	0.0712	0.00182483	84.7619	2.17241	0.6018	0.0133383	85.9142	1.9042
CAGL0G08624g	0.0718667	0.00145029	85.5556	1.72653	0.6338	0.0216363	90.4825	3.08885
CAGL0E02079g	0.0692	0.0058	82.381	6.90476	0.544867	0.0942136	77.7862	13.4501
CAGL0G06864g	0.107	0.0775969	127.381	92.3773	0.436867	0.0303987	62.3679	4.33978
CAGL0I04664g	0.0729667	0.00382143	86.8651	4.54932	0.745233	0.0379821	106.391	5.4224
CAGL0E05940g	0.0775667	0.00354448	92.3413	4.21962	0.5991	0.0395429	85.5287	5.64522
CAGL0K00297g	0.0764333	0.00677225	90.9921	8.0622	0.7856	0.00999849	112.154	1.4274
CAGL0M02585g	0.0731667	0.00378726	87.1032	4.50864	0.600133	0.0124179	85.6762	1.7728
CAGL0F08019g	0.075	0.00293087	89.2857	3.48913	0.624433	0.036176	89.1453	5.16456
CAGL0K11209g	0.0788667	0.00745676	93.8889	8.8771	0.5252	0.0213136	74.9786	3.04277
CAGL0F08723g	0.118167	0.0611167	140.675	72.758	0.703967	0.016996	100.5	2.42638
CAGL0D01892g	0.0753333	0.00795885	89.6825	9.47482	0.666567	0.00616143	95.1604	0.879617
CAGL0K10846g	0.0737667	0.00285715	87.8175	3.40137	0.5407	0.0261134	77.1914	3.728
CAGL0B04059g	0.0770667	0.00260832	91.746	3.10515	0.613767	0.0172352	87.6225	2.46054
CAGL0K09570g	0.106467	0.0471873	126.746	56.1754	0.702733	0.032713	100.324	4.67018
CAGL0L02299g	0.0718667	0.00877857	85.5556	10.4507	0.2115	0.0219246	30.1942	3.13001
CAGL0L13068g	0.0935	0.0279576	111.31	33.2829	0.678933	0.0161773	96.9259	2.3095
CAGL0K05577g	0.0856667	0.0051316	101.984	6.10905	0.533133	0.0370427	76.1112	5.28829
CAGL0G04851g	0.0981	0.0395822	116.786	47.1217	0.7014	0.0132378	100.133	1.88986
CAGL0J08074g	0.0993667	0.0324962	118.294	38.686	0.5952	0.0188725	84.9719	2.69427
CAGL0B01441g	0.0845	0.0175146	100.595	20.8507	0.3697	0.00512152	52.7791	0.731159
CAGL0C03608g	0.0825333	0.0101687	98.254	12.1056	0.5962	0.0297562	85.1147	4.24805
CAGL0E00561g	0.113667	0.048367	135.317	57.5797	0.659333	0.0050143	94.1277	0.715851
CAGL0E05566g	0.0726667	0.00350048	89.1616	4.29506	0.6841	0.0233502	98.2291	3.35282
CAGL0F06743g	0.0718333	0.00205507	88.1391	2.52156	0.707433	0.0223129	101.579	3.20388
CAGL0G06556g	0.072	0.00170587	88.3436	2.09309	0.452133	0.00912817	64.9213	1.3107
CAGL0H06215g	0.0795667	0.00369639	97.6278	4.53545	0.656667	0.0391676	94.29	5.62403
CAGL0B01947g	0.0731333	0.00150444	89.7341	1.84594	0.632133	0.0327318	90.7672	4.69992
CAGL0C05335g	0.0684667	0.000873689	84.0082	1.07201	0.605533	0.0390656	86.9478	5.60939
CAGL0E00627g	0.0706667	0.00273008	86.7076	3.34979	0.531767	0.0071122	76.3557	1.02123
CAGL0F00803g	0.0716667	0.00180092	87.9346	2.20972	0.517467	0.0516182	74.3024	7.4118
CAGL0F07315g	0.0690667	0.00231804	84.7444	2.84422	0.6255	0.0183074	89.8148	2.62874
CAGL0G07249g	0.0705	0.000721107	86.5031	0.884794	0.6121	0.0256123	87.8907	3.67764
CAGL0H06677g	0.0744333	0.00270247	91.3292	3.31591	0.509733	0.0267493	73.192	3.84089
CAGL0B02651g	0.0827	0.00720902	101.472	8.84542	0.693067	0.0540448	99.5166	7.76023
CAGL0C05357g	0.0712333	0.00320052	87.4029	3.92702	0.6238	0.020818	89.5707	2.98923
CAGL0E00693g	0.0724333	0.00420634	88.8753	5.16116	0.604733	0.0100947	86.8329	1.44949
CAGL0F01265g	0.0774333	0.00630106	95.0102	7.73136	0.708967	0.0104577	101.8	1.50161
CAGL0F07667g	0.0822	0.00626977	100.859	7.69296	0.7425	0.00461301	106.615	0.662377
CAGL0G08107g	0.0714667	0.00168028	87.6892	2.06169	0.646	0.0423848	92.7583	6.08598
CAGL0H06875g	0.0713667	0.00413562	87.5665	5.07438	0.488967	0.0237744	70.2101	3.41374
CAGL0A00451g	0.0783333	0.00465009	96.1145	5.70563	0.720033	0.0397926	103.389	5.71377
CAGL0B03421g	0.0849333	0.00715844	104.213	8.78337	0.678667	0.0610765	97.4489	8.7699
CAGL0D00462g	0.0724	0.00101489	88.8344	1.24526	0.707433	0.0277392	101.579	3.98304
CAGL0E01331g	0.0737667	0.00360185	90.5112	4.41945	0.648267	0.0357338	93.0838	5.13097
CAGL0F01837g	0.0742667	0.00645936	91.1247	7.92559	0.367833	0.0257473	52.8167	3.69702
CAGL0F07865g	0.0833667	0.00517333	102.29	6.34764	0.743	0.0228059	106.686	3.27467
CAGL0G08646g	0.0712667	0.00130512	87.4438	1.60137	0.680533	0.024948	97.7169	3.58225
CAGL0H07557g	0.074	0.00959114	90.7975	11.7683	0.7233	0.0283244	103.858	4.06706
CAGL0A01628g	0.0822	0.00782496	100.859	9.60118	0.7077	0.00511176	101.618	0.733992
CAGL0B03575g	0.0838333	0.00958662	102.863	11.7627	0.694267	0.0291122	99.6889	4.18019
CAGL0D00682g	0.0831	0.0149503	101.963	18.3439	0.6815	0.0400734	97.8557	5.75409
CAGL0E02079g	0.0748333	0.00238607	104.882	3.34418	0.159233	0.0244461	89.9962	13.8166
CAGL0F03025g	0.0764	0.000624499	107.078	0.875261	0.233933	0.0105987	132.216	5.99025
CAGL0F08283g	0.078	0.000754981	109.32	1.05814	0.1958	0.00351568	110.663	1.98701
CAGL0G08844g	0.0890333	0.0134247	124.784	18.8153	0.225567	0.0321848	127.487	18.1904
CAGL0A03322g	0.0758	0.00104403	106.237	1.46325	0.212933	0.0180045	120.347	10.1759
CAGL0B04895g	0.0754333	0.00183394	105.723	2.57034	0.2009	0.00777882	113.546	4.39647
CAGL0D01012g	0.0725	0.0011	101.612	1.5417	0.142067	0.00482113	80.2939	2.72483
CAGL0E02475g	0.0820333	0.0139787	114.973	19.5917	0.1381	0.0116658	78.052	6.59331
CAGL0F03047g	0.0746	0.00272213	104.555	3.81518	0.1917	0.0104417	108.346	5.90151
CAGL0F09097g	0.075	0.0019975	105.116	2.79958	0.156967	0.0120259	88.7151	6.79688
CAGL0G08866g	0.0772667	0.00130512	108.292	1.82918	0.217133	0.0126477	122.72	7.14826
CAGL0H07843g	0.0856333	0.00965419	120.019	13.5307	0.179567	0.00734189	101.488	4.14952
CAGL0A03696g	0.0696333	0.000814454	97.594	1.14149	0.1606	0.0018	90.7687	1.01733
CAGL0C00297g	0.0701	0.00177764	98.2481	2.49144	0.1206	0.0017088	68.1613	0.965788
CAGL0D01364g	0.0713	0.00115326	99.9299	1.61634	0.1131	0.00244336	63.9224	1.38095
CAGL0E02805g	0.0750333	0.00240069	105.162	3.36467	0.147667	0.0200236	83.4589	11.317
CAGL0F03069g	0.0739667	0.00185022	103.667	2.59317	0.150067	0.00405504	84.8154	2.29185
CAGL0G00704g	0.0721	0.00255147	101.051	3.57599	0.130867	0.0122985	73.9638	6.95093
CAGL0G09042g	0.073	0.00115326	102.313	1.61634	0.2035	0.0131103	115.015	7.40974
CAGL0H08107g	0.0778333	5.7736e-05	109.087	0.0809194	0.227667	0.0205115	128.674	11.5928
CAGL0A04235g	0.0729	0.00310484	102.172	4.35156	0.161667	0.00822334	91.3715	4.64771
CAGL0C01485g	0.0731667	0.00254231	102.546	3.56315	0.181367	0.00415853	102.506	2.35034
CAGL0D01430g	0.0750667	0.00296704	105.209	4.15843	0.134033	0.00377403	75.7536	2.13303
CAGL0F04081g	0.0761333	0.00581836	106.704	8.15467	0.1912	0.0140424	108.063	7.93657
CAGL0G02739g	0.0849	0.0260885	118.991	36.5641	0.1694	0.00924824	95.7423	5.22697
CAGL0H02145g	0.0741667	0.00712834	103.948	9.99067	0.205867	0.00571343	116.353	3.22914
CAGL0H08239g	0.0709333	0.00220076	99.416	3.08445	0.173433	0.00472476	98.0219	2.67036
CAGL0A04455g	0.0778	0.00403609	109.04	5.65674	0.233467	0.0125341	131.952	7.08408
CAGL0C01551g	0.1009	0.049022	141.416	68.7064	0.275767	0.0261156	155.859	14.7601
CAGL0D02486g	0.102833	0.02405	119.992	28.063	0.2403	0.00770194	140.801	4.51286
CAGL0E03762g	0.0840667	0.0096033	98.0941	11.2057	0.178433	0.00798582	104.551	4.67919
CAGL0F05621g	0.0825	0.00936002	96.266	10.9218	0.190067	0.0192853	111.367	11.3
CAGL0G03179g	0.0837667	0.00748086	97.7441	8.72913	0.278867	0.0701856	163.398	41.1244
CAGL0H02959g	0.0837667	0.00856874	97.7441	9.99853	0.198267	0.011358	116.172	6.65506
CAGL0H08866g	0.0820667	0.0060302	95.7604	7.03641	0.230767	0.0218308	135.215	12.7915
CAGL0A04785g	0.0781	0.00270555	91.1319	3.157	0.2034	0.0382569	119.18	22.4162
CAGL0C02277g	0.0746667	0.0022745	87.1256	2.65402	0.1397	0.0184724	81.8555	10.8237
CAGL0D02904g	0.09	0.00636632	105.018	7.42861	0.184967	0.0223429	108.379	13.0915
CAGL0E04312g	0.0828	0.00251197	96.6161	2.93112	0.2124	0.029483	124.453	17.2752
CAGL0F05995g	0.0757	0.00255343	88.3314	2.9795	0.196967	0.00328684	115.41	1.92588
CAGL0G03421g	0.0822333	0.00604759	95.9549	7.0567	0.2457	0.0337714	143.965	19.788
CAGL0H03575g	0.0807333	0.00250267	94.2046	2.92026	0.2332	0.0437172	136.641	25.6155
CAGL0I00968g	0.0792667	0.00421228	92.4932	4.91515	0.1845	0.0180436	108.105	10.5724
CAGL0B00462g	0.0804	0.0116116	93.8156	13.5492	0.163367	0.0211074	95.7227	12.3676
CAGL0C02519g	0.0788	0.0081615	91.9487	9.52333	0.242933	0.0198913	142.344	11.655
CAGL0D02926g	0.0793333	0.00771384	92.571	9.00098	0.240667	0.0116865	141.016	6.84754
CAGL0E04488g	0.0765	0.00425793	89.2649	4.96842	0.145233	0.0101362	85.0977	5.9392
CAGL0F06039g	0.0733333	0.00328836	85.5698	3.83706	0.2212	0.0282738	129.609	16.5667
CAGL0G04389g	0.0817	0.00816884	95.3326	9.53191	0.292967	0.0347365	171.66	20.3534
CAGL0H04367g	0.0769	0.00362905	89.7316	4.23459	0.185333	0.0205768	108.594	12.0567
CAGL0I02552g	0.0771333	0.00247858	90.0039	2.89215	0.198267	0.0104892	116.172	6.14602
CAGL0B01188g	0.0751333	0.00424421	87.6702	4.9524	0.204633	0.0101796	119.902	5.96458
CAGL0D05170g	0.0827333	0.00986526	96.5383	11.5114	0.2181	0.0171298	127.793	10.037
CAGL0E04884g	0.0791667	0.00185562	92.3765	2.16525	0.0808667	0.0132742	47.3828	7.77783
CAGL0F06237g	0.0755333	0.00481906	88.1369	5.62317	0.2122	0.0131412	124.336	7.6999
CAGL0G05379g	0.0752667	0.00283608	87.8258	3.30931	0.223367	0.0252294	130.879	14.7829
CAGL0H05621g	0.0835667	0.00456107	97.5107	5.32213	0.228	0.0592095	133.594	34.6931
CAGL0I04180g	0.0891333	0.00436845	104.006	5.09737	0.300433	0.023222	176.035	13.6067
CAGL0J05060g	0.0672	0.00288444	78.0186	3.34881	0.5504	0.0708772	91.2265	11.7476
CAGL0K04543g	0.0684	0.00190525	79.4118	2.21198	0.603567	0.0496141	100.039	8.22334
CAGL0K11396g	0.0669	0.000608274	77.6703	0.7062	0.4988	0.0209616	82.674	3.4743
CAGL0L04576g	0.0722333	0.00370045	83.8622	4.29619	0.669367	0.00349332	110.945	0.579004
CAGL0L11880g	0.0684667	0.00113725	79.4892	1.32034	0.571033	0.0117534	94.6464	1.94808
CAGL0M02651g	0.0696333	0.00312143	80.8437	3.62395	0.3464	0.00205184	57.4144	0.340084
CAGL0M08800g	0.0728667	0.00118462	84.5975	1.37534	0.560367	0.0398839	92.8785	6.61059
CAGL0J06182g	0.0737333	0.00201329	85.6037	2.33741	0.6505	0.0511895	107.818	8.48444
CAGL0K05797g	0.0723667	0.00719328	84.017	8.35134	0.616133	0.0320332	102.122	5.30936
CAGL0K11902g	0.0723	0.00287924	83.9396	3.34277	0.4751	0.00835045	78.7459	1.38405
CAGL0L05412g	0.0689	0.00383145	79.9923	4.44828	0.565533	0.00950228	93.7348	1.57496
CAGL0L12562g	0.0712333	0.00542433	82.7012	6.2976	0.6157	0.0393196	102.05	6.51706
CAGL0M02739g	0.0713333	0.00277909	82.8173	3.2265	0.589133	0.0250193	97.6464	4.14684
CAGL0M09042g	0.0774667	0.0092181	89.9381	10.7021	0.483233	0.0674985	80.0939	11.1876
CAGL0J06974g	0.0791	0.00158745	91.8344	1.84301	0.658933	0.0406358	109.215	6.73521
CAGL0K05841g	0.073	0.00415812	84.7523	4.82754	0.584833	0.0363965	96.9337	6.03256
CAGL0K12540g	0.0648333	0.00325167	75.2709	3.77515	0.475767	0.0752025	78.8564	12.4645
CAGL0L06028g	0.0684	0.0028478	79.4118	3.30627	0.528467	0.0183745	87.5912	3.0455
CAGL0L12650g	0.0661333	0.00277909	76.7802	3.2265	0.6085	0.0196146	100.856	3.25103
CAGL0M03025g	0.0702667	0.00317857	81.5789	3.69029	0.6479	0.0157952	107.387	2.618
CAGL0M09405g	0.0685	0.00149332	79.5279	1.73373	0.268867	0.0298714	44.5635	4.95107
CAGL0I04246g	0.0667	0.0018735	77.4381	2.17512	0.559833	0.0311861	92.7901	5.16897
CAGL0J07150g	0.0679667	0.00104084	78.9087	1.2084	0.6431	0.023851	106.591	3.95321
CAGL0K06193g	0.0689667	0.00134288	80.0697	1.55907	0.6445	0.013622	106.823	2.2578
CAGL0L01001g	0.0688333	0.00119304	79.9149	1.3851	0.5083	0.0509825	84.2486	8.45013
CAGL0L06842g	0.0601667	0.00211266	69.8529	2.45278	0.250267	0.0167441	41.4807	2.77526
CAGL0L12782g	0.0639667	0.000550755	74.2647	0.639422	0.661767	0.0224193	109.685	3.7159
CAGL0M03927g	0.0705667	0.00359491	81.9272	4.17365	0.633333	0.0106829	104.972	1.77064
CAGL0M09955g	0.08085	0.0133643	93.8661	15.5158	0.6384	0.0424584	105.812	7.0373
CAGL0I05170g	0.0688333	0.00200083	94.1632	2.73712	0.2651	0.289941	34.7277	37.9819
CAGL0J07898g	0.0704667	0.00345591	96.3976	4.72765	0.6054	0.0260421	79.3066	3.41147
CAGL0K06413g	0.0687667	0.00135769	94.072	1.85731	0.6331	0.0482448	82.9352	6.32
CAGL0L01903g	0.0704667	0.00119304	96.3976	1.63206	0.676633	0.102151	88.6381	13.3817
CAGL0L07436g	0.0646	0.00295466	88.3721	4.04194	0.1586	0.131716	20.7764	17.2546
CAGL0L13090g	0.0662667	0.00263122	90.6521	3.59949	0.537767	0.00790084	70.4467	1.035
CAGL0M04015g	0.0657333	0.00133167	89.9225	1.82171	0.527067	0.0296524	69.045	3.88442
CAGL0M10087g	0.0645	0.00105356	88.2353	1.44126	0.4233	0.0249006	55.4517	3.26195
CAGL0I07183g	0.0654	0.00209523	89.4665	2.86625	0.544033	0.0422835	71.2676	5.53908
CAGL0J07942g	0.0678	0.00166433	92.7497	2.27679	0.5709	0.0115052	74.7871	1.50717
CAGL0K07161g	0.0654333	0.000115468	89.5121	0.157959	0.531467	0.0228038	69.6214	2.98726
CAGL0L02123g	0.0645	0.00130767	88.2353	1.78888	0.5388	0.064949	70.5821	8.50823
CAGL0L08668g	0.0625	0.00181934	85.4993	2.48884	0.530467	0.0257799	69.4904	3.37713
CAGL0M00286g	0.0638333	0.00115036	87.3233	1.57368	0.4212	0.0277253	55.1766	3.63197
CAGL0M04323g	0.0681333	0.00117189	93.2057	1.60314	0.608733	0.0469291	79.7432	6.14765
CAGL0M11440g	0.0701	0.000435889	95.896	0.596291	0.576467	0.0597028	75.5164	7.82098
CAGL0I07755g	0.0637	0.0058	87.1409	7.93434	0.525767	0.0215319	68.8747	2.82065
CAGL0J10120g	0.0618667	0.00392088	84.6329	5.36373	0.346167	0.0214743	45.3474	2.8131
CAGL0K07634g	0.0636667	0.000737108	87.0953	1.00836	0.3007	0.0346178	39.3913	4.53488
CAGL0L02585g	0.0700667	0.00170098	95.8504	2.32692	0.5892	0.0312984	77.1844	4.10005
CAGL0L09042g	0.0660667	0.00202567	90.3785	2.77109	0.5326	0.0299419	69.7699	3.92235
CAGL0M00594g	0.0662333	0.00106927	90.6065	1.46275	0.384	0.0209014	50.3035	2.73806
CAGL0M06325g	0.0697333	0.00179258	95.3944	2.45223	0.518267	0.0282801	67.8922	3.70465
CAGL0M12298g	0.0684667	0.000981495	93.6617	1.34267	0.579467	0.0597971	75.9094	7.83334
CAGL0I08085g	0.0654	0.00134536	89.4665	1.84044	0.527367	0.0150434	69.0843	1.97066
CAGL0J10274g	0.0654333	0.00110151	89.5121	1.50686	0.5399	0.0377318	70.7262	4.94282
CAGL0K08624g	0.0671667	0.0010504	91.8833	1.43693	0.612133	0.0263174	80.1886	3.44754
CAGL0L09339g	0.0713667	0.00136504	97.6288	1.86736	0.581733	0.0221055	76.2063	2.89579
CAGL0M01254g	0.0697333	0.00152753	95.3944	2.08964	0.7852	0.0136177	102.86	1.78389
CAGL0M06699g	0.0677	0.00337787	85.1572	4.24889	0.686167	0.170223	135.535	33.6231
CAGL0M13189g	0.0686667	0.00355293	86.3732	4.4691	0.566	0.0209592	111.799	4.13996
CAGL0I10769g	0.0686	0.00225389	86.2893	2.83508	0.668033	0.0761536	131.953	15.0422
CAGL0J10472g	0.0728	0.00265141	91.5723	3.33511	0.6338	0.0334636	125.191	6.60987
CAGL0K08668g	0.0681667	0.000862167	85.7442	1.08449	0.6457	0.0966535	127.541	19.0914
CAGL0L03157g	0.0682333	0.00105987	85.8281	1.33317	0.6109	0.011622	120.668	2.29562
CAGL0L09383g	0.0703667	0.00400042	88.5115	5.03197	0.5865	0.0448987	115.848	8.86858
CAGL0M01540g	0.0707667	0.00170392	89.0147	2.1433	0.554133	0.0196391	109.455	3.87919
CAGL0M06831g	0.0657333	0.00136504	82.6834	1.71703	0.6599	0.0218287	130.346	4.31169
CAGL0J03454g	0.0688667	0.00355012	86.6247	4.46556	0.6132	0.0035595	121.122	0.703087
CAGL0K03003g	0.0714333	0.00620833	89.8532	7.80921	0.584833	0.011201	115.519	2.21248
CAGL0K08756g	0.0715	0.00398372	89.9371	5.01096	0.5898	0.0280877	116.5	5.54801
CAGL0L03377g	0.0634333	0.00120554	79.7904	1.51641	0.520633	0.0320207	102.838	6.32486
CAGL0L09691g	0.0726	0.00511175	91.3208	6.42988	0.591733	0.0153949	116.882	3.04087
CAGL0M01716g	0.0723333	0.00647328	90.9853	8.14249	0.604167	0.00510817	119.338	1.00899
CAGL0M06875g	0.0716667	0.00249867	90.1467	3.14298	0.5735	0.0102196	113.28	2.01862
CAGL0J03608g	0.0663	0.00491223	83.3962	6.17891	0.564	0.0281192	111.404	5.55423
CAGL0K03773g	0.0723667	0.00569766	91.0273	7.16686	0.624333	0.0170998	123.321	3.37763
CAGL0K09372g	0.0739	0.00709295	92.956	8.92196	0.5251	0.0327602	103.72	6.47094
CAGL0L03916g	0.0708333	0.00525389	89.0985	6.60866	0.551067	0.0177725	108.849	3.51051
CAGL0L11704g	0.0692667	0.0015885	87.1279	1.99811	0.573733	0.0454878	113.326	8.98496
CAGL0M02563g	0.0733	0.00401497	92.2013	5.05028	0.554	0.030459	109.428	6.01639
CAGL0M06919g	0.0768667	0.00793494	96.6876	9.98106	0.577333	0.02168	114.037	4.28234
CAGL0J04400g	0.0729333	0.00372066	91.74	4.68008	0.564533	0.00143642	111.509	0.283728
CAGL0K09900g	0.0742	0.0227394	93.3333	28.603	0.0585667	0.00150444	11.5683	0.297163
CAGL0L04400g	0.0733	0.00845399	92.2013	10.634	0.618633	0.0126212	122.195	2.49299
CAGL0L11770g	0.0764333	0.0121858	96.1426	15.328	0.611833	0.0331423	120.852	6.54642
CAGL0M02585g	0.0769667	0.00353883	96.8134	4.45136	0.5711	0.0370768	112.806	7.32358
CAGL0M07634g	0.0892333	0.0277722	112.243	34.9335	0.6519	0.113987	128.766	22.5153
CAGL0F04873g	0.0669333	0.0021502	90.369	2.90305	0.631367	0.0271589	93.2824	4.01264
CAGL0J06072g	0.0676333	0.00254231	91.3141	3.43246	0.0669333	0.00310698	9.88919	0.459047
CAGL0E03069g	0.0687333	0.0050362	92.7993	6.79955	0.591333	0.0536974	87.3676	7.93362
CAGL0J07656g	0.0723333	0.00515008	97.6598	6.95331	0.6182	0.0615244	91.3371	9.09004
CAGL0M05841g	0.0613667	0.00109696	82.8533	1.48105	0.0636	0.000499997	9.3967	0.073873
CAGL0L11528g	0.06	0.000556776	81.0081	0.751723	0.0651667	0.00102143	9.62817	0.150914
CAGL0K02277g	0.0690667	0.00315013	93.2493	4.25311	0.536067	0.0507685	79.2022	7.50089
CAGL0M09449g	0.0681	0.00147309	91.9442	1.98887	0.579333	0.00537803	85.5947	0.794588
CAGL0D06666g	0.0666333	0.00130512	89.964	1.76208	0.611567	0.00585348	90.3571	0.864833
CAGL0M08778g	0.0642	0.000173208	86.6787	0.233854	0.0639	0.000818538	9.44102	0.120936
CAGL0J08569g	0.0645333	0.00310859	87.1287	4.19702	0.0678333	0.00260256	10.0222	0.38452
CAGL0G07040g	0.0705	0.00242693	95.1845	3.27669	0.0741667	0.00660328	10.9579	0.975614
CAGL0M00528g	0.0657667	0.00414769	88.7939	5.59994	0.3583	0.0127996	52.9377	1.8911
CAGL0E03718g	0.0648333	0.00240278	87.5338	3.24407	0.4625	0.0208756	68.3329	3.0843
CAGL0L09339g	0.0673667	0.00393743	90.9541	5.31606	0.6251	0.0476605	92.3566	7.04169
CAGL0F09229g	0.0696667	0.00234592	94.0594	3.1673	0.6192	0.0511144	91.4849	7.55199
CAGL0H03861g	0.0652667	0.00060277	88.1188	0.813821	0.530767	0.0242475	78.4191	3.5825
CAGL0A04455g	0.0668	0.00149332	90.189	2.01618	0.5255	0.0107037	77.641	1.58144
CAGL0C02211g	0.0680333	0.000611009	91.8542	0.824945	0.5651	0.0191929	83.4918	2.8357
CAGL0E06248g	0.0749333	0.00455668	101.17	6.15214	0.626667	0.0197703	92.588	2.92099
CAGL0L04576g	0.0676667	0.00235867	91.3591	3.18452	0.523367	0.0411575	77.3258	6.0809
CAGL0K00363g	0.0681333	0.00287286	91.9892	3.87875	0.586933	0.0111339	86.7176	1.645
CAGL0M06831g	0.0733667	0.00929534	99.0549	12.55	0.573933	0.0109295	84.7968	1.61479
CAGL0K01331g	0.0735667	0.00635793	99.3249	8.58407	0.5889	0.0177738	87.0081	2.62603
CAGL0J07282g	0.0646333	0.00662898	87.2637	8.95001	0.5867	0.0426911	86.6831	6.30747
CAGL0G02497g	0.0653	0.000953938	88.1638	1.28795	0.584967	0.0244917	86.427	3.61857
CAGL0M08404g	0.0678333	0.0023029	91.5842	3.10922	0.670133	0.0260204	99.0101	3.84444
CAGL0C05599g	0.0717667	0.00196554	96.8947	2.65374	0.5967	0.0398021	88.1606	5.88064
CAGL0I04664g	0.0727333	0.00395769	98.1998	5.34342	0.548033	0.0128625	80.9702	1.90039

## Sheet: Selected mutants
	24h				48h
	w/o BSA		plus BSA		w/o BSA		plus BSA
Gene	% of WT	%Stdev of WT	% of WT	%Stdev of WT	% of WT	%Stdev of WT	% of WT	%Stdev of WT	Name	Description
CAGL0G06754g	82.4509	6.73218	10.3813	0.896119	84.5867	17.8985	22.3855	5.86634	CDC10	Ortholog(s) have 1-phosphatidylinositol binding, GTPase activity, phosphatidylinositol-4-phosphate binding, phosphatidylinositol-5-phosphate binding, protein-containing complex scaffold activity
CAGL0K09900g	93.3333	28.603	11.5683	0.297163	64.9825	8.63051	4.98415	0.498014	HAP5	Component of CCAAT-binding factor complex that functions as transcription factor; regulates expression of respiratory genes and genes involved in iron homeostasis
CAGL0J08569g	87.1287	4.19702	10.0222	0.38452	55.1483	4.60841	48.6043	0.857207	OST3	Ortholog(s) have dolichyl-diphosphooligosaccharide-protein glycotransferase activity and role in cellular protein-containing complex assembly, protein N-linked glycosylation, protein O-linked mannosylation
CAGL0G07040g	95.1845	3.27669	10.9579	0.975614	56.0708	3.35187	39.9309	3.77392	OST6	Ortholog(s) have role in cellular protein-containing complex assembly, protein N-linked glycosylation via asparagine and oligosaccharyltransferase complex localization
