# Supplementary material for: Human albumin enhances the pathogenic potential of Candida glabrata on vaginal epithelial cells
Source: PLoS Pathog. 2021 Oct 28;17(10):e1010037. doi: 10.1371/journal.ppat.1010037 (PMC8577789; doi:10.1371/journal.ppat.1010037)
Supplement: S2 File — Differential expression data of C. glabrata and human cells at different time points of infection, as stated in Sheet description. (XLSX) [file ppat.1010037.s006.xlsx]

## Sheet: Sheet_description
Sheet name	Description
res_cglab_0_3	C. glabrata at 3 hpi compared to 0 h control in the presence of albumin
res_cglab_0_24	C. glabrata at 24 hpi compared to 0 h control in the presence of albumin
res_cglab_0_24c	C. glabrata at 24 h control compared to 0 h control in the presence of albumin
res_cglab_24c_24	C. glabrata at 24 hpi compared to 24 h control in the presence of albumin
res_cglab_human_0_3	Human cells interacting with C. glabrata at 3 hpi compared to 0 h control in the presence of albumin
res_cglab_human_0_24	Human cells interacting with C. glabrata at 24 hpi compared to 0 h control in the presence of albumin
res_cglab_human_0_24c	Human cells at 24 h control compared 0 h control in the presence of albumin
res_cglab_human_24c_24	Human cells at 24 hpi compared 24h control in the presence of albumin

## Sheet: res_cglab_0_3
genes	baseMean	log2FoldChange	lfcSE	stat	pvalue	padj
CAGL0A00105g	0	#N/A	#N/A	#N/A	#N/A	#N/A
CAGL0A00110g	0	#N/A	#N/A	#N/A	#N/A	#N/A
CAGL0A00116g	0	#N/A	#N/A	#N/A	#N/A	#N/A
CAGL0A00132g	32.278	-2.99011	0.665933	-4.4901	7.11887e-06	1.30892e-05
CAGL0A00154g	170.633	-0.873581	0.256022	-3.41213	0.000644581	0.00101665
CAGL0A00165g	784.046	0.06215	0.0987732	0.629219	0.529205	0.576713
CAGL0A00187g	1499.2	0.439036	0.097139	4.51967	6.19363e-06	1.14386e-05
CAGL0A00209g	3467.79	0.723286	0.065675	11.0131	3.30424e-28	1.79392e-27
CAGL0A00231g	864.847	0.0932115	0.102212	0.911946	0.361797	0.409386
CAGL0A00253g	1011.53	0.0177224	0.114279	0.155081	0.876758	0.89923
CAGL0A00275g	2103.77	-0.634789	0.072058	-8.80941	1.25805e-18	4.60432e-18
CAGL0A00297g	432.494	1.20187	0.118133	10.1739	2.59397e-24	1.20903e-23
CAGL0A00319g	690.49	-0.427103	0.078284	-5.45581	4.87488e-08	1.05547e-07
CAGL0A00341g	422.915	-0.610102	0.195388	-3.12252	0.00179309	0.00270566
CAGL0A00363g	3673.2	-0.817503	0.113598	-7.19643	6.18074e-13	1.75359e-12
CAGL0A00385g	536.501	0.50419	0.164904	3.05748	0.00223207	0.00334469
CAGL0A00407g	1570.86	0.45267	0.0699903	6.46761	9.95639e-11	2.5016e-10
CAGL0A00429g	2573.77	0.454091	0.0671663	6.7607	1.37327e-11	3.62404e-11
CAGL0A00451g	1985.66	-1.22741	0.0670764	-18.2987	8.47444e-75	1.96476e-73
CAGL0A00473g	1827.08	-0.499493	0.105195	-4.74827	2.05168e-06	3.93999e-06
CAGL0A00495g	23376.1	0.281125	0.0814927	3.44969	0.000561228	0.000890122
CAGL0A00517g	887.335	0.218332	0.111172	1.96392	0.049539	0.0643292
CAGL0A00539g	882.864	-0.423273	0.0862204	-4.9092	9.14489e-07	1.80492e-06
CAGL0A00561g	295.716	1.26673	0.133421	9.49422	2.21876e-21	9.05266e-21
CAGL0A00583g	504.748	0.0953109	0.101247	0.941367	0.346517	0.393336
CAGL0A00605g	822.43	-0.146926	0.0933142	-1.57453	0.115364	0.1417
CAGL0A00627g	787.076	-0.535508	0.13342	-4.01369	5.97764e-05	0.000101962
CAGL0A00649g	4.78265	-2.31566	0.837945	-2.7635	0.00571858	0.00823561
CAGL0A00671r	0.124217	-1.22746	4.3751	-0.280556	0.779051	0.811499
CAGL0A00715g	1.78973	0	1.90603	0	1	1
CAGL0A00737g	14.157	-2.32793	0.532832	-4.36898	1.24829e-05	2.24477e-05
CAGL0A00781g	1244.08	0.00964152	0.130841	0.0736888	0.941258	0.952008
CAGL0A00803g	1153.72	0.292162	0.1248	2.34103	0.0192306	0.0262731
CAGL0A00825g	553.749	0.196915	0.0848452	2.32087	0.0202939	0.0276419
CAGL0A00847g	398.659	-0.687311	0.117933	-5.82797	5.61067e-09	1.28264e-08
CAGL0A00869g	772.127	-0.566015	0.160273	-3.53157	0.000413093	0.000662175
CAGL0A00891g	918.211	0.345462	0.0892458	3.8709	0.000108433	0.000181799
CAGL0A00913g	750.168	0.727656	0.101236	7.18775	6.58689e-13	1.8649e-12
CAGL0A00935g	888.102	-0.852903	0.0807004	-10.5688	4.15981e-26	2.08647e-25
CAGL0A00957g	563.589	1.13636	0.117284	9.68894	3.35989e-22	1.41466e-21
CAGL0A00979g	15852	-0.494403	0.118638	-4.16733	3.08185e-05	5.38374e-05
CAGL0A01001g	286.999	-1.10204	0.193742	-5.68818	1.28399e-08	2.86973e-08
CAGL0A01023g	761.191	0.715581	0.106896	6.69419	2.16863e-11	5.67584e-11
CAGL0A01045g	6351.53	1.30481	0.21196	6.15594	7.4632e-10	1.79823e-09
CAGL0A01067g	1862.15	-0.422896	0.105549	-4.00664	6.15894e-05	0.000105021
CAGL0A01089g	349.376	0.916139	0.145448	6.29874	3.00082e-10	7.40202e-10
CAGL0A01111g	1794.96	1.07437	0.0955309	11.2463	2.41572e-29	1.39569e-28
CAGL0A01133g	668.898	1.09218	0.0873551	12.5027	7.21525e-36	5.47426e-35
CAGL0A01155g	296.077	1.00918	0.129725	7.77937	7.28867e-15	2.25894e-14
CAGL0A01177g	361.338	-0.681324	0.237551	-2.86811	0.00412926	0.00603036
CAGL0A01193g	0	#N/A	#N/A	#N/A	#N/A	#N/A
CAGL0A01199g	8213.43	-0.086071	0.207099	-0.415603	0.677701	0.717831
CAGL0A01221g	6720.62	-2.00097	0.149938	-13.3454	1.26072e-40	1.14077e-39
CAGL0A01243g	1158.95	1.93163	0.225507	8.56572	1.07401e-17	3.75764e-17
CAGL0A01284g	731.608	-0.190312	0.16556	-1.14951	0.250347	0.292405
CAGL0A01325g	541.559	1.09657	0.153949	7.12292	1.05662e-12	2.96512e-12
CAGL0A01366g	403.802	-0.718561	0.181351	-3.96226	7.42445e-05	0.000126003
CAGL0A01408g	142.999	0.337133	0.197097	1.7105	0.087174	0.108857
CAGL0A01430g	5308.51	-0.158701	0.0867235	-1.82997	0.0672544	0.0853838
CAGL0A01452g	806.451	0.956801	0.0723749	13.2201	6.72023e-40	5.97084e-39
CAGL0A01474g	793.486	2.71439	0.218761	12.408	2.36399e-35	1.73039e-34
CAGL0A01496r	0.393548	-2.50868	3.08384	-0.813491	0.415937	0.464233
CAGL0A01540g	15174.7	-0.573846	0.130638	-4.39265	1.11979e-05	2.0204e-05
CAGL0A01562g	27567.9	-0.740401	0.10667	-6.94101	3.89304e-12	1.05415e-11
CAGL0A01584g	1.96692	1.46351	1.81727	0.805335	0.420626	0.46879
CAGL0A01606g	39.5164	1.076	0.258361	4.1647	3.11761e-05	5.43971e-05
CAGL0A01628g	1295.52	-0.606802	0.105238	-5.76598	8.1183e-09	1.84342e-08
CAGL0A01650g	5269.14	0.0142344	0.144958	0.0981966	0.921776	0.936041
CAGL0A01672g	1570.23	-0.388988	0.0892354	-4.35912	1.30585e-05	2.3428e-05
CAGL0A01694g	284.436	-0.629889	0.173828	-3.62364	0.000290489	0.000471805
CAGL0A01716g	1077.64	1.63371	0.118304	13.8095	2.23472e-43	2.24804e-42
CAGL0A01738g	1566.68	-0.876181	0.106682	-8.21299	2.15739e-16	7.18067e-16
CAGL0A01760g	387.049	2.14384	0.114265	18.7619	1.54642e-78	3.90362e-77
CAGL0A01782g	6363.19	0.947747	0.097191	9.75138	1.81978e-22	7.73443e-22
CAGL0A01804g	259.335	-5.11895	0.377848	-13.5476	8.18171e-42	7.80876e-41
CAGL0A01826g	18815.6	-0.17921	0.226618	-0.790803	0.429059	0.477597
CAGL0A01848g	2543.88	0.660054	0.0660604	9.99168	1.65756e-23	7.44316e-23
CAGL0A01870g	1872.29	0.96387	0.133679	7.21034	5.58127e-13	1.58601e-12
CAGL0A01892g	1.08554	0	2.16703	0	1	1
CAGL0A01914g	2078.35	0.118671	0.114726	1.03439	0.300953	0.345757
CAGL0A01936r	6.5475	-1.03463	0.551117	-1.87734	0.0604715	0.0775063
CAGL0A01958g	1559.63	-0.79263	0.0980143	-8.08688	6.12118e-16	1.98957e-15
CAGL0A01980g	492.588	1.91605	0.10819	17.7101	3.50448e-70	7.06388e-69
CAGL0A02002g	1967.41	0.591133	0.286755	2.06146	0.0392595	0.0517268
CAGL0A02024g	796.816	1.01012	0.152498	6.6238	3.50073e-11	9.07001e-11
CAGL0A02046g	917.094	0.422757	0.109812	3.84981	0.000118211	0.000197701
CAGL0A02068r	0.0469429	-0.429196	4.40331	-0.0974713	0.922352	0.936041
CAGL0A02090g	5695.89	0.0466705	0.102829	0.453864	0.649927	0.692611
CAGL0A02112g	6420.49	0.15186	0.0845284	1.79656	0.0724051	0.0914288
CAGL0A02134g	368.611	-0.224703	0.120538	-1.86416	0.0622987	0.0796162
CAGL0A02145g	56.4904	-3.53143	0.683286	-5.16831	2.36222e-07	4.87236e-07
CAGL0A02167r	0.630947	-0.0794296	2.25178	-0.0352742	0.971861	0.978017
CAGL0A02189g	6581.78	-0.901564	0.108651	-8.29778	1.06075e-16	3.57244e-16
CAGL0A02211g	17353.9	3.61297	0.181005	19.9606	1.21316e-88	4.1742e-87
CAGL0A02233g	4608.53	0.756378	0.344251	2.19717	0.0280084	0.0375159
CAGL0A02255g	198.704	2.12521	0.230089	9.23646	2.54783e-20	1.00462e-19
CAGL0A02277g	13.2349	-0.859732	0.472116	-1.82102	0.0686038	0.0869336
CAGL0A02299g	7378.16	0.795971	0.161653	4.92393	8.4821e-07	1.67656e-06
CAGL0A02321g	17869.3	-3.42513	0.0779771	-43.9249	0	0
CAGL0A02365g	4361.15	-0.658616	0.116872	-5.63535	1.74703e-08	3.86305e-08
CAGL0A02343g	1.7869	-4.59978	1.54152	-2.98393	0.00284571	0.00421627
CAGL0A02387g	1078.63	1.40357	0.0749155	18.7353	2.5511e-78	6.38011e-77
CAGL0A02409g	2238.73	-1.07055	0.140327	-7.62898	2.36615e-14	7.18085e-14
CAGL0A02431g	627.291	-0.926536	0.254252	-3.64417	0.000268261	0.00043649
CAGL0A02453r	0.269985	-1.99149	2.91713	-0.68269	0.494803	0.542616
CAGL0A02475g	845.586	-0.622803	0.175609	-3.54653	0.00039034	0.000627005
CAGL0A02486g	1776.56	-0.418306	0.103386	-4.04605	5.20898e-05	8.90191e-05
CAGL0A02508g	957.098	-0.519164	0.0790553	-6.56709	5.13064e-11	1.31541e-10
CAGL0A02530g	2444.87	0.38215	0.084249	4.53596	5.73428e-06	1.06157e-05
CAGL0A02552g	1214.97	0.00819527	0.0952291	0.0860584	0.93142	0.943294
CAGL0A02574g	1113.78	0.106814	0.180379	0.592166	0.553739	0.601266
CAGL0A02596g	818.451	-0.358121	0.153074	-2.33952	0.0193083	0.0263659
CAGL0A02618g	431.578	-0.0354378	0.126313	-0.280556	0.779051	0.811499
CAGL0A02629g	2432.75	0.537914	0.0887775	6.05912	1.36866e-09	3.24418e-09
CAGL0A02651g	1650.21	-0.266304	0.0999548	-2.66425	0.00771611	0.0109575
CAGL0A02673g	1848.32	-0.900971	0.0794366	-11.342	8.1261e-30	4.83449e-29
CAGL0A02695g	753.836	-0.100666	0.167729	-0.600171	0.548392	0.595939
CAGL0A02706g	317.295	-0.510464	0.222396	-2.29529	0.0217163	0.0294975
CAGL0A02728g	1528.35	0.0868047	0.0757857	1.1454	0.252045	0.294261
CAGL0A02750g	2163.55	0.0225671	0.107277	0.210363	0.833384	0.858658
CAGL0A02772g	803.491	-0.867978	0.0835722	-10.386	2.87234e-25	1.39661e-24
CAGL0A02794g	778.019	-0.00804406	0.108671	-0.0740222	0.940993	0.951918
CAGL0A02816g	458.418	2.47264	0.140496	17.5994	2.48871e-69	4.92455e-68
CAGL0A02838g	789.63	0.487279	0.0965621	5.04628	4.50492e-07	9.08383e-07
CAGL0A02860g	370.71	0.736082	0.141189	5.21346	1.85355e-07	3.84519e-07
CAGL0A02882g	1152.37	1.61819	0.128687	12.5746	2.91371e-36	2.24214e-35
CAGL0A02904g	392.144	0.890808	0.119807	7.43537	1.04278e-13	3.07315e-13
CAGL0A02926g	2004.88	0.314903	0.0876807	3.59148	0.000328808	0.000531484
CAGL0A02948g	675.06	-0.14484	0.104779	-1.38234	0.166868	0.20045
CAGL0A02970g	1.92456	-0.879987	1.06129	-0.82917	0.407008	0.455492
CAGL0A02981g	145.755	-0.867164	0.211671	-4.09675	4.18996e-05	7.20604e-05
CAGL0A02992g	490.053	1.88092	0.119648	15.7204	1.09575e-55	1.56181e-54
CAGL0A03014g	768.389	-0.205885	0.0940307	-2.18955	0.0285569	0.0382221
CAGL0A03036g	2280.86	0.922217	0.0894001	10.3156	5.98908e-25	2.87327e-24
CAGL0A03051g	676.705	-0.29264	0.124021	-2.3596	0.0182946	0.0250576
CAGL0A03058g	2319.94	0.0701214	0.0619801	1.13135	0.257907	0.300326
CAGL0A03080g	366.332	2.07887	0.159283	13.0514	6.23503e-39	5.36331e-38
CAGL0A03102g	140.278	0.285825	0.724312	0.394615	0.693127	0.732734
CAGL0A03117g	5666.11	-1.07646	0.101463	-10.6094	2.69519e-26	1.36197e-25
CAGL0A03146g	274.683	1.4986	0.122203	12.2632	1.42683e-34	1.01551e-33
CAGL0A03168g	17151.5	-0.579154	0.102341	-5.65906	1.52208e-08	3.38366e-08
CAGL0A03190g	322.761	-0.135057	0.128214	-1.05337	0.292171	0.336866
CAGL0A03212g	2365.88	-0.580806	0.0776753	-7.47737	7.5826e-14	2.25061e-13
CAGL0A03234g	60286.8	-0.967736	0.0681495	-14.2002	9.13653e-46	9.991e-45
CAGL0A03256g	551.595	-0.166245	0.0813946	-2.04246	0.0411064	0.0540153
CAGL0A03278g	37660.1	-0.608714	0.122063	-4.98689	6.13594e-07	1.22628e-06
CAGL0A03300g	9.70102	-2.01815	0.745679	-2.70646	0.00680043	0.00970822
CAGL0A03322g	896.466	-0.00631429	0.0826219	-0.0764239	0.939082	0.950163
CAGL0A03344g	1044.13	1.1281	0.0921178	12.2463	1.75867e-34	1.24513e-33
CAGL0A03355r	162.292	-2.31813	0.219647	-10.5539	4.87375e-26	2.4423e-25
CAGL0A03366g	12442.5	1.23363	0.106974	11.532	9.09994e-31	5.59248e-30
CAGL0A03388g	39898.9	-0.650496	0.114568	-5.67783	1.36411e-08	3.04374e-08
CAGL0A03410g	30.9798	-2.5796	0.398489	-6.47344	9.57951e-11	2.41027e-10
CAGL0A03432g	697.318	-0.215903	0.121902	-1.77112	0.0765407	0.096246
CAGL0A03454g	1142.19	0.275784	0.066574	4.14253	3.43503e-05	5.96656e-05
CAGL0A03476g	1714.57	0.211586	0.0719822	2.93943	0.0032882	0.00484926
CAGL0A03498g	318.013	1.48187	0.126606	11.7045	1.20859e-31	7.69e-31
CAGL0A03520r	0.176971	0	4.40736	0	1	1
CAGL0A03542g	2270.53	1.64076	0.113927	14.4018	5.03982e-47	5.71956e-46
CAGL0A03564g	800.818	2.6058	0.123466	21.1054	7.10028e-99	2.84116e-97
CAGL0A03586g	37.2744	-0.655378	0.3726	-1.75893	0.0785889	0.0986837
CAGL0A03608g	99.9528	1.20451	0.221555	5.43661	5.43053e-08	1.17296e-07
CAGL0A03630g	524.892	0.522877	0.101461	5.15348	2.55692e-07	5.2539e-07
CAGL0A03652g	2793.89	-1.23142	0.115404	-10.6706	1.39788e-26	7.15089e-26
CAGL0A03674g	581.227	-1.4331	0.128361	-11.1646	6.07616e-29	3.42982e-28
CAGL0A03696g	1809.15	0.397763	0.0617614	6.44033	1.19217e-10	2.98566e-10
CAGL0A03718g	5944.92	1.23468	0.068296	18.0784	4.71444e-73	1.03526e-71
CAGL0A03740g	1642.77	2.15183	0.207033	10.3937	2.64971e-25	1.29069e-24
CAGL0A03762r	0.0803084	1.46348	4.40736	0.332054	0.739848	0.775601
CAGL0A03784g	281.743	0.719392	0.121771	5.90777	3.46777e-09	8.02266e-09
CAGL0A03806g	4.96383	-1.60196	1.42367	-1.12523	0.26049	0.303007
CAGL0A03828g	396.526	0.333864	0.130562	2.55712	0.0105544	0.0147745
CAGL0A03850r	0.0938859	-0.97565	4.38732	-0.22238	0.824018	0.850537
CAGL0A03872g	1976.69	0.250139	0.0688117	3.63513	0.000277845	0.000451676
CAGL0A03883g	378.898	0.196189	0.200524	0.978381	0.327886	0.374232
CAGL0A03905g	1982.9	2.07464	0.330987	6.26804	3.65629e-10	8.97377e-10
CAGL0A03927g	1029.9	1.48363	0.169021	8.77783	1.66661e-18	6.07902e-18
CAGL0A03971g	587.346	-0.342978	0.126557	-2.71007	0.00672694	0.00961093
CAGL0A03949g	1275.88	0.546536	0.0908359	6.01674	1.77966e-09	4.19264e-09
CAGL0A03993g	590.222	0.0268909	0.0897835	0.299508	0.764552	0.798552
CAGL0A04015g	15816.7	-1.55068	0.126497	-12.2587	1.50892e-34	1.07111e-33
CAGL0A04037g	3716.76	-1.60822	0.151811	-10.5936	3.19086e-26	1.60793e-25
CAGL0A04059g	2030.78	-0.315637	0.119197	-2.64803	0.00809625	0.0114552
CAGL0A04081g	606.407	1.50521	0.166235	9.05472	1.36922e-19	5.24204e-19
CAGL0A04103g	508.005	0.465167	0.102809	4.52458	6.05168e-06	1.11918e-05
CAGL0A04125g	5813.18	-0.297349	0.088036	-3.37758	0.000731264	0.00114501
CAGL0A04147g	412.524	0.524529	0.133395	3.93215	8.419e-05	0.000142346
CAGL0A04169g	810.082	0.89254	0.125717	7.09957	1.25145e-12	3.48111e-12
CAGL0A04191g	941.558	-0.271342	0.128793	-2.10681	0.0351345	0.046553
CAGL0A04213g	3346.92	-0.536877	0.0936124	-5.73511	9.74504e-09	2.19711e-08
CAGL0A04235g	897.842	1.37981	0.11133	12.3938	2.82175e-35	2.06267e-34
CAGL0A04257g	2892.6	-1.42896	0.0895993	-15.9484	2.92492e-57	4.27038e-56
CAGL0A04279g	746.994	0.123292	0.105926	1.16395	0.244446	0.286069
CAGL0A04301g	892.216	0.962423	0.0841919	11.4313	2.91688e-30	1.76253e-29
CAGL0A04323g	844.081	-0.163436	0.08331	-1.96179	0.0497874	0.0646208
CAGL0A04345g	1392.89	1.41381	0.0839264	16.8458	1.12675e-63	1.96981e-62
CAGL0A04367g	184.774	1.31732	0.152816	8.62034	6.67581e-18	2.3555e-17
CAGL0A04389g	482.19	1.5877	0.111874	14.1919	1.02834e-45	1.11998e-44
CAGL0A04411g	785.742	-0.667494	0.0962411	-6.93564	4.04388e-12	1.09335e-11
CAGL0A04433g	2426.27	0.708219	0.096209	7.36125	1.82191e-13	5.29993e-13
CAGL0A04455g	1511.84	0.942083	0.0981155	9.60177	7.85849e-22	3.27054e-21
CAGL0A04477g	1136.98	0.598387	0.0881132	6.79112	1.11266e-11	2.95215e-11
CAGL0A04499g	1926.46	-1.19397	0.0915914	-13.0359	7.64793e-39	6.51642e-38
CAGL0A04521g	34812.6	-0.650375	0.0996613	-6.52586	6.76139e-11	1.72126e-10
CAGL0A04532r	12.956	-3.19199	0.629848	-5.06787	4.02286e-07	8.14218e-07
CAGL0A04543g	1001.93	0.24364	0.0899849	2.70756	0.00677793	0.00967867
CAGL0A04565g	1103.83	0.178932	0.0887969	2.01507	0.0438972	0.0574033
CAGL0A04587g	463.704	1.47949	0.115798	12.7765	2.21861e-37	1.77555e-36
CAGL0A04631g	1507.25	-0.350307	0.118567	-2.95451	0.00313166	0.00463105
CAGL0A04653g	553.182	1.56638	0.100002	15.6634	2.69251e-55	3.7487e-54
CAGL0A04675g	1734.17	2.26969	0.134362	16.8924	5.1198e-64	9.12778e-63
CAGL0A04697g	1088.65	0.91722	0.110283	8.31695	9.02534e-17	3.0529e-16
CAGL0A04719g	2255.24	0.398256	0.0747655	5.32674	9.99893e-08	2.11406e-07
CAGL0A04741g	3317.35	0.458493	0.0786699	5.82806	5.60746e-09	1.28245e-08
CAGL0A04785g	1484.17	-0.0492062	0.0986195	-0.49895	0.617814	0.662321
CAGL0A04807g	1497.69	0.18903	0.0646105	2.92569	0.00343695	0.00505345
CAGL0A04829g	10914.6	3.93163	0.111183	35.3618	6.60935e-274	2.23148e-271
CAGL0A04873g	15.1174	-2.92368	0.640066	-4.56779	4.92905e-06	9.17846e-06
CAGL0B00105g	1643.03	0.516053	0.175442	2.94145	0.00326681	0.00482166
CAGL0B00110g	0	#N/A	#N/A	#N/A	#N/A	#N/A
CAGL0B00116g	25.6624	4.04578	1.26557	3.19682	0.00138952	0.00211442
CAGL0B00165r	0.264697	-0.433295	3.05255	-0.141945	0.887123	0.908998
CAGL0B00286g	4506.85	0.0759404	0.0931613	0.81515	0.414987	0.463269
CAGL0B00220g	0.0407829	0	4.40736	0	1	1
CAGL0B00242g	0	#N/A	#N/A	#N/A	#N/A	#N/A
CAGL0B00264g	94.8971	-1.02123	0.255528	-3.99654	6.42745e-05	0.000109496
CAGL0B00308g	764.348	0.491885	0.108305	4.54167	5.58098e-06	1.03496e-05
CAGL0B00330g	1585.31	-0.342054	0.148075	-2.31	0.0208883	0.0284228
CAGL0B00352g	2815.38	-1.2294	0.110277	-11.1483	7.29504e-29	4.10071e-28
CAGL0B00374g	735.772	-1.171	0.124716	-9.38929	6.0404e-21	2.43449e-20
CAGL0B00396g	2248.37	0.110973	0.0832197	1.3335	0.182369	0.217955
CAGL0B00418g	2181.54	0.807915	0.0863629	9.35489	8.36885e-21	3.35375e-20
CAGL0B00440g	2954.51	-1.24398	0.0884709	-14.0609	6.60337e-45	6.96707e-44
CAGL0B00462g	5.58443	0.535451	0.642642	0.833203	0.40473	0.45313
CAGL0B00484g	4903.4	-1.2464	0.123136	-10.1221	4.40635e-24	2.02235e-23
CAGL0B00506g	997.565	0.244432	0.0938163	2.60543	0.009176	0.0129254
CAGL0B00528g	1150.39	-0.889983	0.0884898	-10.0575	8.51625e-24	3.85946e-23
CAGL0B00550g	2574.65	-0.104309	0.10003	-1.04278	0.297049	0.341708
CAGL0B00572g	0	#N/A	#N/A	#N/A	#N/A	#N/A
CAGL0B00594g	13197.5	-1.03416	0.125849	-8.21745	2.0788e-16	6.93191e-16
CAGL0B00616g	145.914	-3.57788	0.2494	-14.346	1.12936e-46	1.26572e-45
CAGL0B00638g	300.444	0.613777	0.126218	4.86285	1.1571e-06	2.26116e-06
CAGL0B00660g	1959.27	0.657975	0.0838444	7.84758	4.24143e-15	1.32747e-14
CAGL0B00682g	1202.92	0.0541612	0.0691588	0.783142	0.433543	0.481993
CAGL0B00704g	11351.7	0.205258	0.0736891	2.78546	0.00534526	0.00772061
CAGL0B00715g	43.3893	-1.27448	0.24385	-5.2265	1.72747e-07	3.5933e-07
CAGL0B00726g	14.8636	-1.36336	0.708441	-1.92445	0.0542979	0.0700376
CAGL0B00748g	1298.71	1.52437	0.125509	12.1456	6.05591e-34	4.21572e-33
CAGL0B00770g	816.214	2.67441	0.140425	19.0451	7.21812e-81	1.94961e-79
CAGL0B00792g	3221.3	-0.662035	0.0928896	-7.12711	1.02495e-12	2.87774e-12
CAGL0B00814g	1346.46	1.01548	0.082064	12.3742	3.60322e-35	2.6268e-34
CAGL0B00836g	1170.71	-1.24061	0.09359	-13.2558	4.17813e-40	3.72446e-39
CAGL0B00858g	483.985	0.335277	0.0974332	3.4411	0.000579356	0.000916988
CAGL0B00880g	1687.33	-1.05432	0.10431	-10.1076	5.11366e-24	2.33903e-23
CAGL0B00902g	2042.69	0.472462	0.076532	6.1734	6.68378e-10	1.61619e-09
CAGL0B00924g	369.212	1.3633	0.099677	13.6772	1.39021e-42	1.36296e-41
CAGL0B00946g	2620.96	2.31473	0.0851263	27.1917	8.13938e-163	9.55846e-161
CAGL0B00968g	45.0239	-1.42522	0.243917	-5.84305	5.12531e-09	1.17367e-08
CAGL0B00990g	5522.36	2.70156	0.0964991	27.9957	1.83258e-172	2.35704e-170
CAGL0B01012g	79.5754	-0.207758	0.227853	-0.911808	0.36187	0.409386
CAGL0B01034r	0.0772741	-0.519066	4.40032	-0.117961	0.906098	0.92284
CAGL0B01078g	707.022	1.99179	0.129599	15.3689	2.64744e-53	3.46282e-52
CAGL0B01100g	2586.3	2.66851	0.180387	14.7933	1.61816e-49	1.97321e-48
CAGL0B01122g	7801.41	-0.576263	0.127491	-4.52002	6.1834e-06	1.14236e-05
CAGL0B01144g	782.458	0.89043	0.0950703	9.36602	7.53174e-21	3.02277e-20
CAGL0B01166g	1422.57	0.343372	0.0637774	5.38391	7.28843e-08	1.56053e-07
CAGL0B01188g	1384.44	-0.575952	0.144851	-3.97616	7.00381e-05	0.000118977
CAGL0B01203g	13187	-0.473472	0.124729	-3.796	0.000147052	0.000243747
CAGL0B01232g	2119.66	-1.6197	0.120717	-13.4173	4.78893e-41	4.42976e-40
CAGL0B01243g	0	#N/A	#N/A	#N/A	#N/A	#N/A
CAGL0B01287g	578.95	0.411624	0.0997644	4.12597	3.69182e-05	6.39e-05
CAGL0B01265g	0	#N/A	#N/A	#N/A	#N/A	#N/A
CAGL0B01309r	0.423905	-2.27007	2.7114	-0.837229	0.402464	0.450873
CAGL0B01331g	591.201	0.50036	0.0878812	5.6936	1.24392e-08	2.7813e-08
CAGL0B01353g	1184.29	0.0332864	0.0998797	0.333265	0.738935	0.775601
CAGL0B01375g	4405.08	-0.0189662	0.0656526	-0.288887	0.772668	0.806405
CAGL0B01397g	1308.63	-1.36016	0.107636	-12.6367	1.3252e-36	1.03003e-35
CAGL0B01419g	995.619	2.77606	0.0823987	33.6906	7.93225e-249	2.04048e-246
CAGL0B01441g	2308.45	-0.371348	0.0847497	-4.3817	1.17758e-05	2.12256e-05
CAGL0B01463g	1003.92	-0.73478	0.104431	-7.03601	1.97826e-12	5.44676e-12
CAGL0B01485g	959.206	-0.615645	0.119364	-5.1577	2.49999e-07	5.14082e-07
CAGL0B01507g	459.664	-0.148685	0.134583	-1.10478	0.269253	0.312461
CAGL0B01529g	338.302	0.776515	0.132544	5.85854	4.66963e-09	1.07342e-08
CAGL0B01551g	1225.15	0.880411	0.0747416	11.7794	4.98469e-32	3.21712e-31
CAGL0B01573g	571.583	-0.722511	0.0915889	-7.88864	3.05509e-15	9.59512e-15
CAGL0B01589g	578.409	0.827408	0.0892187	9.27393	1.79403e-20	7.11031e-20
CAGL0B01595g	680.578	-0.540549	0.315119	-1.71538	0.0862754	0.107859
CAGL0B01617g	834.031	-0.105437	0.085886	-1.22764	0.219584	0.258825
CAGL0B01639g	728.346	1.51242	0.093927	16.1021	2.46746e-58	3.71288e-57
CAGL0B01661r	0	#N/A	#N/A	#N/A	#N/A	#N/A
CAGL0B01683g	2042.03	0.0361821	0.0744664	0.485885	0.627049	0.670889
CAGL0B01705g	610.951	0.305568	0.0887648	3.44245	0.000576479	0.000913043
CAGL0B01727g	222.7	3.47553	0.289125	12.0208	2.76142e-33	1.88349e-32
CAGL0B01743g	111.276	2.41634	0.40331	5.99129	2.08184e-09	4.88112e-09
CAGL0B01771g	619.128	-0.621618	0.0874728	-7.10641	1.19101e-12	3.32326e-12
CAGL0B01793g	770.021	1.72184	0.123326	13.9617	2.66911e-44	2.75689e-43
CAGL0B01815g	688.374	1.4314	0.0728525	19.6479	6.01956e-86	1.9128e-84
CAGL0B01837g	1102.99	-0.693813	0.0642164	-10.8043	3.28499e-27	1.70958e-26
CAGL0B01859g	454.664	0.555846	0.128447	4.32744	1.50849e-05	2.69741e-05
CAGL0B01875g	2083.97	0.801533	0.313556	2.55627	0.0105802	0.0148069
CAGL0B01881g	1436.9	-0.523027	0.131479	-3.97802	6.94905e-05	0.000118121
CAGL0B01903g	572.14	-0.539052	0.101451	-5.31344	1.07572e-07	2.27171e-07
CAGL0B01925g	1593.47	1.48152	0.107387	13.7961	2.68841e-43	2.69941e-42
CAGL0B01947g	1005.6	-0.579499	0.0884499	-6.55172	5.68765e-11	1.45477e-10
CAGL0B01969g	289.611	0.346329	0.122551	2.82599	0.00471342	0.00684092
CAGL0B01991g	366.03	0.0805941	0.102021	0.789973	0.429543	0.478037
CAGL0B02013g	912.722	-0.00506167	0.0778854	-0.0649887	0.948183	0.957399
CAGL0B02035g	4369.27	0.518451	0.0498314	10.4041	2.37452e-25	1.15978e-24
CAGL0B02057g	313.723	0.546604	0.156538	3.49183	0.000479731	0.000764908
CAGL0B02079g	14.9419	-2.70967	0.650398	-4.16617	3.09766e-05	5.40838e-05
CAGL0B02101g	639.712	1.71289	0.112922	15.1687	5.69782e-52	7.27651e-51
CAGL0B02123g	586.205	0.84072	0.0967422	8.69031	3.61463e-18	1.29915e-17
CAGL0B02137r	66.3736	-1.84687	0.266128	-6.93979	3.92694e-12	1.06226e-11
CAGL0B02145g	2922.6	-1.39841	0.132743	-10.5347	5.97681e-26	2.98123e-25
CAGL0B02167g	1003.97	1.478	0.107711	13.7218	7.51605e-43	7.4362e-42
CAGL0B02189g	4025.13	0.108869	0.051198	2.12644	0.0334669	0.0444088
CAGL0B02211g	1062.68	-0.255431	0.0724413	-3.52604	0.00042183	0.000675579
CAGL0B02233g	420.492	-0.17267	0.127567	-1.35356	0.175877	0.210522
CAGL0B02255g	694.851	1.50439	0.0905914	16.6063	6.2696e-62	1.05509e-60
CAGL0B02277g	921.779	-0.458404	0.0877371	-5.22475	1.74392e-07	3.62334e-07
CAGL0B02299g	721.045	0.391959	0.102528	3.82294	0.000131869	0.000219525
CAGL0B02321g	3082.27	-0.169456	0.0723839	-2.34107	0.0192286	0.0262731
CAGL0B02343g	976.309	-1.29626	0.146631	-8.84027	9.54896e-19	3.50908e-18
CAGL0B02365g	1571.06	0.134288	0.136999	0.980211	0.326982	0.373279
CAGL0B02387g	626.067	2.12894	0.171359	12.4239	1.93865e-35	1.42678e-34
CAGL0B02409g	700.84	-0.453885	0.135533	-3.3489	0.000811332	0.00126488
CAGL0B02431g	1619.68	1.21879	0.119929	10.1626	2.91143e-24	1.35e-23
CAGL0B02453g	1141.94	-0.47802	0.0869005	-5.50077	3.78134e-08	8.22005e-08
CAGL0B02475g	23674	-0.581209	0.339244	-1.71325	0.086667	0.108299
CAGL0B02497g	2470.01	0.0167416	0.140433	0.119214	0.905106	0.92284
CAGL0B02519g	1787.64	-0.286268	0.0608227	-4.70659	2.51895e-06	4.79809e-06
CAGL0B02541g	1306.58	0.19329	0.0642853	3.00675	0.0026406	0.00392098
CAGL0B02563g	10275.3	1.49498	0.117319	12.7429	3.41475e-37	2.71672e-36
CAGL0B02585g	7610.85	0.01117	0.12384	0.0901968	0.928131	0.941198
CAGL0B02607g	4182	-0.652334	0.124001	-5.26071	1.43501e-07	3.00579e-07
CAGL0B02629g	2168.8	-0.44721	0.0617804	-7.23872	4.52954e-13	1.2919e-12
CAGL0B02651g	19.4251	0.395835	0.827348	0.478438	0.632338	0.675888
CAGL0B02673g	727.593	-0.279499	0.0847938	-3.29622	0.000979945	0.00151507
CAGL0B02695g	1000.32	0.6427	0.0977791	6.57298	4.93197e-11	1.26568e-10
CAGL0B02717g	6240.52	1.14562	0.15831	7.23655	4.60252e-13	1.31133e-12
CAGL0B02739g	1545.02	-0.42431	0.079508	-5.33669	9.46562e-08	2.00759e-07
CAGL0B02755g	859.942	-0.306816	0.105388	-2.91129	0.00359943	0.00527799
CAGL0B02761g	720.536	-0.93775	0.0836168	-11.2148	3.44793e-29	1.97098e-28
CAGL0B02772g	534.258	0.951092	0.0967132	9.83414	8.02468e-23	3.45688e-22
CAGL0B02794g	8240.92	0.962483	0.13533	7.11215	1.14253e-12	3.19459e-12
CAGL0B02816g	643.069	-0.0688974	0.0840411	-0.819805	0.412327	0.460725
CAGL0B02838g	727.095	-2.48297	0.181732	-13.6628	1.69376e-42	1.65456e-41
CAGL0B02860g	5165.27	2.53621	0.143259	17.7036	3.93283e-70	7.89783e-69
CAGL0B02882g	2143.76	-1.43371	0.168323	-8.51762	1.62859e-17	5.64312e-17
CAGL0B02904g	148.579	-1.47253	0.217436	-6.77222	1.26818e-11	3.35654e-11
CAGL0B02926g	18.3046	-1.44207	0.450501	-3.20104	0.00136935	0.0020902
CAGL0B02948g	514.986	-0.363381	0.164946	-2.20302	0.0275931	0.0370238
CAGL0B02970g	3191.44	-0.881524	0.164181	-5.36923	7.90744e-08	1.69038e-07
CAGL0B02981g	1960.56	-0.583389	0.144071	-4.04932	5.13658e-05	8.78096e-05
CAGL0B03014g	1987.03	-0.97958	0.141389	-6.92825	4.26066e-12	1.15138e-11
CAGL0B03047g	15211.2	0.325033	0.126447	2.5705	0.0101551	0.0142451
CAGL0B03069g	8799.99	1.75013	0.191741	9.12755	7.00672e-20	2.71523e-19
CAGL0B03091g	385.321	0.222507	0.107964	2.06094	0.0393084	0.0517785
CAGL0B03113g	1027.99	1.34262	0.171552	7.82632	5.02358e-15	1.56682e-14
CAGL0B03135r	2.10596	-4.71985	1.46295	-3.22626	0.00125418	0.00191928
CAGL0B03179g	804.087	0.363578	0.104078	3.49331	0.000477074	0.00076112
CAGL0B03201g	174.243	2.35996	0.22888	10.3109	6.2913e-25	3.01558e-24
CAGL0B03223g	0.931545	-0.829609	1.53464	-0.540588	0.588792	0.63437
CAGL0B03245g	3529.21	0.575507	0.0800545	7.18894	6.52964e-13	1.84966e-12
CAGL0B03267g	602.919	2.00279	0.133246	15.0307	4.61872e-51	5.77554e-50
CAGL0B03289g	539.666	1.25712	0.134681	9.33411	1.01845e-20	4.06628e-20
CAGL0B03311g	1045.68	1.02264	0.14044	7.2817	3.29646e-13	9.47206e-13
CAGL0B03333g	1441.1	-0.141196	0.070749	-1.99573	0.0459635	0.0599457
CAGL0B03355g	256.69	-0.167965	0.11028	-1.52308	0.127739	0.155908
CAGL0B03377g	721.026	0.24086	0.107954	2.23112	0.0256731	0.034585
CAGL0B03399g	1288.13	0.246704	0.134583	1.8331	0.0667873	0.0848507
CAGL0B03421g	2691.59	-1.04947	0.177087	-5.92629	3.09848e-09	7.19913e-09
CAGL0B03443g	525.112	1.85447	0.112309	16.5122	2.99677e-61	4.95062e-60
CAGL0B03465g	303.903	1.09401	0.195183	5.60505	2.08199e-08	4.59057e-08
CAGL0B03487g	98456.3	-0.945906	0.0914178	-10.3471	4.31477e-25	2.0774e-24
CAGL0B03509g	3275.39	-0.174271	0.122871	-1.41832	0.156097	0.188391
CAGL0B03520r	24.8675	-0.0950989	0.449742	-0.211452	0.832535	0.857946
CAGL0B03531g	1354.4	-0.244405	0.0917618	-2.66347	0.00773387	0.0109799
CAGL0B03553g	2128.99	-0.414847	0.0627896	-6.60694	3.9235e-11	1.01265e-10
CAGL0B03575g	635.664	-0.199548	0.0747345	-2.67009	0.00758316	0.0107801
CAGL0B03597g	1336.9	0.0358358	0.135965	0.263567	0.792114	0.823043
CAGL0B03608g	331.879	0.659623	0.145611	4.53005	5.89707e-06	1.09096e-05
CAGL0B03619g	7929.31	1.05138	0.0961159	10.9387	7.52893e-28	4.05093e-27
CAGL0B03641g	614.698	0.428075	0.151367	2.82805	0.00468319	0.00680253
CAGL0B03663g	1509.6	-1.33143	0.545367	-2.44135	0.0146326	0.0202525
CAGL0B03685g	7311.56	1.85296	0.0934663	19.8249	1.81432e-87	6.04996e-86
CAGL0B03707g	595.13	-0.290497	0.103862	-2.79695	0.0051587	0.00746512
CAGL0B03729r	1.63106	-1.31697	1.32742	-0.992126	0.321136	0.367226
CAGL0B03773g	2459.39	-0.604843	0.0855148	-7.07296	1.51659e-12	4.19489e-12
CAGL0B03795g	6901.64	-0.340279	0.118719	-2.86624	0.00415378	0.00606289
CAGL0B03817g	1059.33	1.20915	0.131633	9.18575	4.08678e-20	1.59514e-19
CAGL0B03839g	122.48	0.099488	0.14933	0.666229	0.505265	0.55319
CAGL0B03861g	388.01	-0.421039	0.111556	-3.77425	0.000160492	0.000265537
CAGL0B03855g	0	#N/A	#N/A	#N/A	#N/A	#N/A
CAGL0B03883g	490.946	-0.692254	0.103352	-6.69804	2.11234e-11	5.53119e-11
CAGL0B03899g	196.923	0.393442	0.146732	2.68136	0.00733241	0.0104318
CAGL0B03905g	588.134	0.276254	0.116095	2.37954	0.0173341	0.0238085
CAGL0B03927g	1741.62	-0.108965	0.112248	-0.970753	0.331671	0.377834
CAGL0B03949g	411.78	1.4829	0.123395	12.0175	2.87497e-33	1.95846e-32
CAGL0B03971g	951.234	0.667094	0.0958992	6.9562	3.49569e-12	9.48453e-12
CAGL0B03993g	3713.78	-0.510811	0.178959	-2.85435	0.00431256	0.00628275
CAGL0B04015g	1231.44	-0.153328	0.0661053	-2.31945	0.0203707	0.0277395
CAGL0B04037g	749.334	0.647075	0.0806616	8.02209	1.03957e-15	3.34471e-15
CAGL0B04059g	803.783	-0.200399	0.117615	-1.70386	0.0884071	0.11032
CAGL0B04103g	478.869	0.45998	0.104632	4.39619	1.10169e-05	1.98912e-05
CAGL0B04081r	0	#N/A	#N/A	#N/A	#N/A	#N/A
CAGL0B04125g	4640.34	-0.973134	0.124488	-7.81711	5.40493e-15	1.68188e-14
CAGL0B04147g	1299.03	-0.505922	0.0811665	-6.23314	4.57188e-10	1.11651e-09
CAGL0B04169g	3605.58	-1.35077	0.0942553	-14.331	1.40116e-46	1.56386e-45
CAGL0B04191g	988.523	1.16298	0.146073	7.96166	1.69748e-15	5.39084e-15
CAGL0B04213g	3084.96	0.402684	0.147846	2.72367	0.00645615	0.00923871
CAGL0B04235g	146.597	-3.61628	0.255122	-14.1747	1.31347e-45	1.42477e-44
CAGL0B04257g	47622.8	-0.882889	0.0913805	-9.66168	4.38623e-22	1.83678e-21
CAGL0B04279g	1308.4	-0.964398	0.0908389	-10.6166	2.49552e-26	1.26461e-25
CAGL0B04301g	1752.59	-1.32055	0.0808514	-16.3331	5.73781e-60	9.11637e-59
CAGL0B04323g	1810.08	0.150831	0.0949396	1.5887	0.112128	0.138039
CAGL0B04345g	10636.2	-1.05674	0.0873304	-12.1005	1.05029e-33	7.25535e-33
CAGL0B04367g	359.975	1.8779	0.138898	13.52	1.19164e-41	1.13331e-40
CAGL0B04389g	1297.69	0.153779	0.0803893	1.91293	0.0557573	0.0717829
CAGL0B04411g	264.459	0.234009	0.159102	1.47081	0.141342	0.171387
CAGL0B04433g	3455.33	-1.56238	0.130117	-12.0075	3.24474e-33	2.19926e-32
CAGL0B04455g	55.6128	-1.92801	0.259357	-7.43382	1.05507e-13	3.10599e-13
CAGL0B04477g	695.002	-0.50727	0.0948172	-5.34998	8.79651e-08	1.87377e-07
CAGL0B04499g	1151.45	0.523103	0.116514	4.48962	7.13491e-06	1.31143e-05
CAGL0B04521g	2198.07	0.0809232	0.10925	0.740718	0.458864	0.506495
CAGL0B04543g	2944.78	2.91031	0.394423	7.37867	1.59882e-13	4.66856e-13
CAGL0B04565g	6912.03	0.17609	0.0817717	2.15343	0.0312848	0.0417285
CAGL0B04609g	568.517	-0.244703	0.0835599	-2.92847	0.00340635	0.00501392
CAGL0B04587g	1353.86	-1.27789	0.122052	-10.47	1.18612e-25	5.84085e-25
CAGL0B04631g	1558.82	0.766194	0.0656183	11.6765	1.68005e-31	1.06396e-30
CAGL0B04675g	2935.1	2.27057	0.124844	18.1872	6.51759e-74	1.46091e-72
CAGL0B04697g	1104	0.759784	0.0752974	10.0905	6.08897e-24	2.78044e-23
CAGL0B04719g	289.618	-0.280179	0.131108	-2.13702	0.0325966	0.0433604
CAGL0B04741g	598.799	0.889966	0.0870282	10.2262	1.51378e-24	7.14813e-24
CAGL0B04763g	525.779	0.154202	0.102088	1.51048	0.130921	0.159495
CAGL0B04785g	351.309	0.0920437	0.15241	0.603923	0.545895	0.593345
CAGL0B04807g	2796.04	-0.265146	0.118875	-2.23045	0.0257173	0.0346359
CAGL0B04829g	898.004	-0.153009	0.0964976	-1.58562	0.112825	0.138834
CAGL0B04851g	776.755	1.74896	0.142102	12.3078	8.22648e-35	5.91737e-34
CAGL0B04873g	312.666	-0.0202115	0.129159	-0.156486	0.87565	0.898435
CAGL0B04895g	1639.71	-0.495168	0.09582	-5.16769	2.37007e-07	4.88669e-07
CAGL0B04917g	11706.4	-0.944914	0.238937	-3.95466	7.66449e-05	0.000129914
CAGL0B04939g	2127.5	0.132449	0.116735	1.13462	0.256534	0.29905
CAGL0B04961g	3592.86	-0.620928	0.0929483	-6.68036	2.3835e-11	6.21712e-11
CAGL0B04983g	0	#N/A	#N/A	#N/A	#N/A	#N/A
CAGL0B05005r	0.978345	0.459532	1.8686	0.245923	0.805741	0.835435
CAGL0B05027r	1.00105	0.778896	1.5049	0.517574	0.604755	0.650127
CAGL0B05049g	2453.01	-0.137258	0.0917414	-1.49614	0.134618	0.163637
CAGL0B05126g	0	#N/A	#N/A	#N/A	#N/A	#N/A
CAGL0B05093g	37.7001	-0.125086	0.344198	-0.363414	0.716296	0.754863
CAGL0B05137g	0	#N/A	#N/A	#N/A	#N/A	#N/A
CAGL0B05148g	0	#N/A	#N/A	#N/A	#N/A	#N/A
CAGL0C00110g	14833.1	-0.906121	0.10447	-8.67354	4.18886e-18	1.49361e-17
CAGL0C00209g	632.895	-0.384848	0.111111	-3.46363	0.000532941	0.000846999
CAGL0C00231g	2145.69	-0.60635	0.075967	-7.98175	1.44273e-15	4.59801e-15
CAGL0C00253g	753.552	-1.24491	0.171853	-7.24403	4.35542e-13	1.24553e-12
CAGL0C00275g	9076.79	2.76317	0.142561	19.3824	1.08676e-83	3.20803e-82
CAGL0C00297g	1169.79	0.572173	0.111837	5.11611	3.119e-07	6.36526e-07
CAGL0C00319g	3063.23	0.202798	0.0888256	2.2831	0.0224245	0.0304212
CAGL0C00341g	568.609	-1.0975	0.100917	-10.8753	1.51174e-27	7.96725e-27
CAGL0C00363g	3786.45	-1.19842	0.0670038	-17.8858	1.52213e-71	3.21192e-70
CAGL0C00385g	1092.41	0.606251	0.0837055	7.24266	4.3996e-13	1.25749e-12
CAGL0C00407g	839.829	-0.617609	0.0867704	-7.11774	1.09712e-12	3.07557e-12
CAGL0C00429g	1185.77	0.462288	0.113615	4.06891	4.7234e-05	8.09511e-05
CAGL0C00451g	738.92	2.74179	0.140035	19.5793	2.32387e-85	7.2564e-84
CAGL0C00473g	937.279	-0.170556	0.0910598	-1.87301	0.0610674	0.0782276
CAGL0C00495g	453.485	0.279573	0.0979774	2.85345	0.00432478	0.00629886
CAGL0C00517g	955.261	-0.0566574	0.0758795	-0.746676	0.455259	0.503029
CAGL0C00539g	1332.95	0.938804	0.144918	6.47816	9.28471e-11	2.33937e-10
CAGL0C00561g	407.302	0.467301	0.110474	4.22998	2.33715e-05	4.12053e-05
CAGL0C00583g	812.18	-0.40124	0.0751218	-5.34119	9.23368e-08	1.96225e-07
CAGL0C00605g	686.727	-0.112384	0.0938001	-1.19812	0.230869	0.270884
CAGL0C00627g	534.723	0.299272	0.10941	2.73532	0.00623197	0.00893014
CAGL0C00649g	4287.25	0.439217	0.0815338	5.38693	7.16722e-08	1.5364e-07
CAGL0C00671g	1207.45	-0.0394687	0.33951	-0.116252	0.907453	0.924045
CAGL0C00693g	1881.71	-0.370444	0.121209	-3.05623	0.00224138	0.00335771
CAGL0C00715g	893.131	-1.44415	0.103187	-13.9954	1.6632e-44	1.73114e-43
CAGL0C00737g	2790.35	-1.00549	0.107332	-9.36811	7.38405e-21	2.9657e-20
CAGL0C00759g	2495.62	-1.58896	0.0700718	-22.6762	7.68933e-114	3.95598e-112
CAGL0C00847g	695.766	-0.354254	0.0964645	-3.67237	0.000240311	0.000392311
CAGL0C00781g	0	#N/A	#N/A	#N/A	#N/A	#N/A
CAGL0C00946g	324.383	0.597113	0.152435	3.91717	8.95952e-05	0.000151059
CAGL0C00968g	1249.92	-0.236306	0.182949	-1.29165	0.19648	0.233477
CAGL0C01056g	0	#N/A	#N/A	#N/A	#N/A	#N/A
CAGL0C01067g	0	#N/A	#N/A	#N/A	#N/A	#N/A
CAGL0C01078g	0	#N/A	#N/A	#N/A	#N/A	#N/A
CAGL0C01133g	778.367	0.0373787	0.16815	0.222294	0.824085	0.850537
CAGL0C01155g	357.577	-0.0345746	0.103104	-0.335336	0.737371	0.775108
CAGL0C01177g	1086	0.153312	0.0961583	1.59437	0.110852	0.136624
CAGL0C01199g	2073.57	-0.51721	0.0793586	-6.51738	7.15466e-11	1.8188e-10
CAGL0C01221g	3310.32	-0.407896	0.0727878	-5.6039	2.09577e-08	4.61718e-08
CAGL0C01243g	1233.79	0.752596	0.137009	5.49302	3.95115e-08	8.58227e-08
CAGL0C01265g	1777.72	-0.121474	0.0637349	-1.90592	0.0566607	0.0728765
CAGL0C01287g	741.17	-0.595862	0.111257	-5.35574	8.52047e-08	1.8164e-07
CAGL0C01309g	1288.72	0.0262433	0.158298	0.165784	0.868327	0.89126
CAGL0C01325g	3924.42	0.481178	0.091381	5.26562	1.39715e-07	2.93216e-07
CAGL0C01331g	1196.82	-0.157191	0.123992	-1.26775	0.204887	0.242826
CAGL0C01353g	1454.59	0.328608	0.0769448	4.2707	1.94861e-05	3.45922e-05
CAGL0C01375g	1030.37	0.772362	0.0778266	9.92415	3.26881e-23	1.44739e-22
CAGL0C01397g	854.54	1.67483	0.153193	10.9328	8.03396e-28	4.31406e-27
CAGL0C01419g	1908.84	-0.999841	0.0935087	-10.6925	1.10369e-26	5.66203e-26
CAGL0C01435g	367.069	1.19557	0.113635	10.5211	6.90434e-26	3.42806e-25
CAGL0C01441g	1944.73	-0.218865	0.111902	-1.95587	0.0504804	0.0654574
CAGL0C01463g	684.128	0.52064	0.131904	3.94711	7.91015e-05	0.00013391
CAGL0C01485g	1584.47	-0.241322	0.116201	-2.07677	0.0378225	0.0498943
CAGL0C01507g	3968.18	-0.31205	0.0810373	-3.8507	0.000117781	0.000197104
CAGL0C01529g	1127.66	-0.395633	0.103248	-3.83186	0.00012718	0.000212111
CAGL0C01551g	5142.45	-0.810422	0.111371	-7.27678	3.41881e-13	9.81318e-13
CAGL0C01573g	4896.52	-0.589254	0.191086	-3.08371	0.00204437	0.00307025
CAGL0C01595g	1440.49	2.21611	0.128434	17.2549	1.02845e-66	1.90264e-65
CAGL0C01617g	27.9745	-2.90107	0.396072	-7.32461	2.39595e-13	6.93991e-13
CAGL0C01639g	3583.21	-1.47704	0.0898331	-16.442	9.56705e-61	1.57565e-59
CAGL0C01661g	717.923	0.166928	0.0859405	1.94237	0.0520926	0.0674345
CAGL0C01683g	2059.64	-0.142529	0.0832134	-1.71282	0.0867464	0.108373
CAGL0C01705g	2801.31	2.23358	0.136826	16.3242	6.63564e-60	1.04812e-58
CAGL0C01727g	879.731	0.201252	0.0912191	2.20625	0.0273668	0.0367658
CAGL0C01749g	398.573	1.30076	0.11999	10.8406	2.21078e-27	1.15948e-26
CAGL0C01771g	1715.98	1.11071	0.104439	10.635	2.04899e-26	1.04323e-25
CAGL0C01793g	1420.64	3.56975	0.166982	21.3781	2.13537e-101	8.87329e-100
CAGL0C01815g	1773.93	-0.537545	0.112275	-4.78774	1.6867e-06	3.26462e-06
CAGL0C01837g	454.437	-0.327821	0.0967176	-3.38947	0.000700273	0.00109871
CAGL0C01859g	1212.5	-0.464906	0.0886271	-5.24564	1.55741e-07	3.25333e-07
CAGL0C01881g	1532.7	-0.230673	0.0896515	-2.573	0.0100821	0.0141463
CAGL0C01903g	699.229	0.0305705	0.101809	0.300272	0.76397	0.798098
CAGL0C01919g	14.3223	-2.84264	0.74395	-3.821	0.000132911	0.00022119
CAGL0C01925g	1289.55	-0.655556	0.117913	-5.55965	2.70318e-08	5.92638e-08
CAGL0C01947g	8512.88	-0.267779	0.09899	-2.70511	0.00682808	0.00974512
CAGL0C01969g	929.281	-0.209402	0.0854805	-2.44971	0.0142973	0.0198087
CAGL0C01991g	267.27	-0.235366	0.10417	-2.25944	0.0238562	0.0322582
CAGL0C02013g	843.569	0.404159	0.11015	3.66918	0.00024333	0.000397
CAGL0C02035g	2524.2	-0.939452	0.0733048	-12.8157	1.33938e-37	1.07829e-36
CAGL0C02057g	68.3823	-0.46898	0.231817	-2.02306	0.0430671	0.056386
CAGL0C02079g	406.281	-0.0643792	0.1381	-0.466179	0.641087	0.684147
CAGL0C02101g	500.642	0.0958015	0.130641	0.733318	0.463364	0.511044
CAGL0C02123g	1279.96	0.0117278	0.0910559	0.128797	0.897518	0.918082
CAGL0C02145g	962.148	0.735997	0.0695726	10.5788	3.73596e-26	1.87562e-25
CAGL0C02167g	1530.52	-0.179738	0.0806764	-2.22789	0.0258875	0.0348566
CAGL0C02189g	11274.2	-0.940824	0.117091	-8.03498	9.3596e-16	3.01494e-15
CAGL0C02211g	1758.67	0.934812	0.0947377	9.86736	5.76619e-23	2.5181e-22
CAGL0C02233g	474.756	-0.385362	0.121318	-3.17646	0.00149086	0.00226402
CAGL0C02255g	193.967	0.73105	0.150335	4.8628	1.15737e-06	2.26116e-06
CAGL0C02277g	1474.78	-0.454342	0.0931842	-4.87575	1.08397e-06	2.12468e-06
CAGL0C02299g	778.556	-1.50693	0.0889656	-16.9383	2.34713e-64	4.19841e-63
CAGL0C02321g	165.917	0.534695	0.204097	2.6198	0.00879806	0.0124092
CAGL0C02343g	9132.3	-1.11836	0.106963	-10.4556	1.38057e-25	6.77368e-25
CAGL0C02387g	207.07	-0.409341	0.140056	-2.92269	0.00347021	0.00509959
CAGL0C02365g	0	#N/A	#N/A	#N/A	#N/A	#N/A
CAGL0C02409g	661.269	0.523447	0.115947	4.51455	6.34511e-06	1.17104e-05
CAGL0C02431g	351.334	1.39491	0.163799	8.51597	1.65204e-17	5.72072e-17
CAGL0C02453g	1794.87	-0.473559	0.161609	-2.93027	0.00338668	0.00498905
CAGL0C02475g	931.077	0.133214	0.108272	1.23036	0.218561	0.257731
CAGL0C02497g	841.663	-0.900828	0.0944105	-9.54161	1.40635e-21	5.79931e-21
CAGL0C02519g	878.942	-0.178626	0.0961227	-1.85831	0.0631243	0.0806331
CAGL0C02541g	4219.76	-0.255564	0.0892024	-2.86499	0.00417019	0.00608519
CAGL0C02563g	1199.25	0.165006	0.106193	1.55382	0.120226	0.147369
CAGL0C02585g	1426.83	-0.786028	0.121622	-6.46287	1.02734e-10	2.57764e-10
CAGL0C02607g	872.851	0.799747	0.104144	7.67921	1.60075e-14	4.8993e-14
CAGL0C02629g	8.52433	-0.740102	0.514912	-1.43734	0.150622	0.182149
CAGL0C02623g	0	#N/A	#N/A	#N/A	#N/A	#N/A
CAGL0C02651g	352.626	-0.161043	0.108798	-1.48021	0.138818	0.168553
CAGL0C02673g	1051.89	-0.943667	0.0961743	-9.81204	9.99242e-23	4.28405e-22
CAGL0C02695g	799.022	0.217533	0.092891	2.34181	0.0191904	0.0262313
CAGL0C02717g	452.511	0.415278	0.0998088	4.16073	3.17232e-05	5.52624e-05
CAGL0C02739g	3540.09	1.10036	0.140654	7.82319	5.15021e-15	1.60478e-14
CAGL0C02761g	1032.35	0.657083	0.0966549	6.79824	1.05903e-11	2.81401e-11
CAGL0C02783g	19.1857	-2.60389	0.683669	-3.8087	0.000139697	0.000231842
CAGL0C02805g	913.191	-0.261967	0.0899819	-2.91133	0.00359897	0.00527799
CAGL0C02827g	427.137	2.16897	0.193536	11.207	3.76666e-29	2.1509e-28
CAGL0C02849g	423.734	0.0217957	0.111114	0.196155	0.844489	0.868608
CAGL0C02871g	274.157	1.41161	0.134786	10.473	1.14936e-25	5.67019e-25
CAGL0C02893g	1598.15	-0.672662	0.0879573	-7.6476	2.04763e-14	6.23524e-14
CAGL0C02937g	177.044	0.399405	0.154514	2.58491	0.00974054	0.0136788
CAGL0C02959g	3225.39	0.328566	0.0837162	3.92476	8.68148e-05	0.000146646
CAGL0C02981g	1348.47	-0.479487	0.136575	-3.5108	0.000446763	0.000713394
CAGL0C03003g	1104.67	-1.35114	0.119539	-11.3029	1.26926e-29	7.47712e-29
CAGL0C03025g	1534.63	-0.203405	0.0655908	-3.10113	0.00192786	0.00290173
CAGL0C03047g	3047.19	-0.280259	0.0946724	-2.9603	0.00307342	0.00454866
CAGL0C03069g	1229.7	-0.853128	0.135996	-6.27318	3.53759e-10	8.69033e-10
CAGL0C03091r	1.39246	-0.0197433	1.2386	-0.01594	0.987282	0.991873
CAGL0C03113g	3189.69	1.62773	0.0935086	17.4073	7.26226e-68	1.39611e-66
CAGL0C03135g	593.933	-0.16751	0.0983921	-1.70248	0.0886659	0.110592
CAGL0C03157r	0	#N/A	#N/A	#N/A	#N/A	#N/A
CAGL0C03179g	1181.16	-0.0418818	0.112574	-0.372036	0.709866	0.748525
CAGL0C03201g	1182.69	1.29825	0.131627	9.8631	6.01644e-23	2.62315e-22
CAGL0C03223g	3464.32	2.13981	0.40453	5.28962	1.22568e-07	2.57932e-07
CAGL0C03267g	2923.81	-0.863424	0.0664779	-12.9881	1.42844e-38	1.20007e-37
CAGL0C03245g	0	#N/A	#N/A	#N/A	#N/A	#N/A
CAGL0C03289g	1354.23	-2.17911	0.119574	-18.224	3.3285e-74	7.61887e-73
CAGL0C03311g	160.051	0.202516	0.191546	1.05727	0.290388	0.335043
CAGL0C03333g	5185.59	-0.332095	0.0750267	-4.42636	9.58383e-06	1.73965e-05
CAGL0C03355g	772.68	-0.715851	0.0987312	-7.2505	4.15236e-13	1.18809e-12
CAGL0C03369g	6329.46	-1.45399	0.124649	-11.6647	1.93115e-31	1.21728e-30
CAGL0C03384r	28.9997	-0.809495	0.309007	-2.61966	0.00880165	0.012411
CAGL0C03399g	1958.88	0.195942	0.057876	3.38555	0.00071035	0.00111388
CAGL0C03421g	1663.31	0.300335	0.121881	2.46418	0.0137328	0.0190755
CAGL0C03432r	12.9174	-0.48198	0.505967	-0.952592	0.340797	0.387576
CAGL0C03443g	876.054	-0.293415	0.120608	-2.43279	0.0149828	0.0206947
CAGL0C03465g	924.407	-0.137546	0.0867697	-1.58518	0.112925	0.138926
CAGL0C03487g	577.593	0.467744	0.146287	3.19744	0.00138654	0.00211107
CAGL0C03509g	2845.17	-0.301654	0.0624364	-4.83138	1.35591e-06	2.63855e-06
CAGL0C03531g	1254.26	-1.11187	0.109357	-10.1673	2.77482e-24	1.2922e-23
CAGL0C03553g	460.853	-0.671083	0.211538	-3.1724	0.00151185	0.00229411
CAGL0C03575g	3.17623	-1.13196	1.01044	-1.12027	0.262601	0.305266
CAGL0C03597g	1625.55	1.07286	0.153365	6.99545	2.64401e-12	7.2392e-12
CAGL0C03608g	4028.94	0.0257205	0.0826106	0.311347	0.755537	0.790206
CAGL0C03630g	2322.93	-0.112056	0.0665304	-1.68429	0.0921266	0.11467
CAGL0C03652g	542.816	0.843358	0.0843125	10.0028	1.48208e-23	6.67183e-23
CAGL0C03674g	479.404	1.45312	0.124702	11.6527	2.22257e-31	1.39771e-30
CAGL0C03696g	568.568	1.09159	0.119739	9.11641	7.76558e-20	3.00069e-19
CAGL0C03718r	4.3065	-0.599266	0.788103	-0.76039	0.447021	0.495041
CAGL0C03740g	966.14	0.219058	0.126019	1.73829	0.0821592	0.102975
CAGL0C03762g	499.4	0.155871	0.102502	1.52067	0.128344	0.156575
CAGL0C03784g	777.19	-0.525806	0.119352	-4.40551	1.05534e-05	1.91051e-05
CAGL0C03806r	0.25639	0.449042	3.6067	0.124502	0.900918	0.921037
CAGL0C03828g	90.8495	-0.556318	0.208034	-2.67417	0.00749151	0.0106554
CAGL0C03850g	981.971	1.53059	0.112585	13.595	4.28662e-42	4.13506e-41
CAGL0C03872g	6200.41	1.30879	0.472049	2.77258	0.00556136	0.00801559
CAGL0C03894g	1372.85	-0.271604	0.0638966	-4.25068	2.13121e-05	3.77222e-05
CAGL0C03916g	117.883	0.494035	0.217227	2.27428	0.0229491	0.0311172
CAGL0C03938g	64.7914	-4.97472	0.568733	-8.74702	2.19055e-18	7.94719e-18
CAGL0C03960g	55.8464	-2.22874	0.299905	-7.43149	1.07379e-13	3.15938e-13
CAGL0C03982g	125.954	-0.339348	0.225706	-1.5035	0.13271	0.1615
CAGL0C04004g	364.116	-0.888804	0.10716	-8.2942	1.09321e-16	3.67486e-16
CAGL0C04026g	729.876	0.287338	0.084897	3.38455	0.000712948	0.00111763
CAGL0C04048g	4340.53	-1.1292	0.0583046	-19.3672	1.4598e-83	4.28577e-82
CAGL0C04070r	3.19205	-1.76977	1.57004	-1.12722	0.259651	0.302162
CAGL0C04092g	520.151	0.0393781	0.0852109	0.462125	0.643992	0.68684
CAGL0C04114g	8705.78	-0.140127	0.102316	-1.36956	0.170825	0.204838
CAGL0C04136g	2888.17	0.150994	0.118491	1.27431	0.202552	0.24027
CAGL0C04169g	417.575	-0.377503	0.125775	-3.0014	0.00268738	0.00398826
CAGL0C04191g	4626.22	2.22147	0.125997	17.631	1.42301e-69	2.82614e-68
CAGL0C04213g	42.3792	-1.5116	0.690343	-2.18963	0.0285509	0.0382221
CAGL0C04235g	765.133	0.515078	0.112388	4.58303	4.58284e-06	8.55442e-06
CAGL0C04257g	907.583	0.56743	0.078733	7.20702	5.71889e-13	1.62426e-12
CAGL0C04279g	788.862	-1.02211	0.109846	-9.30498	1.34022e-20	5.33107e-20
CAGL0C04301g	4680	-0.358587	0.0698656	-5.13253	2.85879e-07	5.84968e-07
CAGL0C04323g	998.496	0.586909	0.226965	2.5859	0.00971242	0.0136454
CAGL0C04367g	810.82	1.02394	0.106875	9.58071	9.6376e-22	3.98945e-21
CAGL0C04389g	13007	0.0199843	0.142744	0.140001	0.888659	0.91034
CAGL0C04411g	7999.53	0.0959634	0.133952	0.716404	0.473742	0.521425
CAGL0C04433g	1749.98	-0.792334	0.113013	-7.011	2.36613e-12	6.50144e-12
CAGL0C04455g	1521.16	1.18968	0.116552	10.2073	1.83999e-24	8.63564e-24
CAGL0C04477g	1074.14	-0.117437	0.135749	-0.865105	0.386981	0.4347
CAGL0C04499g	935.479	-0.206617	0.0743539	-2.77883	0.00545556	0.00787572
CAGL0C04521r	0.488564	-1.15433	2.71279	-0.425514	0.670462	0.711553
CAGL0C04543g	1479.95	0.886688	0.0928692	9.54771	1.32593e-21	5.47185e-21
CAGL0C04565g	571.355	-0.998773	0.0975122	-10.2425	1.27825e-24	6.04649e-24
CAGL0C04587g	3375.9	1.09333	0.100364	10.8937	1.23561e-27	6.5632e-27
CAGL0C04609g	284.984	4.78924	0.305944	15.654	3.12153e-55	4.33484e-54
CAGL0C04631g	258.78	0.63692	0.128556	4.9544	7.25544e-07	1.44307e-06
CAGL0C04653r	0.0469429	-0.429196	4.40331	-0.0974713	0.922352	0.936041
CAGL0C04697g	700.779	2.48027	0.0912962	27.1672	1.58504e-162	1.82178e-160
CAGL0C04719g	268.22	1.40152	0.168057	8.33954	7.45801e-17	2.53171e-16
CAGL0C04741g	10016.6	2.82986	0.178317	15.8699	1.02469e-56	1.4761e-55
CAGL0C04763g	542.705	1.05539	0.113724	9.28028	1.6904e-20	6.71437e-20
CAGL0C04785g	439.013	-4.16104	0.232223	-17.9183	8.48767e-72	1.79805e-70
CAGL0C04807g	820.052	1.8588	0.0888192	20.9279	2.98601e-97	1.1774e-95
CAGL0C04851g	332.543	0.176038	0.108966	1.61554	0.106195	0.131093
CAGL0C04829g	0	#N/A	#N/A	#N/A	#N/A	#N/A
CAGL0C04873g	455.916	-1.25379	0.129692	-9.66746	4.14543e-22	1.73999e-21
CAGL0C04895g	825.732	0.3658	0.0981459	3.7271	0.000193697	0.000319107
CAGL0C04917g	696.42	-0.876349	0.229876	-3.81227	0.000137697	0.000228732
CAGL0C04933g	463.333	-0.0905386	0.101005	-0.896382	0.370049	0.417165
CAGL0C04939g	86.1847	-1.06896	0.311299	-3.43386	0.000595049	0.000941
CAGL0C04961g	455.661	0.633287	0.0925253	6.84447	7.67569e-12	2.05166e-11
CAGL0C04983g	2741.39	-0.370352	0.116667	-3.17444	0.00150127	0.00227869
CAGL0C05005g	376.079	0.20008	0.12137	1.64851	0.0992476	0.12308
CAGL0C05027g	13587.4	0.314033	0.270401	1.16136	0.245494	0.287171
CAGL0C05049g	1378.05	1.13889	0.0906841	12.5588	3.55536e-36	2.72813e-35
CAGL0C05071g	959.548	0.015454	0.112931	0.136844	0.891154	0.912264
CAGL0C05093g	2134.58	0.145521	0.095558	1.52285	0.127796	0.155941
CAGL0C05115g	1444.92	-0.642179	0.361325	-1.77729	0.0755205	0.0950296
CAGL0C05137g	12853.4	-0.490231	0.0962908	-5.09115	3.55905e-07	7.23052e-07
CAGL0C05159g	1602.46	0.56628	0.0731941	7.7367	1.02034e-14	3.14965e-14
CAGL0C05181g	2897.69	-0.545171	0.128619	-4.23865	2.24868e-05	3.97362e-05
CAGL0C05203g	776.384	-0.222565	0.105859	-2.10247	0.0355119	0.0470416
CAGL0C05225g	1154.4	1.12464	0.0858211	13.1044	3.10506e-39	2.71416e-38
CAGL0C05247g	1184.13	-0.150965	0.0754207	-2.00163	0.045324	0.0591545
CAGL0C05269g	1021.76	2.73169	0.140582	19.4314	4.19109e-84	1.25779e-82
CAGL0C05291g	806.986	0.223481	0.0917915	2.43466	0.0149057	0.0205988
CAGL0C05313g	2569.12	-0.0870039	0.0710029	-1.22536	0.220441	0.259608
CAGL0C05335g	549.666	0.415803	0.118189	3.5181	0.000434647	0.000695173
CAGL0C05357g	2067.54	-0.346423	0.0641313	-5.40178	6.59826e-08	1.41894e-07
CAGL0C05379g	30889.8	-0.770762	0.0887942	-8.68032	3.94656e-18	1.41094e-17
CAGL0C05401g	0.0469429	-0.429196	4.40331	-0.0974713	0.922352	0.936041
CAGL0C05423g	902.072	-0.660213	0.0794279	-8.3121	9.40202e-17	3.17634e-16
CAGL0C05445g	1206.01	-1.23412	0.0796592	-15.4925	3.89668e-54	5.1847e-53
CAGL0C05461g	1090.48	0.388457	0.091193	4.25973	2.04674e-05	3.62745e-05
CAGL0C05467g	14.6874	-4.06049	0.791509	-5.13006	2.89646e-07	5.92453e-07
CAGL0C05489g	1749.34	0.680679	0.0830554	8.19548	2.49586e-16	8.26649e-16
CAGL0C05511g	1705.46	0.0632534	0.0965067	0.65543	0.512191	0.559865
CAGL0C05533g	528.454	0.352625	0.125337	2.81341	0.00490194	0.00710309
CAGL0C05555g	1098.74	-0.707785	0.0964109	-7.34134	2.11469e-13	6.13839e-13
CAGL0C05577g	200.153	-2.31893	0.159832	-14.5086	1.06952e-47	1.23981e-46
CAGL0C05599g	852.315	0.0830865	0.0922304	0.900859	0.367664	0.414857
CAGL0C05621g	10.2133	0.669608	0.577057	1.16038	0.245893	0.287535
CAGL0C05643g	9289.65	-1.04847	0.0773571	-13.5536	7.54475e-42	7.21358e-41
CAGL0D00105g	0	#N/A	#N/A	#N/A	#N/A	#N/A
CAGL0D00110g	26.1063	0.367256	0.485889	0.755843	0.449743	0.497647
CAGL0D00116g	0	#N/A	#N/A	#N/A	#N/A	#N/A
CAGL0D00154g	324.715	-2.17095	0.459596	-4.72361	2.31693e-06	4.4289e-06
CAGL0D00176g	29103.5	-1.47034	0.0817519	-17.9854	2.53651e-72	5.4809e-71
CAGL0D00198g	2588.64	1.6009	0.171283	9.34655	9.05559e-21	3.6209e-20
CAGL0D00220g	1249.36	-1.82829	0.185667	-9.84714	7.05245e-23	3.06495e-22
CAGL0D00242g	1071.5	-0.0321829	0.116621	-0.275961	0.782578	0.814183
CAGL0D00264g	930.423	0.171799	0.130092	1.3206	0.186634	0.222511
CAGL0D00286g	6548.32	-1.08266	0.0963999	-11.231	2.87342e-29	1.64954e-28
CAGL0D00330g	1445.58	-0.519659	0.0787513	-6.59873	4.14689e-11	1.06877e-10
CAGL0D00308r	0	#N/A	#N/A	#N/A	#N/A	#N/A
CAGL0D00352g	874.281	-0.247023	0.125172	-1.97347	0.0484426	0.0630267
CAGL0D00374g	32.5317	-1.47003	0.277681	-5.29395	1.19704e-07	2.52004e-07
CAGL0D00396g	0.857358	-1.4251	1.84738	-0.771415	0.440461	0.48918
CAGL0D00418g	14175.7	-0.48973	0.122417	-4.0005	6.32079e-05	0.000107713
CAGL0D00440g	462.32	-0.621247	0.127882	-4.85795	1.18605e-06	2.31385e-06
CAGL0D00462g	1010.05	-0.161998	0.157528	-1.02837	0.303776	0.348777
CAGL0D00484g	4685.01	-0.580696	0.0874997	-6.63655	3.21114e-11	8.32768e-11
CAGL0D00506g	530.455	-0.46556	0.105896	-4.39641	1.10057e-05	1.98838e-05
CAGL0D00528g	29498.1	-1.56342	0.043387	-36.0342	2.43832e-284	1.09765e-281
CAGL0D00550g	6573.84	-0.919338	0.119448	-7.69655	1.39785e-14	4.29044e-14
CAGL0D00572g	673.779	1.09421	0.107412	10.1871	2.26442e-24	1.05908e-23
CAGL0D00594g	956.212	1.24068	0.0928439	13.3631	9.93981e-41	9.03953e-40
CAGL0D00616g	18698.6	-0.589996	0.112057	-5.26515	1.40076e-07	2.9386e-07
CAGL0D00627r	18.978	-2.27514	0.46413	-4.90195	9.48908e-07	1.87149e-06
CAGL0D00638g	2956.91	-0.318366	0.0672825	-4.73178	2.22556e-06	4.26027e-06
CAGL0D00660g	1495.78	-0.335384	0.077748	-4.31373	1.60525e-05	2.86663e-05
CAGL0D00682g	3768.39	-0.803023	0.0925385	-8.67772	4.03783e-18	1.44166e-17
CAGL0D00704g	1121.42	5.21479	0.195002	26.7422	1.52145e-157	1.61154e-155
CAGL0D00726g	162.572	2.16696	0.161969	13.3788	8.03936e-41	7.34833e-40
CAGL0D00748g	1827.5	0.503356	0.130813	3.84791	0.000119129	0.000199175
CAGL0D00770g	3042.56	1.36605	0.0574429	23.781	5.25614e-125	3.15485e-123
CAGL0D00792g	806.743	1.22239	0.0911778	13.4066	5.53056e-41	5.08962e-40
CAGL0D00814g	1360.45	0.346653	0.0712686	4.86403	1.1502e-06	2.24879e-06
CAGL0D00836g	2569.79	-0.910265	0.110801	-8.21534	2.11555e-16	7.05011e-16
CAGL0D00869g	225.809	-0.912295	0.1372	-6.64939	2.94314e-11	7.64001e-11
CAGL0D00858g	0	#N/A	#N/A	#N/A	#N/A	#N/A
CAGL0D00880g	3636.45	-0.888544	0.116904	-7.60064	2.94678e-14	8.89303e-14
CAGL0D00902g	405.202	-0.0152266	0.132494	-0.114923	0.908506	0.924769
CAGL0D00924g	847.574	0.981975	0.128352	7.65065	1.99973e-14	6.0997e-14
CAGL0D00946g	323.936	1.37843	0.191442	7.20027	6.00928e-13	1.70584e-12
CAGL0D00990g	147.16	-0.120962	0.254785	-0.474763	0.634956	0.678543
CAGL0D01012g	977.659	0.386365	0.111594	3.46225	0.000535686	0.000851111
CAGL0D01034g	15920	-0.559434	0.106353	-5.26016	1.43932e-07	3.01247e-07
CAGL0D01056g	366.73	-0.30376	0.125831	-2.41403	0.015777	0.0217473
CAGL0D01078g	5337.14	0.534263	0.0501221	10.6592	1.57907e-26	8.05491e-26
CAGL0D01100g	1886.94	3.14858	0.128683	24.4677	3.26192e-132	2.28843e-130
CAGL0D01122g	1189.46	0.195925	0.0702336	2.78962	0.00527699	0.00762813
CAGL0D01144g	635.061	1.28721	0.0914228	14.0798	5.05662e-45	5.35605e-44
CAGL0D01166g	495.437	-0.234515	0.103702	-2.26144	0.0237317	0.0321047
CAGL0D01188g	47069	-1.13074	0.10171	-11.1173	1.0334e-28	5.77891e-28
CAGL0D01210g	701.107	-0.057158	0.100591	-0.568219	0.569886	0.617063
CAGL0D01232g	968.499	-0.00331508	0.0782039	-0.0423903	0.966188	0.973214
CAGL0D01254g	27.6204	-0.405861	0.370448	-1.0956	0.273255	0.316901
CAGL0D01265g	5164.46	-5.70263	0.159099	-35.8434	2.33163e-281	9.68882e-279
CAGL0D01276g	1134.3	-1.10209	0.0971543	-11.3437	7.97306e-30	4.75392e-29
CAGL0D01298g	16185.4	1.17966	0.0864385	13.6474	2.09169e-42	2.0286e-41
CAGL0D01320g	485.289	0.263257	0.130699	2.01422	0.0439859	0.0575053
CAGL0D01342g	1702.08	0.0962903	0.0579962	1.66029	0.0968569	0.120281
CAGL0D01364g	4743.96	0.437166	0.0872603	5.00991	5.44567e-07	1.09196e-06
CAGL0D01386g	1210.48	-0.49776	0.0687291	-7.24235	4.40992e-13	1.25978e-12
CAGL0D01408g	6791.45	-0.298349	0.111056	-2.68647	0.00722117	0.0102817
CAGL0D01430g	268.734	0.212856	0.110345	1.92901	0.0537301	0.0693601
CAGL0D01452g	3351.77	0.297037	0.105412	2.81787	0.00483441	0.00700898
CAGL0D01474g	343.582	2.85922	0.290534	9.84126	7.47721e-23	3.23912e-22
CAGL0D01496g	598.922	-0.80123	0.139687	-5.73589	9.70022e-09	2.18792e-08
CAGL0D01518g	146.967	-0.373018	0.181413	-2.05618	0.0397649	0.0523289
CAGL0D01540g	1592.88	0.106812	0.0855039	1.24921	0.211589	0.250165
CAGL0D01562g	2027.35	-0.399809	0.174993	-2.28471	0.0223299	0.0303004
CAGL0D01584g	1541.85	-1.39503	0.170383	-8.18763	2.66428e-16	8.79196e-16
CAGL0D01606g	1056.95	-0.923939	0.115865	-7.9743	1.53249e-15	4.87833e-15
CAGL0D01628g	411.898	-0.0599529	0.131074	-0.457398	0.647385	0.690323
CAGL0D01650g	650.033	-0.262084	0.0986744	-2.65605	0.00790609	0.0112067
CAGL0D01672g	1119.63	1.50147	0.119341	12.5814	2.6734e-36	2.06015e-35
CAGL0D01694g	15.3787	-2.12772	0.443627	-4.79619	1.61709e-06	3.13213e-06
CAGL0D01716g	3044.75	-0.773104	0.118129	-6.54455	5.96731e-11	1.52485e-10
CAGL0D01738g	1131.9	-0.0973981	0.106217	-0.916975	0.359156	0.406571
CAGL0D01760g	859.476	1.29118	0.110494	11.6856	1.51047e-31	9.58821e-31
CAGL0D01782g	2926.35	1.07049	0.110938	9.6495	4.93956e-22	2.06529e-21
CAGL0D01804g	603.281	0.724217	0.096125	7.53412	4.91656e-14	1.46736e-13
CAGL0D01826g	4718.29	-0.734383	0.0632111	-11.618	3.34048e-31	2.08135e-30
CAGL0D01837g	164.537	-0.365839	0.171385	-2.1346	0.0327935	0.0435794
CAGL0D01848r	0.458146	-0.492509	2.45243	-0.200825	0.840836	0.865674
CAGL0D01892g	3370.29	0.203954	0.0981535	2.07791	0.037718	0.0497685
CAGL0D01914g	1348.92	-0.784064	0.0657399	-11.9268	8.58357e-33	5.75291e-32
CAGL0D01936g	1175.69	0.548304	0.119425	4.59119	4.4072e-06	8.23511e-06
CAGL0D01958g	3035.22	0.714616	0.151918	4.70395	2.55173e-06	4.85539e-06
CAGL0D01980g	1690.26	0.38086	0.173336	2.19724	0.0280034	0.0375159
CAGL0D02002g	1434.63	-0.402361	0.0672245	-5.98533	2.15951e-09	5.05445e-09
CAGL0D02024g	666.75	1.57146	0.127009	12.3728	3.66955e-35	2.67155e-34
CAGL0D02018g	0	#N/A	#N/A	#N/A	#N/A	#N/A
CAGL0D02046g	555.548	1.23857	0.121172	10.2216	1.58755e-24	7.48991e-24
CAGL0D02068g	1834.53	0.573722	0.0595928	9.62737	6.12782e-22	2.56013e-21
CAGL0D02090g	34261.9	-0.983782	0.113261	-8.68594	3.75608e-18	1.3473e-17
CAGL0D02101r	35.3624	-2.02679	0.345729	-5.86237	4.56309e-09	1.04937e-08
CAGL0D02112g	740.291	0.263159	0.0810858	3.24544	0.0011727	0.00180175
CAGL0D02134g	234.974	0.218968	0.287642	0.76125	0.446508	0.494573
CAGL0D02150g	220.294	-0.328759	0.153414	-2.14295	0.0321174	0.0427757
CAGL0D02156g	414.865	0.197751	0.1286	1.53772	0.124116	0.151691
CAGL0D02178g	1927.33	-0.0925199	0.0941507	-0.982679	0.325765	0.372126
CAGL0D02200g	694.816	0.150118	0.0927862	1.61789	0.105687	0.130526
CAGL0D02222g	590.711	0.0404766	0.0975861	0.414778	0.678304	0.71833
CAGL0D02244g	26.5272	-0.851337	0.518169	-1.64297	0.100389	0.124332
CAGL0D02266g	854.924	1.15106	0.107671	10.6905	1.12758e-26	5.77913e-26
CAGL0D02288g	1327.94	-0.306224	0.0622358	-4.92038	8.63747e-07	1.70664e-06
CAGL0D02310g	1066.13	2.21916	0.077397	28.6724	8.41897e-181	1.16614e-178
CAGL0D02332g	1137.31	0.236971	0.0894792	2.64833	0.00808905	0.0114493
CAGL0D02354g	1033.04	-0.811325	0.0796192	-10.1901	2.19598e-24	1.02796e-23
CAGL0D02376g	967.219	-0.372099	0.072149	-5.15737	2.50447e-07	5.14808e-07
CAGL0D02398g	618.747	0.222544	0.097618	2.27975	0.0226227	0.0306824
CAGL0D02420g	218.396	0.38387	0.158533	2.42139	0.0154611	0.0213281
CAGL0D02442g	2457.95	-0.149607	0.0881333	-1.6975	0.0896016	0.111707
CAGL0D02464g	571.881	0.616779	0.103653	5.95043	2.67447e-09	6.22737e-09
CAGL0D02486g	920.086	-0.240185	0.0923657	-2.60037	0.00931222	0.0131036
CAGL0D02508g	605.232	0.0789666	0.0811505	0.973089	0.330509	0.376669
CAGL0D02530g	1652.14	2.56789	0.164795	15.5823	9.60939e-55	1.31417e-53
CAGL0D02552g	300.494	-0.232904	0.121351	-1.91925	0.0549521	0.0707968
CAGL0D02574g	1012.85	0.0918267	0.0982475	0.934647	0.34997	0.397006
CAGL0D02596g	469.41	-0.512511	0.0955787	-5.36219	8.22188e-08	1.75482e-07
CAGL0D02618g	2159.24	0.719122	0.0992989	7.24199	4.42147e-13	1.26241e-12
CAGL0D02640g	0	#N/A	#N/A	#N/A	#N/A	#N/A
CAGL0D02662g	0	#N/A	#N/A	#N/A	#N/A	#N/A
CAGL0D02684g	601.013	0.154779	0.142508	1.08611	0.277429	0.321259
CAGL0D02706g	2463.2	-1.23674	0.143933	-8.59246	8.51262e-18	2.98799e-17
CAGL0D02728g	1002.65	0.986468	0.157186	6.27581	3.47825e-10	8.54845e-10
CAGL0D02761g	219.186	-0.168454	0.200706	-0.839306	0.401297	0.44966
CAGL0D02772g	1802.54	-0.647042	0.0629535	-10.2781	8.84694e-25	4.20697e-24
CAGL0D02794g	2543.92	0.149247	0.0979791	1.52325	0.127696	0.15589
CAGL0D02816g	1023.85	-0.257441	0.0796778	-3.23102	0.00123348	0.00188974
CAGL0D02838g	1727.14	-1.04265	0.0905418	-11.5156	1.10062e-30	6.74102e-30
CAGL0D02860g	268.368	-1.17684	0.117189	-10.0422	9.94355e-24	4.49123e-23
CAGL0D02882g	892.234	-0.0251637	0.12567	-0.200236	0.841296	0.865983
CAGL0D02904g	1687.11	-1.05036	0.0892507	-11.7687	5.65982e-32	3.64414e-31
CAGL0D02926g	634.803	-1.16239	0.239443	-4.85456	1.20656e-06	2.35216e-06
CAGL0D02948g	9626.19	0.689444	0.289397	2.38235	0.0172027	0.023646
CAGL0D02970g	445.587	-0.652347	0.122802	-5.31218	1.08322e-07	2.28577e-07
CAGL0D02992g	623.966	-0.487131	0.0830066	-5.86858	4.39542e-09	1.01168e-08
CAGL0D03014g	3668.68	-0.358387	0.0886005	-4.04498	5.23278e-05	8.93975e-05
CAGL0D03036g	542.25	1.55154	0.0945349	16.4123	1.56149e-60	2.56389e-59
CAGL0D03058g	1494.2	0.418537	0.0816913	5.1234	3.00069e-07	6.12844e-07
CAGL0D03080g	544.992	0.504066	0.0852019	5.91614	3.29579e-09	7.63786e-09
CAGL0D03102g	651.621	0.163689	0.144425	1.13339	0.257051	0.299588
CAGL0D03124g	4654.64	-1.06774	0.0945013	-11.2987	1.33156e-29	7.81857e-29
CAGL0D03146g	447.964	-0.16709	0.10605	-1.57558	0.115123	0.141469
CAGL0D03168g	2045.53	0.13825	0.0731314	1.89043	0.0587011	0.0753573
CAGL0D03190g	3587.82	-0.718478	0.103158	-6.96481	3.28857e-12	8.94505e-12
CAGL0D03212g	1160.03	-0.443117	0.0880201	-5.03427	4.79682e-07	9.6544e-07
CAGL0D03234g	1770.21	-0.515502	0.0955472	-5.39526	6.84243e-08	1.46911e-07
CAGL0D03256g	648.208	-0.717952	0.079847	-8.99159	2.43669e-19	9.2178e-19
CAGL0D03278g	379.495	-0.770253	0.108444	-7.10278	1.22268e-12	3.40812e-12
CAGL0D03300g	1472.63	-0.897735	0.126376	-7.1037	1.21461e-12	3.38736e-12
CAGL0D03322g	4076.26	-0.271658	0.0893038	-3.04195	0.0023505	0.00351146
CAGL0D03344g	815.448	0.0641265	0.154196	0.415876	0.6775	0.71776
CAGL0D03388g	604.11	-0.0473987	0.106394	-0.445502	0.655957	0.698498
CAGL0D03366r	0	#N/A	#N/A	#N/A	#N/A	#N/A
CAGL0D03410g	863.738	-1.14903	0.0856591	-13.4139	5.01002e-41	4.62634e-40
CAGL0D03432g	7518.19	-1.11893	0.0583556	-19.1744	6.0611e-82	1.70532e-80
CAGL0D03454g	1826.93	-1.17364	0.105041	-11.1732	5.51731e-29	3.12416e-28
CAGL0D03476r	0.463967	0.574202	2.62577	0.21868	0.826899	0.852952
CAGL0D03498g	1711.11	-0.0297633	0.0763866	-0.38964	0.696802	0.736332
CAGL0D03520g	1628.6	1.30576	0.113274	11.5274	9.59541e-31	5.89027e-30
CAGL0D03542g	530.269	1.22204	0.0839563	14.5557	5.37557e-48	6.25837e-47
CAGL0D03564g	834.546	0.873367	0.0901065	9.69261	3.24133e-22	1.36688e-21
CAGL0D03586g	1308.88	1.36154	0.121219	11.2321	2.83773e-29	1.63079e-28
CAGL0D03608g	12.6895	-1.42377	0.622096	-2.28866	0.022099	0.0300098
CAGL0D03630g	105.22	-1.92408	0.204591	-9.40448	5.22872e-21	2.10945e-20
CAGL0D03652g	594.444	-0.597885	0.174267	-3.43086	0.000601674	0.000950642
CAGL0D03674g	7523.82	-1.29994	0.113165	-11.4871	1.5317e-30	9.34946e-30
CAGL0D03696g	718.892	0.10949	0.104309	1.04967	0.29387	0.338506
CAGL0D03718g	7129.35	-0.836924	0.0972271	-8.60793	7.43894e-18	2.61792e-17
CAGL0D03740g	868.475	-1.49416	0.106613	-14.0148	1.26559e-44	1.32495e-43
CAGL0D03762g	139.083	-6.87854	0.623091	-11.0394	2.46716e-28	1.35306e-27
CAGL0D03784g	194.803	0.596857	0.158647	3.76216	0.000168452	0.000278451
CAGL0D03806g	511.7	1.79386	0.107142	16.7428	6.39456e-63	1.10011e-61
CAGL0D03828g	581.361	-0.0240675	0.0902418	-0.2667	0.7897	0.821008
CAGL0D03850g	873.454	0.0862667	0.0797555	1.08164	0.279413	0.32321
CAGL0D03872g	207.375	1.44152	0.169498	8.50466	1.82124e-17	6.29854e-17
CAGL0D03894g	609.677	-0.330307	0.179298	-1.84222	0.0654427	0.0832795
CAGL0D03916g	484.829	0.661411	0.0908076	7.28365	3.24904e-13	9.34576e-13
CAGL0D03938g	879.471	1.79368	0.164499	10.9039	1.10458e-27	5.87874e-27
CAGL0D03960g	766.328	-1.064	0.117049	-9.09022	9.88406e-20	3.80568e-19
CAGL0D03982g	2159.05	1.55703	0.196778	7.91264	2.51984e-15	7.95103e-15
CAGL0D04004g	776.632	0.457541	0.0949342	4.81956	1.43877e-06	2.79477e-06
CAGL0D04026g	2559.53	1.16468	0.165429	7.04039	1.91708e-12	5.28371e-12
CAGL0D04048g	1181.51	0.476445	0.0920951	5.17341	2.29864e-07	4.74666e-07
CAGL0D04070g	336.464	2.09891	0.13379	15.6881	1.82356e-55	2.56533e-54
CAGL0D04092g	1257.27	2.06797	0.200631	10.3073	6.52936e-25	3.12692e-24
CAGL0D04114g	12745.2	-0.263916	0.0665695	-3.96452	7.35438e-05	0.000124893
CAGL0D04136g	761.366	-0.0670312	0.123164	-0.544242	0.586275	0.632273
CAGL0D04158g	1023.12	1.59546	0.0934592	17.0712	2.42973e-65	4.40449e-64
CAGL0D04180g	2064.95	-0.920458	0.070539	-13.0489	6.44479e-39	5.52615e-38
CAGL0D04202g	1299.85	0.220594	0.0640176	3.44584	0.000569296	0.000902387
CAGL0D04224r	0.094882	-0.429203	4.4033	-0.097473	0.922351	0.936041
CAGL0D04246g	390.451	0.237285	0.108927	2.17839	0.0293772	0.0392616
CAGL0D04268g	475.417	-0.707862	0.17131	-4.13206	3.59534e-05	6.23901e-05
CAGL0D04290g	2616.03	-0.241573	0.0733221	-3.29468	0.000985324	0.00152252
CAGL0D04312g	2286.45	-0.407165	0.0804258	-5.06262	4.13532e-07	8.3604e-07
CAGL0D04334r	0.0469429	-0.429196	4.40331	-0.0974713	0.922352	0.936041
CAGL0D04356g	2380.15	-0.427028	0.16798	-2.54213	0.011018	0.0154116
CAGL0D04378g	1497.43	-0.615505	0.102282	-6.01773	1.76882e-09	4.16893e-09
CAGL0D04394g	738.991	0.00899157	0.0840968	0.106919	0.914853	0.930704
CAGL0D04400g	1.12446	-1.44058	1.49895	-0.961059	0.336522	0.383037
CAGL0D04422g	953.577	0.723217	0.0915952	7.89579	2.88474e-15	9.07591e-15
CAGL0D04444g	351.72	-0.474566	0.121293	-3.91257	9.13179e-05	0.000153772
CAGL0D04466g	357.587	-0.544498	0.147116	-3.70115	0.000214621	0.000352074
CAGL0D04488g	14.7216	1.41412	0.41493	3.4081	0.00065416	0.00103025
CAGL0D04510g	897.559	-0.0180959	0.0841447	-0.215057	0.829723	0.855212
CAGL0D04532r	0.892223	-2.57754	1.84151	-1.39969	0.161608	0.194563
CAGL0D04576g	963.57	-0.168769	0.0926965	-1.82066	0.068659	0.0869831
CAGL0D04620g	771.921	1.29845	0.12316	10.5428	5.48694e-26	2.74195e-25
CAGL0D04598r	0	#N/A	#N/A	#N/A	#N/A	#N/A
CAGL0D04642g	465.711	-0.48497	0.136421	-3.55496	0.000378044	0.000608338
CAGL0D04664r	0	#N/A	#N/A	#N/A	#N/A	#N/A
CAGL0D04686g	404.714	-0.858314	0.303122	-2.83158	0.00463187	0.00673342
CAGL0D04708g	4093.12	-0.967064	0.105507	-9.16592	4.91283e-20	1.90929e-19
CAGL0D04730g	679.458	0.0677623	0.0954205	0.710144	0.477615	0.525153
CAGL0D04752g	691.196	1.96787	0.141957	13.8625	1.06947e-43	1.08391e-42
CAGL0D04774g	1782.02	-1.02753	0.0824634	-12.4605	1.22622e-35	9.13659e-35
CAGL0D04796g	358.273	-0.0480994	0.0939453	-0.511994	0.608655	0.653929
CAGL0D04818g	2004.83	-0.61734	0.0848452	-7.27608	3.4366e-13	9.859e-13
CAGL0D04840g	75.9721	0.283457	0.210143	1.34887	0.177377	0.212177
CAGL0D04834g	0	#N/A	#N/A	#N/A	#N/A	#N/A
CAGL0D04862g	1419.25	-0.168608	0.085923	-1.96231	0.0497265	0.0645572
CAGL0D04884g	2462.38	-1.0242	0.0921302	-11.1169	1.03842e-28	5.80098e-28
CAGL0D04906r	0.951343	0.58428	1.68473	0.346809	0.728735	0.766776
CAGL0D04928g	404.198	-1.03854	0.135414	-7.66938	1.72827e-14	5.28359e-14
CAGL0D04950g	666.762	0.71107	0.102447	6.94089	3.89633e-12	1.05451e-11
CAGL0D04972g	1077.62	1.38351	0.104216	13.2755	3.21326e-40	2.87861e-39
CAGL0D04994g	817.252	-0.310862	0.108558	-2.86356	0.00418907	0.00611109
CAGL0D05016g	2015.45	-1.26027	0.105741	-11.9185	9.48082e-33	6.3307e-32
CAGL0D05060g	1762.54	-1.09906	0.113251	-9.70466	2.88022e-22	1.21744e-21
CAGL0D05038r	1.25495	-2.16634	1.3967	-1.55105	0.120891	0.14805
CAGL0D05082g	1365.96	-1.29022	0.116261	-11.0976	1.28894e-28	7.1782e-28
CAGL0D05104g	0.942353	-2.82288	1.74634	-1.61645	0.105996	0.130878
CAGL0D05148g	562.66	-0.477314	0.102793	-4.64343	3.42673e-06	6.45214e-06
CAGL0D05126r	0.988547	-1.38503	1.6341	-0.847579	0.396673	0.445031
CAGL0D05170g	1979.8	-0.745141	0.0776324	-9.59833	8.12515e-22	3.37891e-21
CAGL0D05192g	1355.95	1.27453	0.105985	12.0256	2.60762e-33	1.78308e-32
CAGL0D05214g	8468.22	-0.524334	0.112056	-4.6792	2.87994e-06	5.44826e-06
CAGL0D05236g	302.983	-3.55949	0.189331	-18.8003	7.50199e-79	1.90262e-77
CAGL0D05258g	882.668	0.292979	0.133243	2.19883	0.02789	0.0373943
CAGL0D05280g	1237.49	-1.24364	0.156781	-7.93234	2.15055e-15	6.80965e-15
CAGL0D05302g	728.225	0.088401	0.14989	0.589773	0.555343	0.602644
CAGL0D05318g	598.586	0.588353	0.159009	3.70013	0.000215486	0.000353387
CAGL0D05324g	1301.25	-0.620239	0.110443	-5.61594	1.95493e-08	4.31394e-08
CAGL0D05346g	480.25	0.0885535	0.0949843	0.932296	0.351183	0.398214
CAGL0D05368g	577.082	-0.245883	0.0806554	-3.04856	0.00229942	0.0034399
CAGL0D05390r	1.60177	-2.36851	1.32074	-1.79332	0.072921	0.0919728
CAGL0D05412g	1135.56	2.00887	0.0968736	20.737	1.60577e-95	6.15202e-94
CAGL0D05434g	5645.76	-0.352173	0.106213	-3.31573	0.000914026	0.00141787
CAGL0D05456g	24.2294	-0.11824	0.520382	-0.227217	0.820255	0.84795
CAGL0D05478g	2586.44	-0.26163	0.0935173	-2.79766	0.00514745	0.00745084
CAGL0D05500g	2215.35	-0.886882	0.0930985	-9.52628	1.63028e-21	6.70225e-21
CAGL0D05522g	757.21	0.0535429	0.0837891	0.63902	0.52281	0.570434
CAGL0D05544g	2693.34	0.0357356	0.113123	0.3159	0.752078	0.787503
CAGL0D05566g	829.239	-0.977634	0.231177	-4.22893	2.34803e-05	4.13836e-05
CAGL0D05588g	2568.84	-1.28896	0.112601	-11.4471	2.43178e-30	1.47435e-29
CAGL0D05610g	1460.28	-0.487671	0.0717443	-6.79735	1.06561e-11	2.83009e-11
CAGL0D05632g	287.935	1.79614	0.151739	11.8371	2.5112e-32	1.64431e-31
CAGL0D05654g	59.9706	-0.732901	0.332563	-2.2038	0.0275386	0.036969
CAGL0D05676g	1050.73	-0.261477	0.0695729	-3.75832	0.000171056	0.000282496
CAGL0D05698g	831.741	0.827282	0.0997946	8.28985	1.13396e-16	3.80948e-16
CAGL0D05720g	2.65759	-2.69764	1.15689	-2.33181	0.0197106	0.0268949
CAGL0D05742g	2824.41	1.15764	0.0758127	15.2697	1.21735e-52	1.56574e-51
CAGL0D05764g	1028.08	-0.134155	0.102692	-1.30638	0.191423	0.227869
CAGL0D05786g	296.371	-0.501045	0.151714	-3.30257	0.000958045	0.00148334
CAGL0D05808g	2177.34	-0.0680369	0.0661891	-1.02792	0.303989	0.348948
CAGL0D05852g	1226.03	0.367834	0.0870555	4.22528	2.38646e-05	4.2006e-05
CAGL0D05874g	2913.62	-1.38059	0.0959243	-14.3925	5.7712e-47	6.53585e-46
CAGL0D05896g	3147.17	0.156266	0.072058	2.16862	0.0301118	0.0402136
CAGL0D05918g	1133.24	-0.800395	0.154437	-5.18266	2.18746e-07	4.52052e-07
CAGL0D05940g	6079.88	-2.60127	0.161868	-16.0703	4.11942e-58	6.14726e-57
CAGL0D05962g	394.748	0.0329019	0.126399	0.260301	0.794631	0.825182
CAGL0D05984r	0	#N/A	#N/A	#N/A	#N/A	#N/A
CAGL0D06006g	923.189	0.436352	0.121047	3.60481	0.000312383	0.000505844
CAGL0D06028g	279.906	1.37075	0.165207	8.29716	1.06632e-16	3.58894e-16
CAGL0D06050g	690.147	-0.60894	0.088297	-6.8965	5.32983e-12	1.43314e-11
CAGL0D06072r	0.0803084	1.46348	4.40736	0.332054	0.739848	0.775601
CAGL0D06094g	768.647	-1.20307	0.12187	-9.87175	5.51918e-23	2.41414e-22
CAGL0D06138g	1848.6	0.698719	0.0971364	7.19318	6.33003e-13	1.795e-12
CAGL0D06116r	0	#N/A	#N/A	#N/A	#N/A	#N/A
CAGL0D06154g	342.862	0.330935	0.140762	2.35103	0.0187214	0.0256227
CAGL0D06160g	1734.93	-0.177455	0.0864266	-2.05324	0.040049	0.0526898
CAGL0D06182g	848.873	-0.0687231	0.0956434	-0.718534	0.472428	0.520191
CAGL0D06204g	659.344	0.236348	0.0996657	2.3714	0.0177206	0.0242962
CAGL0D06226g	1192.65	-0.633895	0.111727	-5.67359	1.39839e-08	3.11767e-08
CAGL0D06248r	1.4155	-0.8245	1.2633	-0.652655	0.513979	0.561706
CAGL0D06270g	878.505	-0.0219953	0.12049	-0.182548	0.855152	0.879409
CAGL0D06292g	2501.79	0.401912	0.0564812	7.11586	1.11221e-12	3.11626e-12
CAGL0D06314g	2018.22	0.821081	0.107355	7.64828	2.0368e-14	6.20574e-14
CAGL0D06336g	970.919	-0.514165	0.0854694	-6.01578	1.79024e-09	4.21453e-09
CAGL0D06358r	0	#N/A	#N/A	#N/A	#N/A	#N/A
CAGL0D06380g	84.7684	-2.33785	0.2749	-8.50436	1.82593e-17	6.31072e-17
CAGL0D06402g	1534.87	2.56766	0.1144	22.4447	1.44329e-111	7.15289e-110
CAGL0D06424g	16039.7	-1.19287	0.233587	-5.10675	3.27739e-07	6.68093e-07
CAGL0D06446g	1417.57	-0.292292	0.101275	-2.88614	0.00390005	0.00570795
CAGL0D06468g	220.482	-0.654895	0.143083	-4.57701	4.71663e-06	8.79505e-06
CAGL0D06490g	241.601	-1.20631	0.137357	-8.78229	1.60176e-18	5.84642e-18
CAGL0D06512g	289.939	2.1406	0.278226	7.69372	1.4292e-14	4.38419e-14
CAGL0D06534g	0.0803084	1.46348	4.40736	0.332054	0.739848	0.775601
CAGL0D06556g	7268.63	-0.32639	0.0656729	-4.96994	6.69753e-07	1.33457e-06
CAGL0D06578g	0	#N/A	#N/A	#N/A	#N/A	#N/A
CAGL0D06600g	6785.62	-0.568513	0.132615	-4.28696	1.81136e-05	3.22191e-05
CAGL0D06622g	1839.71	0.0647879	0.0842089	0.769372	0.441673	0.490122
CAGL0D06644g	915.652	0.146249	0.107062	1.36602	0.171934	0.205985
CAGL0D06666g	7.29122	-2.73442	0.805447	-3.39491	0.000686501	0.00107773
CAGL0D06688g	12653	4.06739	0.155611	26.1383	1.33983e-150	1.26978e-148
CAGL0D06710g	1883.21	-0.778375	0.0943522	-8.24968	1.58825e-16	5.30924e-16
CAGL0D06732g	197.007	-0.0105437	0.252605	-0.0417398	0.966706	0.973447
CAGL0E00105g	0	#N/A	#N/A	#N/A	#N/A	#N/A
CAGL0E00110g	0	#N/A	#N/A	#N/A	#N/A	#N/A
CAGL0E00116g	0	#N/A	#N/A	#N/A	#N/A	#N/A
CAGL0E00132g	0	#N/A	#N/A	#N/A	#N/A	#N/A
CAGL0E00187g	27.0543	-0.773827	0.411707	-1.87956	0.0601686	0.0771678
CAGL0E00231g	141.094	-0.263406	0.211957	-1.24273	0.213967	0.252701
CAGL0E00275g	506.264	-0.324649	0.143416	-2.2637	0.0235928	0.0319259
CAGL0E00297r	0.118057	-0.51908	4.40032	-0.117964	0.906096	0.92284
CAGL0E00341g	5.62459	-3.24279	1.39669	-2.32178	0.020245	0.0275823
CAGL0E00363g	88.4986	-0.207836	0.22235	-0.934723	0.349931	0.397006
CAGL0E00385g	1253.27	0.267511	0.0795465	3.36295	0.000771148	0.00120502
CAGL0E00407g	743.967	-0.279166	0.0830715	-3.36055	0.000777868	0.00121446
CAGL0E00429g	1083.98	0.335841	0.0757027	4.43631	9.15144e-06	1.66564e-05
CAGL0E00451g	3261.58	0.653092	0.0708293	9.22065	2.95305e-20	1.16017e-19
CAGL0E00473g	765.105	-0.155318	0.0753781	-2.06053	0.0393483	0.0518059
CAGL0E00495g	791.236	1.02454	0.090852	11.277	1.70415e-29	9.95222e-29
CAGL0E00517g	1388.48	-1.07665	0.103923	-10.3601	3.76664e-25	1.81998e-24
CAGL0E00539g	485.077	-0.145534	0.103947	-1.40007	0.161491	0.194466
CAGL0E00561g	2786.77	0.540287	0.0582883	9.26922	1.87509e-20	7.42614e-20
CAGL0E00583g	451.877	-1.07253	0.11288	-9.50152	2.06857e-21	8.45907e-21
CAGL0E00605g	658.222	-0.0362619	0.15132	-0.239638	0.810611	0.839678
CAGL0E00627g	629.588	1.12827	0.176853	6.37971	1.77427e-10	4.41891e-10
CAGL0E00649g	1361.82	0.130537	0.0896045	1.45682	0.145166	0.175669
CAGL0E00671g	1065.83	0.647963	0.0857404	7.55727	4.11626e-14	1.23328e-13
CAGL0E00693g	1586.53	-0.20529	0.138868	-1.47831	0.139326	0.169132
CAGL0E00715g	790.204	1.17397	0.165698	7.08497	1.39075e-12	3.85471e-12
CAGL0E00737g	3025.12	-0.314648	0.101064	-3.11334	0.00184981	0.00278891
CAGL0E00759g	879.551	-0.652745	0.103863	-6.28466	3.28566e-10	8.08617e-10
CAGL0E00781g	8443.4	-0.846302	0.0811165	-10.4332	1.7497e-25	8.57703e-25
CAGL0E00803g	2514.34	2.34073	0.632846	3.69873	0.000216682	0.00035524
CAGL0E00825r	0	#N/A	#N/A	#N/A	#N/A	#N/A
CAGL0E00847g	1880.01	0.400297	0.0622486	6.43062	1.27082e-10	3.17969e-10
CAGL0E00869g	13278	-0.920359	0.147188	-6.25296	4.0274e-10	9.86221e-10
CAGL0E00891g	918.65	-0.410714	0.12841	-3.19845	0.00138168	0.00210545
CAGL0E00913g	2254.25	0.538021	0.0669344	8.03803	9.12924e-16	2.94425e-15
CAGL0E00935g	730.961	-0.905131	0.1227	-7.37679	1.62149e-13	4.72964e-13
CAGL0E00957g	1399.16	0.562202	0.0805576	6.97888	2.97533e-12	8.10935e-12
CAGL0E00979g	2513.06	-0.882338	0.135567	-6.50851	7.59003e-11	1.92675e-10
CAGL0E01001g	1199.65	0.946309	0.0705705	13.4094	5.32636e-41	4.91007e-40
CAGL0E01023g	467.745	-0.990564	0.121533	-8.15056	3.62237e-16	1.18882e-15
CAGL0E01045g	564.62	-0.10049	0.101363	-0.991393	0.321494	0.367557
CAGL0E01067g	2450.51	-1.03164	0.121812	-8.46908	2.47346e-17	8.51601e-17
CAGL0E01089g	922.5	-0.462232	0.0796459	-5.8036	6.49073e-09	1.48132e-08
CAGL0E01111g	725.485	0.272359	0.0839521	3.24421	0.00117775	0.00180899
CAGL0E01133g	6190.36	-0.672445	0.109819	-6.12323	9.16998e-10	2.20063e-09
CAGL0E01155g	529.113	-1.59826	0.13231	-12.0797	1.35258e-33	9.28419e-33
CAGL0E01177g	7839.38	0.870419	0.100654	8.64766	5.25651e-18	1.86691e-17
CAGL0E01199g	3436.28	-0.174425	0.0817892	-2.13262	0.0329562	0.0437634
CAGL0E01221g	2280.45	-0.673099	0.0623533	-10.7949	3.63769e-27	1.89132e-26
CAGL0E01243g	9546.39	1.24723	0.0864196	14.4323	3.24213e-47	3.69493e-46
CAGL0E01265g	1412.89	0.0472455	0.115845	0.407835	0.683395	0.723012
CAGL0E01287g	3003.99	-0.250895	0.123332	-2.0343	0.0419216	0.0550196
CAGL0E01309g	613.903	-0.102098	0.0864022	-1.18166	0.237342	0.278178
CAGL0E01331g	564.735	0.656992	0.243456	2.69861	0.00696301	0.00992983
CAGL0E01353g	7996.9	1.03507	0.205863	5.02795	4.95749e-07	9.97407e-07
CAGL0E01397g	1965.15	-0.444873	0.0615809	-7.22421	5.04017e-13	1.43451e-12
CAGL0E01419g	766.658	-0.241714	0.10307	-2.34515	0.0190194	0.0260108
CAGL0E01441g	1286.86	-0.316525	0.072493	-4.36629	1.26377e-05	2.26958e-05
CAGL0E01463g	8449.58	-0.828149	0.111124	-7.45251	9.15843e-14	2.70645e-13
CAGL0E01485g	1177.07	-0.245064	0.0946188	-2.59001	0.00959725	0.0134871
CAGL0E01507g	643.357	-0.828829	0.122851	-6.74663	1.51322e-11	3.98556e-11
CAGL0E01529g	301.265	-1.62311	0.146322	-11.0927	1.36052e-28	7.53797e-28
CAGL0E01551g	506.439	0.0955825	0.0917186	1.04213	0.297352	0.341911
CAGL0E01567g	1038.19	-0.424213	0.102749	-4.12863	3.64938e-05	6.32466e-05
CAGL0E01573g	2303.36	-0.769737	0.0793288	-9.70312	2.92404e-22	1.235e-21
CAGL0E01595g	1141.76	-1.3139	0.089065	-14.7521	2.98197e-49	3.58766e-48
CAGL0E01617g	4549.64	-0.659704	0.0858759	-7.68207	1.56539e-14	4.79379e-14
CAGL0E01639g	956.82	0.528133	0.101761	5.18992	2.10381e-07	4.35099e-07
CAGL0E01661g	317.594	-0.435506	0.130055	-3.34862	0.000812147	0.00126579
CAGL0E01683g	1972.55	0.13193	0.0681875	1.93481	0.0530131	0.0685137
CAGL0E01705g	15400.7	0.0299786	0.420896	0.0712258	0.943218	0.953455
CAGL0E01727g	1424.16	-0.916213	0.109723	-8.35024	6.81216e-17	2.3188e-16
CAGL0E01749g	669.221	-1.68269	0.187285	-8.98469	2.59473e-19	9.79507e-19
CAGL0E01771g	579.326	-2.57159	0.227534	-11.302	1.28302e-29	7.54174e-29
CAGL0E01793g	7911.61	4.11664	0.130392	31.5713	9.15237e-219	1.83115e-216
CAGL0E01815g	586.061	-0.265696	0.185859	-1.42956	0.152844	0.184671
CAGL0E01837g	3118.1	-1.74784	0.079487	-21.989	3.67148e-107	1.69516e-105
CAGL0E01859g	138.056	-0.364006	0.282655	-1.28781	0.197812	0.234904
CAGL0E01881g	211.604	-0.313331	0.190369	-1.64591	0.0997817	0.123629
CAGL0E01903g	866.484	-0.5069	0.0821835	-6.16791	6.91986e-10	1.67253e-09
CAGL0E01925g	1203.06	-0.80756	0.0714476	-11.3028	1.27069e-29	7.47739e-29
CAGL0E01947g	3254.92	-0.328446	0.099306	-3.30741	0.000941629	0.00145959
CAGL0E01969g	4082.93	0.900982	0.0777393	11.5898	4.64315e-31	2.87972e-30
CAGL0E01991g	14283.3	-0.456401	0.107645	-4.23988	2.23641e-05	3.95454e-05
CAGL0E02013g	21328.5	-0.935132	0.102972	-9.08141	1.07175e-19	4.12069e-19
CAGL0E02035g	1661.18	-2.53109	0.110291	-22.9492	1.49979e-116	8.10186e-115
CAGL0E02057g	491.266	0.537152	0.137846	3.89677	9.74853e-05	0.000163901
CAGL0E02079g	2719.39	-0.317842	0.0715811	-4.44031	8.98312e-06	1.63665e-05
CAGL0E02123g	75.5839	0.443749	0.199278	2.22678	0.025962	0.0349481
CAGL0E02101g	899.992	-0.404463	0.138426	-2.92187	0.00347939	0.00511169
CAGL0E02145g	108.838	0.0142092	0.250499	0.0567237	0.954765	0.962965
CAGL0E02167g	789.469	0.509093	0.0892224	5.70589	1.15736e-08	2.59313e-08
CAGL0E02189g	408.804	-0.101956	0.123552	-0.82521	0.409253	0.457719
CAGL0E02211g	0.547707	0.47276	2.33629	0.202355	0.839639	0.864773
CAGL0E02233g	929.564	-1.14313	0.137466	-8.31569	9.12184e-17	3.08362e-16
CAGL0E02255g	3181.55	0.223222	0.11954	1.86733	0.0618552	0.0791055
CAGL0E02277r	0.0645159	0	4.40736	0	1	1
CAGL0E02299g	1423.98	0.678125	0.0725458	9.34753	8.97145e-21	3.58991e-20
CAGL0E02315g	1067.48	-0.0887911	0.0968302	-0.916978	0.359154	0.406571
CAGL0E02321g	2692.07	-1.07542	0.106711	-10.0779	6.92162e-24	3.15001e-23
CAGL0E02343g	2130.45	-1.50945	0.111912	-13.4878	1.84545e-41	1.7459e-40
CAGL0E02365g	373.572	1.19081	0.132249	9.0043	2.17044e-19	8.23944e-19
CAGL0E02387g	278.361	1.68287	0.132935	12.6593	9.94021e-37	7.74849e-36
CAGL0E02409g	1163.13	-1.23714	0.184204	-6.71614	1.86598e-11	4.89085e-11
CAGL0E02431g	820.203	-0.662562	0.138866	-4.77123	1.83102e-06	3.53131e-06
CAGL0E02453g	1090.98	-0.376129	0.08705	-4.32084	1.55438e-05	2.77763e-05
CAGL0E02475g	2565.46	0.660822	0.104689	6.31221	2.75073e-10	6.80066e-10
CAGL0E02497g	246.427	0.60985	0.120934	5.04282	4.58715e-07	9.24618e-07
CAGL0E02519g	1170.25	-1.38023	0.139779	-9.87435	5.37811e-23	2.35434e-22
CAGL0E02541g	705.518	-0.697402	0.0920707	-7.57464	3.60129e-14	1.08259e-13
CAGL0E02585g	2397.78	-1.0523	0.0917598	-11.4679	1.91156e-30	1.16156e-29
CAGL0E02607g	1223.92	0.291799	0.128655	2.26807	0.0233248	0.0315791
CAGL0E02629g	951.668	0.901089	0.0796527	11.3127	1.13519e-29	6.70197e-29
CAGL0E02651g	754.121	-1.2812	0.13713	-9.34297	9.36675e-21	3.74254e-20
CAGL0E02673g	1831.83	-1.44673	0.129644	-11.1592	6.45647e-29	3.6407e-28
CAGL0E02695g	1292.68	0.759707	0.125661	6.04571	1.48757e-09	3.51678e-09
CAGL0E02717g	928.102	-1.0223	0.0712094	-14.3562	9.74217e-47	1.09412e-45
CAGL0E02739g	2036.64	-0.237128	0.108803	-2.17943	0.0292997	0.0391678
CAGL0E02805g	758.29	0.095126	0.0829647	1.14658	0.251553	0.293751
CAGL0E02761g	635.696	-0.428427	0.0963631	-4.44596	8.75004e-06	1.59688e-05
CAGL0E02783g	2654.76	0.620777	0.077527	8.00724	1.1731e-15	3.75644e-15
CAGL0E02827g	294.431	0.589512	0.112489	5.2406	1.60059e-07	3.33838e-07
CAGL0E02849g	2192.37	0.141755	0.0700008	2.02505	0.0428619	0.056131
CAGL0E02871g	149.511	-0.0824074	0.154505	-0.533362	0.593783	0.639094
CAGL0E02893g	1067	-0.639778	0.0806735	-7.93046	2.18332e-15	6.90938e-15
CAGL0E02915g	566.382	2.84659	0.231154	12.3147	7.54985e-35	5.45245e-34
CAGL0E02937g	1312.98	-1.63596	0.134275	-12.1837	3.79881e-34	2.66509e-33
CAGL0E02959g	623.032	0.408895	0.0864082	4.73213	2.22172e-06	4.25442e-06
CAGL0E02981g	640.541	0.465436	0.119879	3.88255	0.000103367	0.000173413
CAGL0E03003g	638.183	0.982039	0.112876	8.70013	3.31513e-18	1.19309e-17
CAGL0E03025g	0	#N/A	#N/A	#N/A	#N/A	#N/A
CAGL0E03069g	3627.87	-1.44229	0.113378	-12.7211	4.51472e-37	3.5708e-36
CAGL0E03091r	0.0645159	0	4.40736	0	1	1
CAGL0E03113g	1682.22	-0.033741	0.0990541	-0.340632	0.73338	0.771213
CAGL0E03157g	5263.39	-0.384296	0.115213	-3.33554	0.000851343	0.00132497
CAGL0E03179g	1107.47	-0.306225	0.0834194	-3.67091	0.000241689	0.000394442
CAGL0E03201g	2027.41	-1.87975	0.0860615	-21.842	9.27116e-106	4.17357e-104
CAGL0E03223g	1000.19	-0.942036	0.102451	-9.19503	3.74904e-20	1.46543e-19
CAGL0E03245g	15988.5	-1.6669	0.202505	-8.23138	1.85062e-16	6.18245e-16
CAGL0E03267g	752.712	-0.0232809	0.0875724	-0.265847	0.790357	0.821375
CAGL0E03289g	7369.15	-0.846417	0.115651	-7.31869	2.50401e-13	7.23737e-13
CAGL0E03311g	888.716	0.591426	0.0873971	6.76711	1.31379e-11	3.47046e-11
CAGL0E03333r	4.59469	-1.40857	0.771901	-1.8248	0.0680306	0.086268
CAGL0E03355g	1269.77	3.04134	0.204395	14.8798	4.46038e-50	5.48861e-49
CAGL0E03366g	16045.1	0.281102	0.428019	0.65675	0.511342	0.5591
CAGL0E03377r	0	#N/A	#N/A	#N/A	#N/A	#N/A
CAGL0E03421g	0.094882	-0.429203	4.4033	-0.097473	0.922351	0.936041
CAGL0E03454g	1684.81	0.426874	0.124304	3.43411	0.000594507	0.000940417
CAGL0E03432g	0.311852	0.52815	2.99041	0.176615	0.859811	0.883863
CAGL0E03476g	1653.61	0.277225	0.10694	2.59235	0.00953229	0.0133993
CAGL0E03498g	201.229	0.22371	0.241608	0.925918	0.354489	0.401541
CAGL0E03520g	784.862	1.4295	0.0770416	18.5549	7.44005e-77	1.81041e-75
CAGL0E03542g	739.356	-0.416321	0.088381	-4.71052	2.47081e-06	4.71138e-06
CAGL0E03564g	2973.26	-0.466126	0.0953776	-4.88717	1.02298e-06	2.0095e-06
CAGL0E03586r	0.0645159	0	4.40736	0	1	1
CAGL0E03608g	736.847	0.332647	0.097754	3.4029	0.000666751	0.00104825
CAGL0E03630g	285.579	-1.27885	0.125813	-10.1647	2.85058e-24	1.3252e-23
CAGL0E03652g	2065.2	-1.99801	0.124907	-15.996	1.36296e-57	2.00074e-56
CAGL0E03674g	895.952	-0.909191	0.145739	-6.2385	4.41783e-10	1.07987e-09
CAGL0E03718g	1251.44	-0.0528785	0.0655324	-0.806907	0.41972	0.46807
CAGL0E03740g	546.433	-1.1479	0.12757	-8.99822	2.29403e-19	8.69029e-19
CAGL0E03762g	1968.21	-2.15641	0.0803625	-26.8336	1.31091e-158	1.41631e-156
CAGL0E03784g	693.488	0.239194	0.110251	2.16955	0.0300411	0.0401291
CAGL0E03806g	1379.84	-1.00021	0.0809951	-12.349	4.93401e-35	3.58728e-34
CAGL0E03828g	581.019	1.22728	0.123696	9.92173	3.34901e-23	1.48047e-22
CAGL0E03850g	1708.09	-1.24381	0.142569	-8.72428	2.6788e-18	9.67953e-18
CAGL0E03872g	799.126	0.189135	0.098437	1.92138	0.0546841	0.0704702
CAGL0E03894g	160.77	-1.41822	0.140979	-10.0598	8.32019e-24	3.77378e-23
CAGL0E03916g	2492.38	1.72083	0.126415	13.6125	3.37454e-42	3.26105e-41
CAGL0E03938g	34759.7	-1.03548	0.108999	-9.49992	2.1006e-21	8.58355e-21
CAGL0E03960g	2196.99	1.08582	0.0995722	10.9048	1.09327e-27	5.82429e-27
CAGL0E03982g	2783.42	0.426996	0.0703098	6.07306	1.25495e-09	2.98513e-09
CAGL0E04004g	630.319	-1.08542	0.251939	-4.30827	1.64536e-05	2.93632e-05
CAGL0E04026g	727.965	0.930196	0.0946487	9.82788	8.53995e-23	3.67007e-22
CAGL0E04048g	2753.42	0.804432	0.110414	7.28562	3.20201e-13	9.22521e-13
CAGL0E04070g	2053.01	-0.222899	0.0840358	-2.65242	0.0079916	0.011316
CAGL0E04092g	103808	0.394195	0.0909473	4.33432	1.46212e-05	2.61796e-05
CAGL0E04114g	723.971	-0.18327	0.0851318	-2.15278	0.0313361	0.0417866
CAGL0E04136g	802.272	0.616573	0.079573	7.74851	9.29743e-15	2.87327e-14
CAGL0E04158g	381.746	-1.49524	0.101227	-14.7712	2.24576e-49	2.72009e-48
CAGL0E04180g	321.496	-0.0652619	0.155365	-0.420056	0.674445	0.715224
CAGL0E04224g	568.626	-0.995637	0.169069	-5.88895	3.88653e-09	8.97223e-09
CAGL0E04246g	343.779	0.0189795	0.107054	0.177289	0.859281	0.883486
CAGL0E04268g	710.88	0.212452	0.0875167	2.42756	0.0152008	0.0209797
CAGL0E04290g	1641.42	-0.54386	0.0674329	-8.0652	7.31151e-16	2.36933e-15
CAGL0E04312g	7375.67	-1.80703	0.0516467	-34.9884	3.38217e-268	1.07474e-265
CAGL0E04334g	15755.9	-1.86709	0.0775197	-24.0853	3.56146e-128	2.34622e-126
CAGL0E04356g	2562.32	0.89118	0.10194	8.74223	2.28549e-18	8.27494e-18
CAGL0E04378g	2249.89	0.435169	0.0930134	4.67856	2.8889e-06	5.46231e-06
CAGL0E04400g	363.283	1.31253	0.100178	13.1019	3.21107e-39	2.80229e-38
CAGL0E04422g	487.793	1.61514	0.112472	14.3603	9.17884e-47	1.033e-45
CAGL0E04444g	1141.14	-0.151779	0.0683117	-2.22186	0.0262928	0.0353493
CAGL0E04433r	0	#N/A	#N/A	#N/A	#N/A	#N/A
CAGL0E04466g	5.53923	-1.76093	1.19824	-1.4696	0.141671	0.171748
CAGL0E04488g	989.208	-0.248877	0.10698	-2.32639	0.019998	0.0272801
CAGL0E04510g	919.991	2.052	0.127057	16.1503	1.1308e-58	1.72559e-57
CAGL0E04532g	1269.2	-0.147593	0.121712	-1.21264	0.225268	0.264831
CAGL0E04548g	1043.21	2.338	0.158233	14.7756	2.10353e-49	2.55354e-48
CAGL0E04554g	229.656	-1.18501	0.511715	-2.31576	0.0205712	0.0280054
CAGL0E04576g	1255.53	0.043456	0.0752416	0.577553	0.563566	0.610709
CAGL0E04598g	1418.28	0.722326	0.0763099	9.46569	2.91629e-21	1.18628e-20
CAGL0E04620g	4191.61	1.32595	0.121025	10.956	6.21957e-28	3.34976e-27
CAGL0E04642g	981.831	0.949824	0.0949668	10.0016	1.4988e-23	6.74149e-23
CAGL0E04664g	853.331	0.283102	0.096041	2.94772	0.00320129	0.00472884
CAGL0E04686g	1322.34	1.02675	0.0833437	12.3194	7.11967e-35	5.14865e-34
CAGL0E04708g	413.429	0.856367	0.140552	6.09287	1.10901e-09	2.64732e-09
CAGL0E04730r	3.88337	-0.755753	0.78816	-0.958883	0.337618	0.384122
CAGL0E04752g	6817.75	-0.448404	0.0631453	-7.10115	1.23723e-12	3.44688e-12
CAGL0E04774g	2015.84	-2.56953	0.144449	-17.7886	8.66833e-71	1.80101e-69
CAGL0E04796g	1405.85	0.167297	0.0617458	2.70945	0.00673946	0.00962628
CAGL0E04818g	471.879	0.399332	0.151064	2.64347	0.00820622	0.0115986
CAGL0E04840g	15.8814	-4.17279	1.268	-3.29084	0.000998898	0.00154217
CAGL0E04862g	1025.58	0.339815	0.112364	3.02424	0.00249257	0.00371138
CAGL0E04884g	1625.83	-1.61426	0.204304	-7.90125	2.76131e-15	8.7028e-15
CAGL0E04906g	496.283	2.78933	0.372802	7.48206	7.3164e-14	2.1728e-13
CAGL0E04928g	548.375	1.74694	0.117437	14.8755	4.75173e-50	5.83383e-49
CAGL0E04950g	645.075	-0.237808	0.0804401	-2.95633	0.00311319	0.00460501
CAGL0E04972g	884.725	1.00301	0.135556	7.39927	1.36939e-13	4.0073e-13
CAGL0E04994g	15525.5	-0.663046	0.141434	-4.68802	2.75857e-06	5.23237e-06
CAGL0E05016g	3374.67	-0.413698	0.0929698	-4.44981	8.59473e-06	1.57013e-05
CAGL0E05038g	1632.5	0.0850638	0.0960905	0.885247	0.376023	0.423095
CAGL0E05060g	765.927	1.00555	0.0792993	12.6804	7.59364e-37	5.95368e-36
CAGL0E05082g	804.117	0.205973	0.0941141	2.18855	0.0286297	0.03831
CAGL0E05104g	214.383	1.50243	0.134466	11.1733	5.51042e-29	3.12353e-28
CAGL0E05126g	437.02	0.196164	0.122373	1.603	0.108934	0.134352
CAGL0E05148g	3030.27	3.81892	0.212239	17.9935	2.191e-72	4.75332e-71
CAGL0E05170g	1253.29	3.64574	0.192622	18.9269	6.84258e-80	1.78568e-78
CAGL0E05192g	483.806	3.65402	0.220645	16.5606	1.3415e-61	2.24358e-60
CAGL0E05214g	419.562	2.89093	0.167297	17.2803	6.62524e-67	1.23412e-65
CAGL0E05236g	638.761	-1.01254	0.102006	-9.92629	3.19926e-23	1.41892e-22
CAGL0E05258g	551.438	-0.413693	0.101944	-4.05805	4.94837e-05	8.46457e-05
CAGL0E05280g	325.515	-0.644341	0.114009	-5.65167	1.58896e-08	3.52798e-08
CAGL0E05302g	1002.88	2.00433	0.093511	21.4341	6.42232e-102	2.68941e-100
CAGL0E05324g	1675.05	-0.207581	0.085163	-2.43746	0.014791	0.020456
CAGL0E05346g	3738.93	0.439889	0.112121	3.92332	8.73361e-05	0.000147434
CAGL0E05368g	363.806	0.0746617	0.111241	0.671173	0.502111	0.550071
CAGL0E05390g	8702.71	-1.00791	0.0859106	-11.732	8.73325e-32	5.59633e-31
CAGL0E05412g	2160.88	-0.0868795	0.136324	-0.637302	0.523928	0.571423
CAGL0E05434g	1370.78	-0.455662	0.0762148	-5.97866	2.24983e-09	5.25902e-09
CAGL0E05456g	2202.34	-5.44868	0.127058	-42.8834	0	0
CAGL0E05478g	3220.51	-1.27014	0.101878	-12.4672	1.12753e-35	8.42452e-35
CAGL0E05500g	10544.6	-1.01614	0.116059	-8.75534	2.03485e-18	7.38726e-18
CAGL0E05522g	1749.54	-1.18755	0.060968	-19.4783	1.67684e-84	5.11768e-83
CAGL0E05544r	0	#N/A	#N/A	#N/A	#N/A	#N/A
CAGL0E05566g	2305.31	-1.40869	0.0995724	-14.1473	1.93939e-45	2.09114e-44
CAGL0E05588g	1442.42	-1.12891	0.133799	-8.43737	3.24562e-17	1.1132e-16
CAGL0E05610g	2960.7	3.16442	0.0980773	32.2646	2.19535e-228	4.74371e-226
CAGL0E05632g	15819.8	-1.68019	0.201631	-8.33302	7.88029e-17	2.6706e-16
CAGL0E05654g	6824.86	-1.16147	0.15624	-7.4339	1.05443e-13	3.10579e-13
CAGL0E05676g	1771.27	-1.53199	0.110783	-13.8287	1.71146e-43	1.72809e-42
CAGL0E05698g	382.363	-0.0747831	0.179039	-0.417693	0.676172	0.716643
CAGL0E05720g	371.232	-0.70998	0.112514	-6.31018	2.78719e-10	6.88765e-10
CAGL0E05742g	2684.41	-0.0681446	0.0769361	-0.885731	0.375763	0.42289
CAGL0E05764g	1782.05	-1.00012	0.122663	-8.15338	3.53901e-16	1.16288e-15
CAGL0E05786g	602.494	-0.58482	0.10836	-5.39701	6.77617e-08	1.45662e-07
CAGL0E05808g	1072.22	-0.422993	0.0829784	-5.09762	3.43946e-07	7.00337e-07
CAGL0E05830g	778.894	1.03997	0.106331	9.78054	1.3648e-22	5.84203e-22
CAGL0E05874g	4440.29	-1.42661	0.112935	-12.6322	1.40372e-36	1.08637e-35
CAGL0E05896g	2619.37	-0.269665	0.0883189	-3.05331	0.00226334	0.00338873
CAGL0E05918g	918.999	-0.0236441	0.0826219	-0.286172	0.774746	0.808091
CAGL0E05940g	3750.93	-1.14438	0.0847523	-13.5026	1.50898e-41	1.43009e-40
CAGL0E05962g	521.285	1.11388	0.14647	7.60481	2.85325e-14	8.61556e-14
CAGL0E05984g	5504.28	-2.51757	0.31036	-8.11177	4.98876e-16	1.62934e-15
CAGL0E06006g	660.727	2.23351	0.0979939	22.7924	5.46019e-115	2.89176e-113
CAGL0E06028g	745.81	0.960493	0.0933628	10.2877	8.00291e-25	3.80896e-24
CAGL0E06050g	2159.88	-0.277144	0.0616762	-4.49353	7.00513e-06	1.28889e-05
CAGL0E06072g	2535.46	-0.924367	0.0827604	-11.1692	5.77058e-29	3.26074e-28
CAGL0E06094g	18.6593	-2.03273	0.938948	-2.1649	0.0303952	0.040572
CAGL0E06116g	1735.22	-0.712542	0.213168	-3.34263	0.000829888	0.00129269
CAGL0E06138g	14002.2	-1.87778	0.141859	-13.237	5.36597e-40	4.77545e-39
CAGL0E06160g	4364.77	-0.0869025	0.0721626	-1.20426	0.228489	0.268326
CAGL0E06182g	573.511	0.563573	0.0984536	5.72425	1.03893e-08	2.33847e-08
CAGL0E06204g	1128.69	0.735599	0.103943	7.07698	1.4733e-12	4.07933e-12
CAGL0E06226g	3589.87	1.68138	0.0717677	23.4282	2.20803e-121	1.26891e-119
CAGL0E06248g	608.04	0.814525	0.100232	8.12638	4.42292e-16	1.44891e-15
CAGL0E06270g	1491.01	0.0962593	0.107229	0.897698	0.369347	0.416624
CAGL0E06292g	176.54	-3.56883	0.215533	-16.5581	1.39849e-61	2.33168e-60
CAGL0E06314g	644.578	0.527075	0.0903949	5.8308	5.51619e-09	1.26265e-08
CAGL0E06336g	1175.29	-0.127246	0.0866896	-1.46783	0.14215	0.172282
CAGL0E06358g	42004	1.11392	0.0761797	14.6222	2.02715e-48	2.40674e-47
CAGL0E06380g	538.366	3.50801	0.275426	12.7367	3.69752e-37	2.93304e-36
CAGL0E06424g	4239.05	3.73231	0.100117	37.2794	3.53585e-304	1.91007e-301
CAGL0E06402g	0	#N/A	#N/A	#N/A	#N/A	#N/A
CAGL0E06446g	568.902	0.00997654	0.089464	0.111514	0.911208	0.92717
CAGL0E06468g	835.729	0.971492	0.0808988	12.0087	3.19705e-33	2.16965e-32
CAGL0E06490g	3056.84	0.188568	0.0708317	2.66219	0.00776334	0.0110159
CAGL0E06534g	2232.08	-0.843197	0.0857177	-9.83691	7.80724e-23	3.36859e-22
CAGL0E06512g	2221.73	1.00041	0.091949	10.8801	1.43469e-27	7.58339e-27
CAGL0E06556g	882.656	-0.075514	0.0661821	-1.141	0.253868	0.296326
CAGL0E06600g	407.019	-0.735068	0.107064	-6.86572	6.61553e-12	1.77355e-11
CAGL0E06644g	379.016	-2.39725	0.130226	-18.4084	1.12501e-75	2.65385e-74
CAGL0E06666g	20.6882	-1.59768	0.495003	-3.22761	0.00124827	0.00191078
CAGL0E06688g	259.61	-0.513511	0.135351	-3.79393	0.000148283	0.000245713
CAGL0F00105g	0.334187	-2.5332	3.19592	-0.792635	0.427991	0.476506
CAGL0F00110g	9.09274	2.01422	0.495201	4.06748	4.75247e-05	8.14236e-05
CAGL0F00116g	0	#N/A	#N/A	#N/A	#N/A	#N/A
CAGL0F00132g	2991.66	3.5318	0.163877	21.5515	5.12854e-103	2.23422e-101
CAGL0F00176g	2540.56	2.48495	0.138535	17.9373	6.03009e-72	1.28753e-70
CAGL0F00187g	13105.2	-2.38245	0.13148	-18.1202	2.20751e-73	4.88728e-72
CAGL0F00209g	1008.19	0.651561	0.181838	3.58319	0.000339417	0.000548141
CAGL0F00231g	6410.37	1.10915	0.096128	11.5383	8.45845e-31	5.20417e-30
CAGL0F00253g	2593.07	-0.463974	0.104452	-4.44198	8.91357e-06	1.62453e-05
CAGL0F00275g	2090.03	0.115696	0.0672824	1.71956	0.0855117	0.106954
CAGL0F00297g	2181.27	-0.379658	0.0732091	-5.18594	2.14927e-07	4.44331e-07
CAGL0F00319g	639.376	-0.184276	0.117032	-1.57458	0.115352	0.1417
CAGL0F00341g	321.921	-0.657448	0.152843	-4.30146	1.6968e-05	3.02512e-05
CAGL0F00363g	667.352	0.995987	0.121682	8.18518	2.719e-16	8.96704e-16
CAGL0F00385r	0	#N/A	#N/A	#N/A	#N/A	#N/A
CAGL0F00407g	5641.91	-1.27903	0.122683	-10.4255	1.89602e-25	9.27745e-25
CAGL0F00451g	712.057	0.180896	0.085564	2.11416	0.0345014	0.0457478
CAGL0F00429g	1018.38	-0.776478	0.112437	-6.90589	4.9889e-12	1.34414e-11
CAGL0F00473g	801.475	-0.357832	0.0840257	-4.2586	2.05707e-05	3.64338e-05
CAGL0F00495g	1274.24	0.157389	0.0993929	1.5835	0.113307	0.139364
CAGL0F00517g	2094.36	1.71075	0.0723899	23.6324	1.7909e-123	1.04026e-121
CAGL0F00539g	2926.07	-0.273319	0.0815925	-3.3498	0.000808686	0.00126112
CAGL0F00561g	1838.58	-0.865718	0.1146	-7.55428	4.21185e-14	1.26119e-13
CAGL0F00583g	751.36	1.11077	0.116129	9.565	1.12204e-21	4.634e-21
CAGL0F00605g	11323.7	6.91315	0.194307	35.5786	3.00684e-277	1.16021e-274
CAGL0F00627g	1359.45	0.445814	0.078994	5.64365	1.66484e-08	3.6874e-08
CAGL0F00649g	119.648	-3.47018	0.282861	-12.2681	1.34317e-34	9.57228e-34
CAGL0F00671g	1966.24	-0.0375119	0.113195	-0.331393	0.740348	0.775972
CAGL0F00693g	2208.85	0.882025	0.0808567	10.9085	1.04979e-27	5.59817e-27
CAGL0F00715g	3967.32	0.336522	0.102084	3.29653	0.000978882	0.00151386
CAGL0F00737g	1746.96	-0.369358	0.0732537	-5.04217	4.60278e-07	9.27423e-07
CAGL0F00759g	2084.65	0.775531	0.0939551	8.25428	1.52824e-16	5.11498e-16
CAGL0F00803g	1983.87	-0.624444	0.0827098	-7.54982	4.3587e-14	1.30375e-13
CAGL0F00825g	918.133	0.502021	0.120467	4.16728	3.08255e-05	5.38374e-05
CAGL0F00869g	2066.21	-0.287459	0.137674	-2.08796	0.0368012	0.0486302
CAGL0F00891g	194.391	-1.66563	0.349619	-4.76413	1.89671e-06	3.65407e-06
CAGL0F00913g	1453.99	-0.598768	0.0749784	-7.98587	1.39531e-15	4.45741e-15
CAGL0F00935g	400.851	0.961389	0.132833	7.23757	4.5678e-13	1.30212e-12
CAGL0F00957g	2124.63	0.262882	0.0776271	3.38648	0.000707962	0.00111046
CAGL0F00979g	502.534	-0.774121	0.119261	-6.491	8.52693e-11	2.15245e-10
CAGL0F01001g	1083.59	-0.45788	0.102186	-4.48087	7.4341e-06	1.3641e-05
CAGL0F01023g	3496.62	-0.94525	0.158723	-5.95536	2.59497e-09	6.04747e-09
CAGL0F01045g	34555	-0.297529	0.079594	-3.73809	0.000185425	0.000305759
CAGL0F01089g	629.267	0.214051	0.0828089	2.58488	0.00974128	0.0136788
CAGL0F01111g	131.354	2.36684	0.236363	10.0136	1.32889e-23	5.99222e-23
CAGL0F01133g	467.828	1.24813	0.110227	11.3233	1.00637e-29	5.96753e-29
CAGL0F01155g	811.847	0.0690343	0.100487	0.686998	0.492084	0.539963
CAGL0F01177g	2221.42	-0.90932	0.0622728	-14.6022	2.71892e-48	3.2069e-47
CAGL0F01199g	1240.34	0.151328	0.130646	1.15831	0.246737	0.288376
CAGL0F01221g	287.87	-0.0390511	0.13455	-0.290235	0.771637	0.805484
CAGL0F01243g	1712.61	-0.427986	0.167041	-2.56216	0.0104024	0.0145731
CAGL0F01265g	4081.08	-0.600091	0.146427	-4.09822	4.16341e-05	7.16951e-05
CAGL0F01287g	3621.13	-0.204267	0.109859	-1.85936	0.0629759	0.0804626
CAGL0F01309r	0.131177	1.46348	4.40736	0.332054	0.739848	0.775601
CAGL0F01331g	509.349	0.311134	0.0860709	3.61486	0.000300513	0.000487206
CAGL0F01353r	0	#N/A	#N/A	#N/A	#N/A	#N/A
CAGL0F01397g	1791.37	0.974515	0.0654553	14.8882	3.9299e-50	4.84688e-49
CAGL0F01419g	2358.31	-0.618946	0.229213	-2.70031	0.00692756	0.00988188
CAGL0F01463g	18753.9	-0.511047	0.106094	-4.81692	1.45791e-06	2.83092e-06
CAGL0F01485g	91.3622	0.882337	0.90775	0.972004	0.331049	0.377204
CAGL0F01507g	1980.18	-0.613707	0.116217	-5.28068	1.28708e-07	2.70642e-07
CAGL0F01529g	1137.48	2.80558	0.0869327	32.273	1.67477e-228	3.76962e-226
CAGL0F01551g	742.776	-1.34691	0.132896	-10.1351	3.8607e-24	1.781e-23
CAGL0F01573g	542.94	0.857236	0.110319	7.77052	7.81659e-15	2.42117e-14
CAGL0F01595g	1433.14	-0.0980878	0.0908571	-1.07958	0.280328	0.324198
CAGL0F01617g	617.849	0.431221	0.0812727	5.30585	1.1215e-07	2.36377e-07
CAGL0F01639g	729.227	0.348309	0.119632	2.9115	0.00359704	0.00527735
CAGL0F01661g	653.771	-0.642611	0.103998	-6.17908	6.44756e-10	1.56187e-09
CAGL0F01683g	10889.8	-0.44999	0.0895626	-5.0243	5.05267e-07	1.01504e-06
CAGL0F01705g	7051.64	-0.287533	0.0898511	-3.2001	0.00137378	0.00209578
CAGL0F01727g	983.737	0.218539	0.106053	2.06066	0.0393351	0.0518012
CAGL0F01749g	13505.1	1.17415	0.168254	6.97847	2.98417e-12	8.12523e-12
CAGL0F01771g	732.545	0.322911	0.104683	3.08465	0.0020379	0.00306138
CAGL0F01793g	23470.5	-1.45177	0.0946978	-15.3306	4.77807e-53	6.20461e-52
CAGL0F01815g	545.35	-1.17062	0.133371	-8.7772	1.67597e-18	6.10492e-18
CAGL0F01837g	817.901	0.988457	0.114752	8.61384	7.06527e-18	2.48967e-17
CAGL0F01859g	124.037	-0.79565	0.188599	-4.21874	2.45676e-05	4.31871e-05
CAGL0F01881g	410.271	-1.09555	0.123845	-8.84612	9.06148e-19	3.33448e-18
CAGL0F01903g	541.041	-0.241933	0.0804354	-3.00779	0.00263152	0.00390857
CAGL0F01925g	1464.54	-1.56693	0.112517	-13.9262	4.39336e-44	4.51196e-43
CAGL0F01947g	4963.35	2.19573	0.0713682	30.7662	7.43578e-208	1.38511e-205
CAGL0F01969g	911.007	-1.13852	0.119792	-9.50413	2.01733e-21	8.25577e-21
CAGL0F01991g	271.858	0.483252	0.173171	2.7906	0.00526107	0.00760714
CAGL0F02013g	588.457	0.73593	0.159094	4.62574	3.73257e-06	7.00602e-06
CAGL0F02035g	213.021	0.156691	0.13852	1.13118	0.257981	0.300348
CAGL0F02057g	2.49078	-0.862233	0.94864	-0.908914	0.363396	0.410941
CAGL0F02079g	1318.33	-0.587064	0.16335	-3.59391	0.000325756	0.000526867
CAGL0F02101g	1569.26	-0.245852	0.20991	-1.17122	0.241508	0.282754
CAGL0F02123g	2162.25	0.43284	0.0923959	4.68462	2.80477e-06	5.31253e-06
CAGL0F02145g	2169.8	1.12172	0.0887972	12.6324	1.39956e-36	1.08471e-35
CAGL0F02167g	74.8075	-2.10241	0.335769	-6.26147	3.81366e-10	9.35576e-10
CAGL0F02189r	0.202487	-1.45138	4.36417	-0.332567	0.739461	0.775601
CAGL0F02233g	1149.06	-1.15135	0.0969185	-11.8795	1.51194e-32	9.99691e-32
CAGL0F02255g	445.273	0.253734	0.146071	1.73706	0.0823768	0.103176
CAGL0F02277g	1536.36	0.0507583	0.0621696	0.816449	0.414244	0.462631
CAGL0F02299g	1578.04	-1.32633	0.121517	-10.9148	9.79373e-28	5.23301e-27
CAGL0F02343g	854.062	-0.0775679	0.101182	-0.766618	0.443309	0.491534
CAGL0F02365g	360.579	0.0679626	0.140358	0.484208	0.628238	0.672028
CAGL0F02387g	4570.58	-0.511145	0.0836928	-6.1074	1.0127e-09	2.4249e-09
CAGL0F02409r	0	#N/A	#N/A	#N/A	#N/A	#N/A
CAGL0F02431g	986.581	-0.610574	0.128702	-4.74407	2.09463e-06	4.01817e-06
CAGL0F02453g	1031.79	0.200184	0.0709294	2.8223	0.00476802	0.0069183
CAGL0F02475g	368.851	0.592385	0.123845	4.7833	1.72444e-06	3.33528e-06
CAGL0F02497g	866.381	0.51154	0.102128	5.0088	5.47711e-07	1.09786e-06
CAGL0F02513g	121.646	1.42005	0.234286	6.06118	1.35127e-09	3.20718e-09
CAGL0F02519g	824.224	0.378729	0.107142	3.53482	0.000408049	0.000654477
CAGL0F02541g	3947.7	-1.17723	0.108303	-10.8697	1.60651e-27	8.4502e-27
CAGL0F02563g	6419.96	-0.766141	0.125953	-6.08275	1.18137e-09	2.81507e-09
CAGL0F02585g	243.931	-0.679749	0.142265	-4.77804	1.77015e-06	3.42002e-06
CAGL0F02607g	68.8077	-2.56217	0.593975	-4.3136	1.60614e-05	2.86728e-05
CAGL0F02651g	3.37672	-4.29689	1.36503	-3.14785	0.00164478	0.00248813
CAGL0F02673g	1053.36	0.327529	0.0974264	3.36181	0.000774335	0.00120965
CAGL0F02695g	692.154	2.18784	0.0918769	23.8128	2.46326e-125	1.5121e-123
CAGL0F02717g	5782.48	0.304154	0.0792102	3.83983	0.000123118	0.000205526
CAGL0F02739g	958.287	0.349373	0.0846655	4.12651	3.68311e-05	6.37698e-05
CAGL0F02761g	1755.2	-0.23536	0.184107	-1.27839	0.201112	0.238613
CAGL0F02783g	766.368	0.219532	0.113616	1.93223	0.0533314	0.068906
CAGL0F02805g	363.397	0.15007	0.115515	1.29914	0.193896	0.230711
CAGL0F02827g	819.004	1.03908	0.112817	9.2103	3.25224e-20	1.27586e-19
CAGL0F02849g	1866.34	-1.30634	0.140049	-9.32772	1.0817e-20	4.3156e-20
CAGL0F02871g	551.13	0.600647	0.0920455	6.52554	6.77559e-11	1.72406e-10
CAGL0F02893g	729.343	1.49236	0.103002	14.4886	1.42967e-47	1.65023e-46
CAGL0F02915g	1114.32	-0.102231	0.0825673	-1.23816	0.215658	0.254474
CAGL0F02937g	31357.5	-0.646754	0.107578	-6.01195	1.83308e-09	4.31096e-09
CAGL0F02948r	0	#N/A	#N/A	#N/A	#N/A	#N/A
CAGL0F02959g	1532.79	-0.331699	0.0730589	-4.54016	5.62126e-06	1.04136e-05
CAGL0F02981r	0	#N/A	#N/A	#N/A	#N/A	#N/A
CAGL0F03003g	2612.14	-1.40795	0.0897351	-15.6901	1.76746e-55	2.4929e-54
CAGL0F03025g	2197.91	-2.01443	0.10453	-19.2714	9.34238e-83	2.67024e-81
CAGL0F03047g	1107.35	-1.7828	0.10663	-16.7196	9.43996e-63	1.60866e-61
CAGL0F03069g	1698.42	-0.342849	0.0920783	-3.72345	0.000196519	0.000323459
CAGL0F03091g	342.144	0.98873	0.142913	6.9184	4.56769e-12	1.23127e-11
CAGL0F03113g	1088.88	0.83884	0.150436	5.57605	2.46036e-08	5.40498e-08
CAGL0F03135g	1735.56	0.380466	0.0864127	4.4029	1.06813e-05	1.93236e-05
CAGL0F03157g	1075.06	1.02497	0.105102	9.75221	1.80499e-22	7.67761e-22
CAGL0F03179g	1818.43	0.444173	0.0824805	5.38519	7.23694e-08	1.55073e-07
CAGL0F03201g	471.623	0.638774	0.0922478	6.92454	4.37387e-12	1.1802e-11
CAGL0F03223g	1904	-0.232744	0.0735368	-3.165	0.00155084	0.00235129
CAGL0F03245g	1062.15	0.119567	0.0666729	1.79333	0.0729199	0.0919728
CAGL0F03261g	0.37628	-1.57306	2.46694	-0.637657	0.523697	0.571287
CAGL0F03267g	1742.56	0.5223	0.126447	4.1306	3.61824e-05	6.27269e-05
CAGL0F03289g	1126.83	-1.3012	0.092424	-14.0786	5.13892e-45	5.43257e-44
CAGL0F03311g	845.649	0.291155	0.0910521	3.19767	0.00138541	0.00210994
CAGL0F03333g	898.96	-1.19351	0.0959619	-12.4373	1.63917e-35	1.21133e-34
CAGL0F03355r	0.396597	-1.2376	2.81198	-0.440116	0.659853	0.701811
CAGL0F03399g	10432.9	-1.31681	0.059452	-22.1492	1.06197e-108	5.03225e-107
CAGL0F03421g	685.699	-0.343502	0.138276	-2.48418	0.0129849	0.0180645
CAGL0F03443g	486.251	1.32357	0.12033	10.9995	3.84433e-28	2.08295e-27
CAGL0F03465g	1393.32	-0.289048	0.0854925	-3.38098	0.000722276	0.00113126
CAGL0F03487g	840.908	-0.819717	0.0959196	-8.54587	1.27566e-17	4.44876e-17
CAGL0F03531g	2585.83	-0.430295	0.0720894	-5.96891	2.38837e-09	5.57562e-09
CAGL0F03553g	1105.75	-0.570403	0.0842037	-6.77408	1.25201e-11	3.31701e-11
CAGL0F03575g	1012.13	0.148789	0.115082	1.29289	0.196048	0.233026
CAGL0F03597g	296.864	-0.276166	0.112924	-2.4456	0.0144613	0.0200256
CAGL0F03619g	495.303	0.567366	0.0995369	5.70005	1.19771e-08	2.6802e-08
CAGL0F03641g	118.395	-0.994826	0.222542	-4.47029	7.81131e-06	1.4304e-05
CAGL0F03663g	969.703	1.34301	0.105626	12.7148	4.89361e-37	3.86481e-36
CAGL0F03685g	907.871	1.36063	0.122375	11.1186	1.01896e-28	5.70404e-28
CAGL0F03707g	2680.32	-0.623056	0.0711309	-8.75929	1.96491e-18	7.13817e-18
CAGL0F03729g	1095.11	-0.023881	0.0783744	-0.304704	0.760592	0.794876
CAGL0F03751g	998.541	-0.167542	0.0766165	-2.18676	0.0287597	0.0384745
CAGL0F03773g	1140.73	0.172288	0.0670438	2.56979	0.0101761	0.0142708
CAGL0F03795g	703.133	-0.28713	0.119266	-2.40747	0.0160633	0.0221362
CAGL0F03817g	621.681	-0.503973	0.14684	-3.43213	0.000598855	0.000946464
CAGL0F03839g	1110.76	0.422453	0.112845	3.74364	0.00018137	0.000299164
CAGL0F03861g	1443.28	-0.111782	0.0766209	-1.45889	0.144595	0.175056
CAGL0F03883g	4713.39	1.16053	0.0975711	11.8942	1.26856e-32	8.43934e-32
CAGL0F03905g	1146.83	0.414493	0.0701792	5.9062	3.50082e-09	8.09564e-09
CAGL0F03927g	17552.3	-1.30947	0.134023	-9.77054	1.50652e-22	6.43338e-22
CAGL0F03949g	913.571	0.280924	0.107204	2.62047	0.0087809	0.0123882
CAGL0F03971g	1975.64	0.260971	0.107087	2.437	0.0148098	0.0204767
CAGL0F03993g	797.982	0.522247	0.074633	6.99754	2.60505e-12	7.14339e-12
CAGL0F04015g	1894.04	-0.62533	0.0722974	-8.64942	5.17606e-18	1.83955e-17
CAGL0F04081g	342.823	-2.37832	0.128933	-18.4461	5.60019e-76	1.3327e-74
CAGL0F04092g	346.33	-0.475927	0.108775	-4.37532	1.21257e-05	2.18343e-05
CAGL0F04103g	2894.97	-1.52813	0.150536	-10.1512	3.27204e-24	1.51461e-23
CAGL0F04125g	5071.06	-2.25165	0.181204	-12.426	1.8876e-35	1.39111e-34
CAGL0F04191g	521.77	-1.71883	0.101896	-16.8685	7.67699e-64	1.35085e-62
CAGL0F04213g	13870.6	0.774915	0.0700158	11.0677	1.79947e-28	9.94958e-28
CAGL0F04235g	291.854	-0.0137908	0.11259	-0.122487	0.902513	0.922319
CAGL0F04257g	4134.34	-0.00177798	0.0651161	-0.0273047	0.978217	0.983537
CAGL0F04279g	1033.65	0.707553	0.126631	5.5875	2.30366e-08	5.07105e-08
CAGL0F04301g	707.465	0.0187171	0.126695	0.147734	0.882553	0.904487
CAGL0F04323g	1030.15	-0.514163	0.0924231	-5.56314	2.64961e-08	5.81129e-08
CAGL0F04345g	2274.58	1.39702	0.094678	14.7555	2.83515e-49	3.41864e-48
CAGL0F04367g	1210.03	0.462978	0.0927882	4.98962	6.04968e-07	1.21038e-06
CAGL0F04389g	659.211	0.960671	0.101572	9.45798	3.13948e-21	1.27515e-20
CAGL0F04411g	936.247	1.41475	0.113182	12.4997	7.49028e-36	5.67496e-35
CAGL0F04433g	7533.2	-0.827734	0.132767	-6.23449	4.53249e-10	1.1074e-09
CAGL0F04455g	831.091	0.553812	0.111052	4.98697	6.13325e-07	1.2262e-06
CAGL0F04477g	1502.27	0.384822	0.0714335	5.38713	7.15907e-08	1.53526e-07
CAGL0F04499g	2640.14	-1.63103	0.125827	-12.9625	1.99751e-38	1.65753e-37
CAGL0F04521g	514.251	-4.76798	0.222205	-21.4576	3.88001e-102	1.65038e-100
CAGL0F04543g	2.11477	-5.00353	1.60915	-3.10942	0.00187453	0.00282539
CAGL0F04565g	2902.7	1.61618	0.106058	15.2387	1.95841e-52	2.50695e-51
CAGL0F04587g	617.104	0.137227	0.0952699	1.4404	0.149755	0.181141
CAGL0F04609g	3079.46	2.21456	0.0890601	24.8659	1.74087e-136	1.34345e-134
CAGL0F04631g	2456.43	-2.77355	0.324986	-8.53439	1.409e-17	4.89975e-17
CAGL0F04653g	1224.69	0.816783	0.109246	7.47658	7.62802e-14	2.26161e-13
CAGL0F04675r	0.86566	0.516557	1.65497	0.312125	0.754945	0.789739
CAGL0F04697g	785.982	1.50796	0.183941	8.19805	2.44323e-16	8.10211e-16
CAGL0F04719g	818.237	4.56899	0.169472	26.9601	4.34724e-160	4.79261e-158
CAGL0F04741g	1364.23	0.836315	0.0752895	11.108	1.14717e-28	6.40185e-28
CAGL0F04763g	688.755	-0.624208	0.162029	-3.85246	0.000116937	0.000195813
CAGL0F04785g	3611.96	0.0474363	0.060219	0.78773	0.430855	0.479299
CAGL0F04807g	4689.04	2.61116	0.134218	19.4547	2.66011e-84	8.073e-83
CAGL0F04829g	2367.76	0.397408	0.075504	5.2634	1.41412e-07	2.96434e-07
CAGL0F04851g	1129.92	2.85564	0.118478	24.1027	2.34248e-128	1.56223e-126
CAGL0F04873g	5811.96	-0.810083	0.065069	-12.4496	1.40538e-35	1.04284e-34
CAGL0F04895g	5583.67	2.36985	0.119944	19.758	6.84411e-87	2.24072e-85
CAGL0F04917g	977.345	-0.524809	0.0960189	-5.46569	4.61121e-08	9.99188e-08
CAGL0F04939g	1073.93	-0.160306	0.0873364	-1.8355	0.0664316	0.0844384
CAGL0F04961g	541.597	-0.428428	0.137355	-3.11914	0.00181382	0.00273618
CAGL0F04983g	2899.23	-1.04863	0.128734	-8.14572	3.77033e-16	1.23588e-15
CAGL0F05005g	887.604	-0.153823	0.0833016	-1.84657	0.0648088	0.0825701
CAGL0F05027g	253.742	0.189238	0.140167	1.35009	0.176986	0.211756
CAGL0F05049g	410.156	0.485848	0.109504	4.43682	9.12955e-06	1.66221e-05
CAGL0F05071g	1025.47	-0.310868	0.144697	-2.14841	0.0316812	0.0422156
CAGL0F05093g	217.452	1.41205	0.121054	11.6646	1.93401e-31	1.21766e-30
CAGL0F05115g	7534.89	-1.3649	0.104422	-13.071	4.8256e-39	4.17086e-38
CAGL0F05137g	18.1211	-1.6154	0.410939	-3.93099	8.45956e-05	0.000142942
CAGL0F05159g	1332.64	-0.400062	0.140886	-2.83962	0.00451666	0.00657301
CAGL0F05181g	872.09	0.685406	0.106916	6.41069	1.44863e-10	3.61955e-10
CAGL0F05203g	169.66	0.627121	0.12672	4.94889	7.46383e-07	1.48234e-06
CAGL0F05225g	193.418	-0.291517	0.13968	-2.08704	0.0368845	0.0487283
CAGL0F05247g	648.154	0.854908	0.149649	5.71275	1.11165e-08	2.4959e-08
CAGL0F05269g	2925.89	0.0362273	0.0879902	0.41172	0.680545	0.720137
CAGL0F05291r	0	#N/A	#N/A	#N/A	#N/A	#N/A
CAGL0F05329g	3773.78	-1.06642	0.115848	-9.20532	3.40659e-20	1.33351e-19
CAGL0F05335g	1668.5	-0.173917	0.142003	-1.22475	0.22067	0.259765
CAGL0F05357g	1961.66	0.574748	0.100467	5.72075	1.06057e-08	2.38518e-08
CAGL0F05379g	1437.23	-0.12069	0.090968	-1.32673	0.184598	0.220375
CAGL0F05401g	1087.39	0.306672	0.0975522	3.14367	0.00166843	0.00252249
CAGL0F05423g	906.228	0.850834	0.0712087	11.9484	6.61507e-33	4.45569e-32
CAGL0F05445g	732.356	0.506322	0.112149	4.51474	6.33931e-06	1.17037e-05
CAGL0F05467g	502.455	0.14788	0.107423	1.37662	0.168631	0.202387
CAGL0F05489g	393.266	1.07797	0.14566	7.4006	1.35568e-13	3.96932e-13
CAGL0F05511g	1032.31	0.0404268	0.0862939	0.468478	0.639443	0.682662
CAGL0F05533g	334.875	1.08064	0.119041	9.07789	1.10699e-19	4.25015e-19
CAGL0F05555g	495.758	-0.169531	0.112243	-1.51039	0.130944	0.159495
CAGL0F05577g	1128.6	0.240119	0.181526	1.32278	0.185909	0.221794
CAGL0F05599g	644.257	-0.169713	0.110962	-1.52947	0.126147	0.154069
CAGL0F05621g	423.044	-0.528801	0.117525	-4.49947	6.81221e-06	1.25467e-05
CAGL0F05643g	2559	-0.476002	0.0905313	-5.25787	1.45736e-07	3.04552e-07
CAGL0F05665g	2709.08	0.190658	0.0559124	3.40995	0.000649751	0.00102421
CAGL0F05687g	5483.65	-1.73298	0.0749553	-23.1201	2.90435e-118	1.60095e-116
CAGL0F05709g	753.226	-1.09272	0.084207	-12.9766	1.6614e-38	1.38501e-37
CAGL0F05731g	229.201	0.224768	0.11992	1.87432	0.0608866	0.0780146
CAGL0F05753g	1293.9	-0.023267	0.0813546	-0.285995	0.774882	0.808091
CAGL0F05775g	1287.24	-0.239431	0.079875	-2.99757	0.0027214	0.00403652
CAGL0F05797g	476.33	-0.36308	0.12692	-2.8607	0.00422708	0.00616487
CAGL0F05819g	383.978	-0.158159	0.11564	-1.36768	0.171411	0.205404
CAGL0F05841g	287.32	-0.365456	0.163099	-2.2407	0.0250456	0.0337903
CAGL0F05863g	4868.23	0.38618	0.21032	1.83615	0.0663357	0.0843364
CAGL0F05885g	659.76	2.30036	0.11523	19.9631	1.15245e-88	3.99072e-87
CAGL0F05907g	1353.91	0.322556	0.0646571	4.98872	6.07815e-07	1.21563e-06
CAGL0F05929g	390.643	0.257475	0.107631	2.3922	0.0167477	0.0230559
CAGL0F05951g	168.519	1.09221	0.176889	6.17455	6.63539e-10	1.60521e-09
CAGL0F05973g	255.953	0.560375	0.127102	4.40884	1.03925e-05	1.88201e-05
CAGL0F05995g	1044.63	0.160679	0.112773	1.42481	0.154213	0.1862
CAGL0F06017g	865.819	1.60852	0.128126	12.5542	3.76883e-36	2.88374e-35
CAGL0F06039g	1699.5	-0.502542	0.117047	-4.29352	1.75861e-05	3.13016e-05
CAGL0F06061g	1199.7	1.84033	0.115426	15.9438	3.14393e-57	4.57776e-56
CAGL0F06083r	1.7161	-2.818	1.54689	-1.82173	0.0684964	0.0868178
CAGL0F06127g	670.059	1.52561	0.116486	13.0969	3.4304e-39	2.98887e-38
CAGL0F06149g	500.799	-0.087793	0.0828655	-1.05946	0.289389	0.334034
CAGL0F06171g	2130.85	0.322486	0.0613229	5.25882	1.44985e-07	3.03216e-07
CAGL0F06193r	5.6478	0.285081	0.663884	0.429414	0.667622	0.708963
CAGL0F06215g	962.936	0.273708	0.0778864	3.5142	0.000441087	0.000704747
CAGL0F06237g	2126.49	-0.990652	0.0869111	-11.3985	4.25627e-30	2.55471e-29
CAGL0F06259g	365.999	-0.542284	0.120481	-4.501	6.76344e-06	1.24612e-05
CAGL0F06281r	0	#N/A	#N/A	#N/A	#N/A	#N/A
CAGL0F06325g	1491.64	0.551702	0.0958917	5.75339	8.74733e-09	1.98126e-08
CAGL0F06347g	1861.84	-0.0288138	0.0656063	-0.439193	0.660521	0.702113
CAGL0F06369g	1934.53	0.673762	0.159835	4.21537	2.49373e-05	4.38228e-05
CAGL0F06391g	1414	0.467907	0.104381	4.48268	7.37122e-06	1.35348e-05
CAGL0F06413g	101708	1.07187	0.0777814	13.7806	3.33554e-43	3.33061e-42
CAGL0F06435g	269.482	-0.92603	0.125523	-7.37738	1.61435e-13	4.71135e-13
CAGL0F06457g	676.074	0.107753	0.103395	1.04215	0.297342	0.341911
CAGL0F06479g	993.207	-0.264603	0.0937651	-2.82198	0.00477286	0.00692347
CAGL0F06501g	522.531	-0.644342	0.145478	-4.42915	9.46063e-06	1.71786e-05
CAGL0F06523g	1641.59	-0.70745	0.0771163	-9.17381	4.56599e-20	1.77833e-19
CAGL0F06545g	446.047	0.475906	0.103655	4.59124	4.40615e-06	8.23511e-06
CAGL0F06567g	1268.7	0.511365	0.081112	6.30443	2.89252e-10	7.14466e-10
CAGL0F06589g	30.5436	-0.17943	0.465724	-0.385272	0.700036	0.739315
CAGL0F06600r	11.9448	-2.26608	0.530866	-4.26865	1.96663e-05	3.48891e-05
CAGL0F06611g	1354.84	0.262846	0.0683821	3.84379	0.00012115	0.000202429
CAGL0F06633g	862.757	0.341986	0.102927	3.32262	0.000891771	0.00138469
CAGL0F06655g	901.992	0.47289	0.0808913	5.84599	5.03567e-09	1.15412e-08
CAGL0F06677g	275.553	0.733147	0.33667	2.17764	0.0294326	0.039326
CAGL0F06693g	1628.37	0.643452	0.106173	6.06041	1.35777e-09	3.21978e-09
CAGL0F06699g	48.1513	-0.548565	0.320691	-1.71057	0.0871608	0.108857
CAGL0F06721g	1089.88	0.156612	0.0916765	1.70831	0.0875788	0.109312
CAGL0F06743g	983.273	0.293499	0.120605	2.43355	0.0149514	0.0206566
CAGL0F06765g	497.196	1.09129	0.0963413	11.3273	9.61052e-30	5.70506e-29
CAGL0F06787g	1067.22	-0.0933246	0.087222	-1.06997	0.284635	0.328757
CAGL0F06809g	1170.21	-1.31108	0.147788	-8.87135	7.22628e-19	2.67189e-18
CAGL0F06831g	7159.69	-1.07315	0.0545572	-19.6702	3.88397e-86	1.24149e-84
CAGL0F06853g	2026.2	-1.29599	0.136136	-9.51981	1.73501e-21	7.12739e-21
CAGL0F06875g	1484.57	0.120465	0.0856638	1.40625	0.15965	0.192335
CAGL0F06897g	1209.83	-0.818274	0.128444	-6.37068	1.88195e-10	4.68276e-10
CAGL0F06919g	475.284	0.364742	0.090329	4.03793	5.39248e-05	9.20384e-05
CAGL0F06941g	1807.81	0.251387	0.135347	1.85736	0.0632604	0.0807503
CAGL0F06963g	278.091	0.3703	0.122668	3.01871	0.00253851	0.0037777
CAGL0F06985g	490.325	1.02188	0.11818	8.64676	5.29823e-18	1.88026e-17
CAGL0F07007g	1249.56	0.617485	0.218065	2.83166	0.00463069	0.00673342
CAGL0F07029g	705.044	0.46708	0.181182	2.57796	0.00993857	0.0139486
CAGL0F07051g	944.28	0.75994	0.0860864	8.82764	1.06906e-18	3.92327e-18
CAGL0F07073g	48204.4	-0.614022	0.105365	-5.82755	5.62463e-09	1.28529e-08
CAGL0F07095g	2732.16	-0.664167	0.0898897	-7.38869	1.48279e-13	4.33443e-13
CAGL0F07117g	1112.48	-0.412424	0.120547	-3.42127	0.000623284	0.000984497
CAGL0F07139g	5075.23	-1.07943	0.121532	-8.88184	6.57634e-19	2.43826e-18
CAGL0F07172g	1171.64	0.842053	0.0858897	9.80389	1.0833e-22	4.64073e-22
CAGL0F07205r	0.372605	-1.01484	2.38594	-0.425341	0.670588	0.711553
CAGL0F07249g	566.651	-0.440785	0.1807	-2.43933	0.0147146	0.0203556
CAGL0F07271g	633.284	0.227891	0.0866281	2.63068	0.00852139	0.0120284
CAGL0F07293g	1059.6	-0.503369	0.0753854	-6.67728	2.43411e-11	6.34607e-11
CAGL0F07315g	1089.67	0.848127	0.076219	11.1275	9.21878e-29	5.17132e-28
CAGL0F07337g	251.451	1.60412	0.129234	12.4125	2.23662e-35	1.64161e-34
CAGL0F07359g	6525.52	-1.58791	0.0668088	-23.768	7.15566e-125	4.24779e-123
CAGL0F07381g	1031.47	-0.332514	0.104916	-3.16933	0.00152793	0.00231786
CAGL0F07403g	1972.94	-1.27814	0.100892	-12.6685	8.84108e-37	6.90167e-36
CAGL0F07425g	659.84	-0.0877282	0.12912	-0.679431	0.496865	0.544656
CAGL0F07447g	266.021	2.02128	0.150048	13.4709	2.32031e-41	2.1761e-40
CAGL0F07469g	1251.18	1.49568	0.0757783	19.7376	1.02574e-86	3.31799e-85
CAGL0F07491g	1604.14	0.477604	0.104396	4.57494	4.76354e-06	8.87638e-06
CAGL0F07513g	2292.29	2.20583	0.12447	17.7219	2.84324e-70	5.79593e-69
CAGL0F07535g	461.183	1.1333	0.198015	5.7233	1.04474e-08	2.35056e-08
CAGL0F07557g	426.871	-0.489342	0.10707	-4.57029	4.87051e-06	9.07258e-06
CAGL0F07579g	5628.32	-0.507761	0.131867	-3.85057	0.000117844	0.000197149
CAGL0F07601g	7884.5	-0.194911	0.144668	-1.3473	0.177883	0.212735
CAGL0F07623g	817.194	-0.860984	0.131592	-6.54284	6.03625e-11	1.54028e-10
CAGL0F07645g	1498.49	-1.44835	0.112745	-12.8462	9.03323e-38	7.32696e-37
CAGL0F07667g	1688.31	0.0630892	0.113776	0.554505	0.579233	0.625929
CAGL0F07689g	1071.25	0.828798	0.0741014	11.1846	4.84848e-29	2.757e-28
CAGL0F07711g	617.751	0.996696	0.0839214	11.8765	1.56731e-32	1.03504e-31
CAGL0F07733g	608.189	0.738352	0.106099	6.95907	3.42525e-12	9.30278e-12
CAGL0F07755g	309.464	-0.322993	0.140354	-2.30128	0.0213758	0.0290569
CAGL0F07777g	5545.13	1.8133	0.123088	14.7317	4.03389e-49	4.84247e-48
CAGL0F07799g	1916.07	-0.285842	0.0775951	-3.68376	0.000229817	0.000376089
CAGL0F07821g	669.354	0.8275	0.105159	7.86906	3.57321e-15	1.11963e-14
CAGL0F07843g	406.74	0.38567	0.118648	3.25053	0.00115188	0.00177076
CAGL0F07865g	2073.88	0.404968	0.395558	1.02379	0.305935	0.351032
CAGL0F07887g	3253.46	-0.223533	0.0600545	-3.72217	0.000197518	0.000325005
CAGL0F07909g	1284.21	-0.610325	0.116498	-5.23892	1.61516e-07	3.36747e-07
CAGL0F07931g	1233.59	0.400267	0.137409	2.91297	0.00358011	0.00525394
CAGL0F07953g	3343.2	-1.16962	0.346474	-3.37578	0.000736079	0.00115222
CAGL0F07975g	952.758	2.31716	0.121815	19.0219	1.12387e-80	3.02048e-79
CAGL0F07997g	1861.54	-0.920864	0.139141	-6.61822	3.63552e-11	9.39668e-11
CAGL0F08019g	972.988	-1.09461	0.0863228	-12.6805	7.58837e-37	5.95368e-36
CAGL0F08041g	6930	0.253981	0.0957468	2.65263	0.00798677	0.0113122
CAGL0F08063g	1357.25	1.36622	0.121321	11.2612	2.04e-29	1.18495e-28
CAGL0F08085g	3765.19	-0.192689	0.213282	-0.903449	0.366287	0.413778
CAGL0F08107g	2697.04	3.37961	0.0860977	39.2533	0	0
CAGL0F08129g	3845.1	-1.74953	0.160098	-10.9279	8.47794e-28	4.54344e-27
CAGL0F08151g	1359.66	-0.547098	0.0888503	-6.15753	7.38866e-10	1.78265e-09
CAGL0F08173g	164.179	0.774284	0.194141	3.98825	6.65633e-05	0.000113288
CAGL0F08195g	32.1512	-1.47162	0.357361	-4.11803	3.82129e-05	6.60352e-05
CAGL0F08217g	744.467	-1.84891	0.185208	-9.98289	1.8111e-23	8.11913e-23
CAGL0F08239g	869.979	1.20913	0.103926	11.6345	2.75056e-31	1.71775e-30
CAGL0F08261g	3457.89	0.760819	0.220815	3.44551	0.000569989	0.000903222
CAGL0F08283g	1607.61	0.103857	0.0733632	1.41565	0.156877	0.189247
CAGL0F08305g	970.953	0.502289	0.0858141	5.85322	4.82158e-09	1.10693e-08
CAGL0F08327g	1181.46	0.219595	0.0928214	2.36578	0.017992	0.0246557
CAGL0F08349r	0	#N/A	#N/A	#N/A	#N/A	#N/A
CAGL0F08371g	5517.36	-0.611991	0.0723135	-8.46303	2.60514e-17	8.95227e-17
CAGL0F08393g	1004.25	1.18045	0.121451	9.71954	2.48894e-22	1.05453e-21
CAGL0F08415g	696.371	-0.489174	0.110432	-4.42963	9.43928e-06	1.71456e-05
CAGL0F08437g	505.292	-0.349659	0.0800573	-4.36761	1.25616e-05	2.25741e-05
CAGL0F08459g	5456.28	-0.0889212	0.0676616	-1.3142	0.188777	0.224868
CAGL0F08481g	776.621	1.78485	0.118047	15.1198	1.19879e-51	1.51363e-50
CAGL0F08503g	839.014	1.02671	0.0990121	10.3695	3.41186e-25	1.65596e-24
CAGL0F08525g	1639.03	-1.29126	0.0673071	-19.1846	4.9807e-82	1.40868e-80
CAGL0F08547g	24203.3	-0.755724	0.101271	-7.46241	8.49521e-14	2.51458e-13
CAGL0F08558r	69.8073	-1.62996	0.245688	-6.63426	3.26131e-11	8.45375e-11
CAGL0F08569g	895.037	-0.0393632	0.0772693	-0.509429	0.610451	0.655468
CAGL0F08591g	270.731	0.106176	0.147574	0.719481	0.471845	0.51976
CAGL0F08613g	780.722	-0.00120549	0.0739953	-0.0162914	0.987002	0.991775
CAGL0F08635g	726.721	-0.00898468	0.102481	-0.087672	0.930137	0.942879
CAGL0F08657g	1034.44	0.11279	0.0688119	1.63911	0.10119	0.12523
CAGL0F08679g	1787.63	0.0804368	0.0835957	0.962212	0.335943	0.382458
CAGL0F08701g	141.517	1.30397	0.167527	7.78362	7.04781e-15	2.1868e-14
CAGL0F08723g	802.4	-0.460021	0.0807631	-5.69593	1.227e-08	2.74462e-08
CAGL0F08745g	12771.9	-2.81061	0.351621	-7.99331	1.31365e-15	4.20152e-15
CAGL0F08767g	3.28525	1.29468	1.05879	1.22279	0.221408	0.260576
CAGL0F08789g	640.581	0.118701	0.079068	1.50125	0.13329	0.162097
CAGL0F08811g	786.496	-0.35374	0.0785428	-4.50378	6.6755e-06	1.23033e-05
CAGL0F08833g	7599.04	-0.315248	0.0798145	-3.94976	7.82281e-05	0.000132514
CAGL0F08855g	558.433	-0.692902	0.09807	-7.06538	1.60176e-12	4.42594e-12
CAGL0F08877g	200.625	0.890496	0.166493	5.34854	8.86675e-08	1.88799e-07
CAGL0F08899r	4.47498	-0.341368	0.630756	-0.541205	0.588366	0.634149
CAGL0F08943g	522.164	1.28463	0.0984071	13.0542	6.01092e-39	5.17878e-38
CAGL0F08965g	2671.45	0.664684	0.107472	6.18469	6.22235e-10	1.50935e-09
CAGL0F08987g	1706.39	0.541633	0.103008	5.25818	1.45488e-07	3.04151e-07
CAGL0F09009g	602.982	-1.16613	0.112626	-10.3541	4.01075e-25	1.9362e-24
CAGL0F09031g	50147.7	-0.553572	0.109657	-5.04821	4.45976e-07	8.99949e-07
CAGL0F09053g	960.678	0.226235	0.0715721	3.16093	0.00157264	0.00238301
CAGL0F09075g	3582.73	-1.08592	0.0534348	-20.3223	8.16805e-92	2.98134e-90
CAGL0F09097g	965.774	-0.195139	0.0770275	-2.53337	0.0112971	0.0157897
CAGL0F09119g	945.382	-0.198451	0.131857	-1.50505	0.132312	0.161052
CAGL0F09163g	586.783	1.23525	0.100047	12.3467	5.0752e-35	3.68498e-34
CAGL0F09141g	1.99367	2.33959	1.7037	1.37324	0.169678	0.203554
CAGL0F09185g	988.667	-0.594993	0.095865	-6.20658	5.41511e-10	1.31649e-09
CAGL0F09207g	5825.97	-0.88254	0.0860954	-10.2507	1.17464e-24	5.57102e-24
CAGL0F09229g	1640.15	-0.34525	0.0771801	-4.4733	7.70215e-06	1.41136e-05
CAGL0F09273g	40.1121	0.862802	0.261461	3.29993	0.000967091	0.00149606
CAGL0G00105g	0	#N/A	#N/A	#N/A	#N/A	#N/A
CAGL0G00110g	4.47629	-1.14469	0.733238	-1.56114	0.118491	0.145276
CAGL0G00121g	0	#N/A	#N/A	#N/A	#N/A	#N/A
CAGL0G00154g	10219.1	-1.06943	0.111675	-9.57628	1.00602e-21	4.15803e-21
CAGL0G00176g	1932.66	0.829831	0.0737059	11.2587	2.09858e-29	1.21636e-28
CAGL0G00220g	13869.1	-0.888534	0.064871	-13.6969	1.05898e-42	1.04201e-41
CAGL0G00242g	1208.32	-0.850497	0.0959903	-8.86024	7.98437e-19	2.94413e-18
CAGL0G00264g	1996.54	-1.87002	0.10021	-18.6611	1.02575e-77	2.51869e-76
CAGL0G00286g	14136.6	-1.44257	0.0999263	-14.4364	3.05538e-47	3.48946e-46
CAGL0G00308g	39049.3	-1.31373	0.066162	-19.8563	9.72631e-88	3.28384e-86
CAGL0G00297g	55.6023	-1.0409	0.213017	-4.88646	1.02666e-06	2.01526e-06
CAGL0G00330g	407.235	-1.13747	0.107108	-10.6198	2.41078e-26	1.22397e-25
CAGL0G00352g	603.509	0.685827	0.116729	5.87539	4.21853e-09	9.71377e-09
CAGL0G00374g	1465.26	-0.454203	0.0782901	-5.80154	6.57091e-09	1.49836e-08
CAGL0G00396g	1242.19	0.578864	0.0936832	6.17895	6.45279e-10	1.56244e-09
CAGL0G00418g	1068.16	-0.149939	0.0811611	-1.84742	0.0646865	0.0824336
CAGL0G00440g	3601.69	-0.524867	0.0951499	-5.51621	3.46386e-08	7.5542e-08
CAGL0G00462g	46.2303	-2.61735	0.412834	-6.33996	2.29826e-10	5.70551e-10
CAGL0G00484g	1185.66	-1.48865	0.131807	-11.2942	1.40221e-29	8.22446e-29
CAGL0G00506g	1589.11	0.247793	0.121857	2.03347	0.0420051	0.0551158
CAGL0G00528g	2208.34	-0.0994638	0.12254	-0.811684	0.416973	0.465294
CAGL0G00550g	843.501	0.295368	0.0853636	3.46011	0.000539948	0.000857378
CAGL0G00594g	1816.38	0.447796	0.116911	3.83023	0.000128021	0.000213447
CAGL0G00616r	0.0772741	-0.519066	4.40032	-0.117961	0.906098	0.92284
CAGL0G00660g	1922.71	-0.415333	0.0777169	-5.34418	9.08293e-08	1.93249e-07
CAGL0G00682g	1047.45	0.6353	0.0914124	6.94982	3.65746e-12	9.91351e-12
CAGL0G00704g	344.132	0.490981	0.110532	4.442	8.91278e-06	1.62453e-05
CAGL0G00726g	1704.96	-0.605783	0.0760032	-7.97048	1.58053e-15	5.02532e-15
CAGL0G00748g	402	-1.0687	0.116868	-9.14446	5.99307e-20	2.32576e-19
CAGL0G00770r	0.276145	-2.28346	3.35141	-0.681345	0.495653	0.543438
CAGL0G00792g	0.405702	-0.286228	2.23183	-0.128248	0.897953	0.918353
CAGL0G00814g	1804.5	0.315421	0.098407	3.20527	0.00134938	0.0020603
CAGL0G00836g	0.10262	1.46348	4.40736	0.332054	0.739848	0.775601
CAGL0G00858g	924.62	-1.92178	0.0861039	-22.3193	2.39894e-110	1.15706e-108
CAGL0G00864r	50.6391	-0.350294	0.236131	-1.48347	0.137949	0.167649
CAGL0G00869r	20.3269	-0.861554	0.387394	-2.22398	0.02615	0.0351749
CAGL0G00874r	26.5222	-0.665488	0.414895	-1.60399	0.108716	0.134114
CAGL0G00880r	1.49357	-4.72073	4.25955	-1.10827	0.267745	0.310845
CAGL0G00902g	2558.13	0.0565296	0.0688041	0.821602	0.411303	0.459727
CAGL0G00924g	1815.44	-0.959638	0.0896661	-10.7023	9.92339e-27	5.10535e-26
CAGL0G00946g	450.029	-0.193477	0.087624	-2.20804	0.0272414	0.0366064
CAGL0G00968g	370.037	0.296614	0.178278	1.66377	0.0961577	0.119467
CAGL0G00990g	40205.9	-0.935604	0.140337	-6.66684	2.61376e-11	6.80132e-11
CAGL0G01012g	6.44555	-1.72269	0.650491	-2.64829	0.00808999	0.0114493
CAGL0G01034g	10576.9	-0.868915	0.0717824	-12.1049	9.95435e-34	6.8852e-33
CAGL0G01056g	53.2093	-2.55663	0.37302	-6.85386	7.18823e-12	1.92422e-11
CAGL0G01078g	20734.2	-0.50128	0.114794	-4.36678	1.26089e-05	2.26515e-05
CAGL0G01100g	2026.56	0.835346	0.177952	4.69421	2.67639e-06	5.08364e-06
CAGL0G01122g	987.43	-0.684932	0.214916	-3.18698	0.00143767	0.00218584
CAGL0G01144g	2977.77	0.171358	0.060743	2.82104	0.00478688	0.00694194
CAGL0G01166g	396.948	0.70937	0.119245	5.94884	2.70046e-09	6.28518e-09
CAGL0G01188g	883.956	-0.556915	0.0997881	-5.58098	2.3917e-08	5.26057e-08
CAGL0G01210g	911.098	0.20928	0.0932612	2.24402	0.024831	0.0335175
CAGL0G01232g	1757.34	-0.326184	0.0611065	-5.33796	9.39965e-08	1.99516e-07
CAGL0G01254g	3938.5	0.127884	0.171822	0.744285	0.456704	0.50442
CAGL0G01276g	939.022	-0.795843	0.12096	-6.5794	4.72349e-11	1.21391e-10
CAGL0G01298g	716.446	0.0156966	0.0930833	0.16863	0.866088	0.8893
CAGL0G01320g	752.049	-0.068368	0.122301	-0.559013	0.576153	0.622974
CAGL0G01342g	1490.02	0.477686	0.12704	3.76012	0.000169834	0.000280564
CAGL0G01364g	8459.62	-0.362422	0.0806073	-4.49614	6.91971e-06	1.2736e-05
CAGL0G01386g	943.582	-0.293116	0.130016	-2.25447	0.0241666	0.0326533
CAGL0G01408g	157.629	0.326208	0.207389	1.57293	0.115735	0.142123
CAGL0G01430g	1351.38	0.382728	0.0977366	3.91591	9.00645e-05	0.000151756
CAGL0G01452g	1114.39	-0.178222	0.0989463	-1.8012	0.0716707	0.0905861
CAGL0G01474g	439.167	-0.788406	0.123382	-6.38996	1.65933e-10	4.13836e-10
CAGL0G01496g	661.216	0.847823	0.112742	7.52004	5.47576e-14	1.63245e-13
CAGL0G01518r	3.18109	0.0227308	0.873305	0.0260285	0.979235	0.984337
CAGL0G01540g	2089.9	-0.0904362	0.411375	-0.219839	0.825997	0.852184
CAGL0G01562g	340.458	0.424003	0.110767	3.82788	0.000129251	0.000215364
CAGL0G01584g	1071.05	-0.364727	0.0746046	-4.8888	1.01451e-06	1.99359e-06
CAGL0G01606g	1051.27	-0.237324	0.111157	-2.13503	0.0327587	0.043544
CAGL0G01628g	778.715	-0.403323	0.11384	-3.54289	0.000395766	0.000635154
CAGL0G01650r	0.10262	1.46348	4.40736	0.332054	0.739848	0.775601
CAGL0G01672g	1854.61	0.694031	0.0654335	10.6067	2.77487e-26	1.40092e-25
CAGL0G01694g	787.637	-0.103878	0.101723	-1.02118	0.307169	0.35215
CAGL0G01716g	783.315	0.597011	0.106108	5.62643	1.83977e-08	4.06315e-08
CAGL0G01738g	7226.03	-0.125842	0.1336	-0.941932	0.346228	0.39309
CAGL0G01760g	805.067	1.19145	0.0927805	12.8416	9.58625e-38	7.76385e-37
CAGL0G01782g	1601.57	-0.275247	0.0931855	-2.95375	0.00313937	0.00464118
CAGL0G01804g	1933.42	0.337142	0.0822968	4.09666	4.1916e-05	7.20657e-05
CAGL0G01826g	22541.6	-0.432425	0.103577	-4.17493	2.98079e-05	5.21107e-05
CAGL0G01848g	258.918	-0.273561	0.148527	-1.84183	0.0654998	0.0833326
CAGL0G01881g	300.588	1.23661	0.109981	11.2439	2.48274e-29	1.43288e-28
CAGL0G01892g	712.809	0.482511	0.145524	3.31568	0.00091419	0.00141787
CAGL0G01903g	292.785	-0.461052	0.193496	-2.38274	0.0171841	0.0236265
CAGL0G01925g	546.479	0.833274	0.0826782	10.0785	6.8753e-24	3.13157e-23
CAGL0G01947g	1512.63	-1.27524	0.0978973	-13.0263	8.66712e-39	7.37319e-38
CAGL0G01969g	1875.63	-1.08873	0.090557	-12.0226	2.70208e-33	1.84534e-32
CAGL0G01991g	2809.63	-1.34804	0.105429	-12.7862	1.95731e-37	1.57109e-36
CAGL0G02013g	853.709	-1.23889	0.154218	-8.03335	9.48474e-16	3.05343e-15
CAGL0G02035g	1925.83	-0.132219	0.0842173	-1.56997	0.116421	0.142836
CAGL0G02057g	566.493	-1.90474	0.198218	-9.60932	7.30285e-22	3.04164e-21
CAGL0G02079g	49611.6	-0.725297	0.102014	-7.10978	1.16231e-12	3.2451e-12
CAGL0G02101g	3670.6	0.176718	0.119979	1.47291	0.140776	0.170778
CAGL0G02123g	1231.03	-0.403707	0.114887	-3.51396	0.000441475	0.000705159
CAGL0G02145g	354.964	0.673258	0.116882	5.76014	8.40436e-09	1.90678e-08
CAGL0G02167g	1456.77	-0.405013	0.0907445	-4.46322	8.0736e-06	1.47742e-05
CAGL0G02189g	2507.72	-0.328303	0.170869	-1.92137	0.0546855	0.0704702
CAGL0G02211g	2211.32	0.127939	0.0669829	1.91002	0.0561304	0.0722287
CAGL0G02233g	471.898	0.317092	0.120502	2.63143	0.00850257	0.0120049
CAGL0G02255g	3389.78	1.32989	0.094124	14.1291	2.51192e-45	2.69234e-44
CAGL0G02277g	1116.37	1.73103	0.0979795	17.6673	7.49552e-70	1.49413e-68
CAGL0G02299g	1467.11	-0.196851	0.0676987	-2.90774	0.00364046	0.00533237
CAGL0G02321g	432.553	0.337043	0.122551	2.75023	0.00595539	0.0085584
CAGL0G02343g	474.044	0.41267	0.114377	3.60797	0.000308604	0.000500173
CAGL0G02365g	980.243	0.00333897	0.116202	0.0287341	0.977077	0.982716
CAGL0G02387g	743.574	-0.498663	0.138702	-3.59522	0.000324115	0.000524369
CAGL0G02409g	4583.8	-0.492226	0.075775	-6.49589	8.2545e-11	2.08954e-10
CAGL0G02453g	3524.73	-3.1146	0.147792	-21.0742	1.37262e-98	5.45213e-97
CAGL0G02475g	29119.8	-0.65874	0.129286	-5.09521	3.48351e-07	7.08773e-07
CAGL0G02497g	1849.14	0.357364	0.0992149	3.60192	0.000315881	0.000511354
CAGL0G02519g	326.387	0.408038	0.12131	3.36359	0.000769365	0.00120258
CAGL0G02535g	496.313	-0.459596	0.110878	-4.14506	3.39726e-05	5.90855e-05
CAGL0G02541g	1460.73	0.0903489	0.0784004	1.1524	0.249155	0.291139
CAGL0G02563g	685.53	-3.39233	0.479522	-7.07441	1.50091e-12	4.15363e-12
CAGL0G02585g	1247.99	-0.919418	0.151337	-6.0753	1.23753e-09	2.94759e-09
CAGL0G02607g	961.568	0.148618	0.109406	1.35841	0.174333	0.208721
CAGL0G02629g	782.578	-1.12453	0.1515	-7.42265	1.14802e-13	3.3741e-13
CAGL0G02651g	692.017	0.588012	0.108441	5.42242	5.87983e-08	1.26798e-07
CAGL0G02673g	9486.84	-1.04768	0.117996	-8.87887	6.75433e-19	2.50253e-18
CAGL0G02695g	356.792	2.19635	0.115508	19.0148	1.28699e-80	3.42478e-79
CAGL0G02717g	830.893	-1.77454	0.119373	-14.8656	5.51563e-50	6.75634e-49
CAGL0G02739g	1608.71	-3.13014	0.290262	-10.7838	4.10383e-27	2.12753e-26
CAGL0G02761g	1703.44	-0.811132	0.117531	-6.9014	5.14913e-12	1.38662e-11
CAGL0G02783g	1066.02	-0.800496	0.129105	-6.20034	5.63408e-10	1.36911e-09
CAGL0G02805g	1003.97	-0.0716019	0.0888473	-0.805898	0.420302	0.468525
CAGL0G02827g	1513.91	0.232206	0.0752119	3.08736	0.00201945	0.00303536
CAGL0G02849g	1182.37	1.77694	0.153808	11.5529	7.13432e-31	4.3995e-30
CAGL0G02871g	0.989949	-2.65099	1.97475	-1.34244	0.179452	0.214564
CAGL0G02882r	95.5115	-2.69375	0.230735	-11.6747	1.71753e-31	1.08643e-30
CAGL0G02893g	1049.36	-1.55888	0.0760843	-20.4888	2.70791e-93	1.01584e-91
CAGL0G02915g	11705.5	1.45615	0.0725429	20.0729	1.27291e-89	4.49429e-88
CAGL0G02937g	178.036	-2.57965	0.2614	-9.8686	5.69558e-23	2.48928e-22
CAGL0G02959g	1616.6	0.0495706	0.0600406	0.825618	0.409021	0.457555
CAGL0G02981r	0	#N/A	#N/A	#N/A	#N/A	#N/A
CAGL0G03003g	2959.95	-0.414317	0.0806222	-5.13899	2.7622e-07	5.65848e-07
CAGL0G03025g	563.135	-0.484523	0.0903501	-5.36273	8.19742e-08	1.7503e-07
CAGL0G03047g	482.676	-0.54483	0.106111	-5.13452	2.82859e-07	5.79228e-07
CAGL0G03069g	791.897	-0.330262	0.0769106	-4.2941	1.75401e-05	3.12298e-05
CAGL0G03091g	8951.76	-0.238673	0.0692623	-3.44593	0.000569094	0.000902333
CAGL0G03113g	914.836	-0.722204	0.141688	-5.09713	3.44835e-07	7.01884e-07
CAGL0G03135g	453.793	-0.309166	0.111347	-2.7766	0.00549305	0.00792561
CAGL0G03157g	1472.69	-0.252366	0.132057	-1.91103	0.0560006	0.0720789
CAGL0G03179g	2607	0.120304	0.100191	1.20074	0.229852	0.269809
CAGL0G03201g	356.079	0.647933	0.123136	5.26193	1.42549e-07	2.98701e-07
CAGL0G03223g	537.582	0.521105	0.146075	3.56737	0.00036058	0.000581449
CAGL0G03245g	2742.6	0.747201	0.0787669	9.48622	2.39553e-21	9.75916e-21
CAGL0G03267g	1356.57	-0.30949	0.0930503	-3.32605	0.000880851	0.00136892
CAGL0G03289g	24944.3	1.25765	0.400877	3.13725	0.00170541	0.00257697
CAGL0G03311g	9519.86	-0.0746911	0.0899275	-0.830569	0.406217	0.4547
CAGL0G03333g	249.04	0.296249	0.134379	2.20458	0.0274837	0.0369137
CAGL0G03355g	2884.96	0.229083	0.0740819	3.09229	0.00198616	0.00298865
CAGL0G03377g	0.907641	-0.497401	1.44586	-0.344016	0.730834	0.768835
CAGL0G03399g	1085.31	0.142624	0.10656	1.33844	0.180753	0.216071
CAGL0G03421g	2260.9	-0.483556	0.167491	-2.88706	0.00388862	0.00569277
CAGL0G03443g	7456	-1.17928	0.0963889	-12.2346	2.0314e-34	1.43446e-33
CAGL0G03465g	2103.75	0.0617492	0.102214	0.604117	0.545766	0.593324
CAGL0G03487g	532.287	-0.099792	0.166452	-0.599525	0.548823	0.596288
CAGL0G03509g	1734.75	0.76232	0.0586744	12.9924	1.35142e-38	1.1389e-37
CAGL0G03531g	209.194	-3.13447	0.199815	-15.6869	1.85967e-55	2.60933e-54
CAGL0G03553g	730.96	-0.646188	0.101812	-6.3469	2.19699e-10	5.45912e-10
CAGL0G03575g	21966.8	-0.692677	0.115279	-6.00872	1.86989e-09	4.39372e-09
CAGL0G03597g	775.056	-0.507227	0.0944736	-5.36898	7.91828e-08	1.69203e-07
CAGL0G03619g	534.721	-0.541664	0.126428	-4.28436	1.83263e-05	3.25867e-05
CAGL0G03641g	2370.03	-0.5306	0.0922833	-5.74968	8.94113e-09	2.02261e-08
CAGL0G03663g	3825.43	-0.129733	0.0703357	-1.84448	0.0651132	0.0828993
CAGL0G03685g	172.451	0.416234	0.142167	2.92778	0.00341391	0.00502231
CAGL0G03707g	3502.29	0.296283	0.0757548	3.91107	9.18876e-05	0.000154683
CAGL0G03729g	676.114	-0.15559	0.0867188	-1.79419	0.0727826	0.0918411
CAGL0G03751g	692.773	-0.613602	0.119755	-5.12381	2.9942e-07	6.11751e-07
CAGL0G03773g	2245.05	2.36491	0.105458	22.4252	2.23422e-111	1.09721e-109
CAGL0G03795g	11748.3	1.19501	0.647633	1.84519	0.0650097	0.0827871
CAGL0G03817r	4.39684	-1.49259	0.756796	-1.97225	0.0485805	0.063191
CAGL0G03861g	203.88	0.0987629	0.160009	0.617234	0.537081	0.584823
CAGL0G03883g	10024.6	2.12117	0.509611	4.16233	3.15015e-05	5.49293e-05
CAGL0G03905g	475.88	-1.08256	0.27204	-3.97941	6.90853e-05	0.000117469
CAGL0G03927g	539.447	0.527834	0.182933	2.88539	0.00390927	0.00571896
CAGL0G03949g	0.0479391	0	4.40736	0	1	1
CAGL0G03971g	5675.2	0.791063	0.0881413	8.97495	2.83487e-19	1.06867e-18
CAGL0G03993g	0.400628	1.4635	2.80787	0.521214	0.602218	0.647528
CAGL0G04015g	911.107	0.715868	0.0999343	7.16339	7.8707e-13	2.22256e-12
CAGL0G04037g	1734.06	0.532499	0.0575094	9.25934	2.05703e-20	8.14072e-20
CAGL0G04059g	792.77	0.192514	0.0779325	2.47027	0.0135013	0.0187684
CAGL0G04081g	732.383	-0.321865	0.21727	-1.48141	0.138498	0.168203
CAGL0G04103g	773.786	0.366661	0.0710838	5.15815	2.49406e-07	5.13072e-07
CAGL0G04125g	144.68	-2.31595	0.239269	-9.67927	3.69351e-22	1.55271e-21
CAGL0G04147g	729.057	0.812573	0.107647	7.54848	4.40373e-14	1.31649e-13
CAGL0G04169g	1142.72	-0.219721	0.0833784	-2.63523	0.00840797	0.0118745
CAGL0G04191g	479.244	-0.501534	0.104036	-4.82079	1.42993e-06	2.77859e-06
CAGL0G04213g	4988.3	-1.01972	0.0752281	-13.5551	7.39521e-42	7.08314e-41
CAGL0G04235r	0.879204	0.239162	1.97676	0.120987	0.903701	0.92284
CAGL0G04279g	216.818	-1.14277	0.153855	-7.42754	1.10634e-13	3.25339e-13
CAGL0G04301r	0.413795	3.2161	2.99278	1.07462	0.282544	0.326552
CAGL0G04323r	0	#N/A	#N/A	#N/A	#N/A	#N/A
CAGL0G04345g	1183.41	-0.71228	0.0922149	-7.72413	1.12618e-14	3.47239e-14
CAGL0G04367g	2705.79	-0.30507	0.0833489	-3.66015	0.000252065	0.000410631
CAGL0G04389g	1083.95	-0.983056	0.0914203	-10.7532	5.72706e-27	2.96053e-26
CAGL0G04411g	3607.67	-0.934049	0.137908	-6.773	1.26138e-11	3.34018e-11
CAGL0G04433g	274.174	-0.580368	0.121924	-4.76008	1.93518e-06	3.72687e-06
CAGL0G04455g	39.4442	-0.986968	0.532898	-1.85208	0.0640147	0.0816547
CAGL0G04499g	2906.97	-1.51712	0.174696	-8.68436	3.80883e-18	1.36441e-17
CAGL0G04521g	600.34	0.890499	0.0993654	8.96186	3.19239e-19	1.19759e-18
CAGL0G04543g	1121.02	-0.84645	0.0732443	-11.5565	6.84148e-31	4.22374e-30
CAGL0G04565g	541.307	-0.219773	0.104613	-2.10082	0.0356572	0.0471993
CAGL0G04587g	456.302	-0.534181	0.0986644	-5.41413	6.15891e-08	1.32604e-07
CAGL0G04609g	757.303	-1.23987	0.0893508	-13.8764	8.80367e-44	8.9731e-43
CAGL0G04631g	3688.98	-2.04492	0.140348	-14.5703	4.33927e-48	5.0628e-47
CAGL0G04653g	0	#N/A	#N/A	#N/A	#N/A	#N/A
CAGL0G04675g	585.565	1.72503	0.133701	12.9022	4.37469e-38	3.60245e-37
CAGL0G04697g	666.16	0.183556	0.0941043	1.95056	0.0511089	0.0662405
CAGL0G04719g	824.03	1.6345	0.116646	14.0125	1.30773e-44	1.36641e-43
CAGL0G04741g	2044.06	-1.87335	0.0994056	-18.8455	3.19861e-79	8.22803e-78
CAGL0G04763g	3303	-3.31639	0.117208	-28.295	3.97802e-176	5.24129e-174
CAGL0G04785g	29.1373	-5.05484	0.635183	-7.95808	1.74725e-15	5.54561e-15
CAGL0G04807g	591.311	0.610409	0.106307	5.74193	9.3604e-09	2.1148e-08
CAGL0G04829g	1086.03	3.10564	0.238839	13.0031	1.1752e-38	9.91938e-38
CAGL0G04851g	3750.69	-0.0732835	0.0809332	-0.905482	0.36521	0.41282
CAGL0G04873g	1169.45	0.00643334	0.0962199	0.0668608	0.946693	0.956073
CAGL0G04895g	962.206	1.27619	0.0786661	16.2228	3.47828e-59	5.35318e-58
CAGL0G04917g	1265.66	0.434035	0.111782	3.88287	0.000103233	0.000173241
CAGL0G04939g	95.4859	0.871309	0.197481	4.41212	1.02365e-05	1.85617e-05
CAGL0G04961g	487.321	-0.351931	0.132301	-2.66008	0.00781231	0.0110825
CAGL0G04983g	967.115	-1.48883	0.125596	-11.8541	2.0488e-32	1.34642e-31
CAGL0G05005g	934.502	-0.303919	0.0938205	-3.23936	0.00119797	0.00183847
CAGL0G05027g	13931.5	-1.10593	0.134581	-8.21758	2.07644e-16	6.92831e-16
CAGL0G05049g	1173.3	-1.24268	0.0761632	-16.316	7.59771e-60	1.19658e-58
CAGL0G05071g	3516.5	-0.48456	0.0891806	-5.43347	5.52684e-08	1.19329e-07
CAGL0G05093g	1023.39	-0.650971	0.104144	-6.25067	4.08702e-10	1.00037e-09
CAGL0G05115g	1296.73	-0.238728	0.105763	-2.2572	0.0239959	0.0324308
CAGL0G05137r	0.255016	-0.51908	4.40032	-0.117964	0.906096	0.92284
CAGL0G05159g	697.08	-0.577808	0.0949512	-6.08532	1.16262e-09	2.77285e-09
CAGL0G05203g	467.932	0.0388824	0.103825	0.374498	0.708034	0.746885
CAGL0G05181g	0	#N/A	#N/A	#N/A	#N/A	#N/A
CAGL0G05225g	1095.41	0.264941	0.0695533	3.80918	0.000139429	0.000231468
CAGL0G05247g	1022.25	0.498745	0.163052	3.05881	0.00222222	0.00333086
CAGL0G05269g	6225.56	-2.57309	0.257988	-9.97369	1.98706e-23	8.8932e-23
CAGL0G05291g	1414.67	0.423918	0.093784	4.52015	6.17958e-06	1.14205e-05
CAGL0G05313g	2402.64	-0.7942	0.0559002	-14.2075	8.23604e-46	9.02456e-45
CAGL0G05329g	84.7718	0.320993	0.275192	1.16644	0.243438	0.284952
CAGL0G05335g	3049.83	2.12552	0.0731919	29.0403	2.03882e-185	2.97668e-183
CAGL0G05357g	827.714	4.17054	0.258357	16.1426	1.28129e-58	1.94973e-57
CAGL0G05379g	1080.29	-0.323927	0.0701141	-4.62	3.83742e-06	7.20033e-06
CAGL0G05401g	2127.01	0.94139	0.0644285	14.6114	2.37611e-48	2.80869e-47
CAGL0G05423g	367.057	-1.61115	0.224025	-7.19183	6.39285e-13	1.81187e-12
CAGL0G05445g	2515.2	-0.599506	0.0521059	-11.5055	1.23718e-30	7.56877e-30
CAGL0G05467g	1085.81	-0.672071	0.0857953	-7.83342	4.74756e-15	1.4833e-14
CAGL0G05489g	1549.13	-0.235168	0.0679589	-3.46044	0.000539296	0.000856595
CAGL0G05511g	1122.02	0.659592	0.0913024	7.22426	5.03846e-13	1.43451e-12
CAGL0G05522g	3.02864	-1.39106	1.08806	-1.27848	0.201081	0.238613
CAGL0G05544g	24061.8	2.18021	0.112318	19.411	6.22614e-84	1.85821e-82
CAGL0G05566g	3348.13	0.943937	0.120952	7.80425	5.98555e-15	1.86041e-14
CAGL0G05588g	246.849	0.597746	0.236891	2.5233	0.011626	0.0162325
CAGL0G05610g	423.295	0.639988	0.136664	4.68295	2.82779e-06	5.35426e-06
CAGL0G05632g	13584.3	-2.78179	0.237017	-11.7367	8.26616e-32	5.3033e-31
CAGL0G05654g	382.599	0.899583	0.11999	7.49712	6.52341e-14	1.93943e-13
CAGL0G05676g	707.281	1.03024	0.128489	8.0181	1.07389e-15	3.45103e-15
CAGL0G05698g	1561.66	2.99303	0.229933	13.0169	9.80186e-39	8.31235e-38
CAGL0G05720g	748.353	-0.18197	0.116554	-1.56125	0.118464	0.145276
CAGL0G05742g	1333.53	-1.2203	0.122611	-9.95256	2.4578e-23	1.09366e-22
CAGL0G05764g	2004.68	-0.576019	0.179637	-3.20657	0.00134329	0.00205158
CAGL0G05786g	1846.43	0.12946	0.116291	1.11324	0.265607	0.308495
CAGL0G05808g	529.729	-0.0994071	0.121797	-0.816172	0.414402	0.462711
CAGL0G05830g	2633.07	2.51417	0.105309	23.8743	5.66437e-126	3.55801e-124
CAGL0G05852g	442.85	0.128629	0.101744	1.26424	0.206143	0.244208
CAGL0G05874g	2199.22	-0.621174	0.109235	-5.68658	1.29606e-08	2.89431e-08
CAGL0G05896g	952.865	2.86546	0.368831	7.76903	7.90864e-15	2.44688e-14
CAGL0G05918g	643.064	0.296509	0.121705	2.4363	0.0148383	0.0205108
CAGL0G05940g	20471.5	-0.461487	0.101636	-4.54059	5.60957e-06	1.03955e-05
CAGL0G05962g	602.637	2.37281	0.175515	13.5191	1.20652e-41	1.14545e-40
CAGL0G05951r	0	#N/A	#N/A	#N/A	#N/A	#N/A
CAGL0G05984g	195.559	-0.531499	0.291512	-1.82325	0.0682662	0.0865464
CAGL0G06006g	7635.74	-2.43009	0.12911	-18.8218	5.00315e-79	1.2809e-77
CAGL0G06028g	2199.72	0.00432825	0.0710438	0.0609237	0.95142	0.960129
CAGL0G06050g	912.667	-1.1496	0.414904	-2.77076	0.00559263	0.00805637
CAGL0G06072g	1422.55	-0.775753	0.100726	-7.70165	1.34325e-14	4.1252e-14
CAGL0G06094g	1276.92	0.423421	0.0890336	4.75574	1.97721e-06	3.80215e-06
CAGL0G06116g	369.389	-0.100157	0.114928	-0.871472	0.383496	0.430965
CAGL0G06138g	2823.59	-0.10807	0.0599031	-1.80408	0.0712188	0.0900571
CAGL0G06182g	207.021	-1.26642	0.166838	-7.59075	3.18053e-14	9.58772e-14
CAGL0G06160g	0	#N/A	#N/A	#N/A	#N/A	#N/A
CAGL0G06204r	0	#N/A	#N/A	#N/A	#N/A	#N/A
CAGL0G06226g	561.689	-0.215065	0.141483	-1.52007	0.128493	0.156721
CAGL0G06248g	2091.32	-1.51181	0.11867	-12.7396	3.5635e-37	2.83088e-36
CAGL0G06270g	1246.97	0.187093	0.088697	2.10935	0.0349146	0.046273
CAGL0G06292g	437.736	0.117299	0.136585	0.858802	0.39045	0.438323
CAGL0G06314g	930.452	0.12653	0.0816922	1.54886	0.121415	0.148659
CAGL0G06336g	2355.1	-0.0659695	0.122038	-0.540566	0.588807	0.63437
CAGL0G06358g	1741.92	0.191736	0.0933901	2.05306	0.0400665	0.0527001
CAGL0G06380g	5490.47	-1.09858	0.0597129	-18.3976	1.37238e-75	3.22331e-74
CAGL0G06402g	1579.81	-0.252896	0.123625	-2.04567	0.0407885	0.0536106
CAGL0G06424g	551.964	0.443104	0.125983	3.51718	0.000436161	0.000697289
CAGL0G06446g	2.87365	3.27873	1.46784	2.23372	0.0255017	0.0343714
CAGL0G06468g	2158.43	-2.0861	0.084934	-24.5614	3.26936e-133	2.32383e-131
[truncated: 3,616 more rows]

## Sheet: res_cglab_0_24
genes	baseMean	log2FoldChange	lfcSE	stat	pvalue	padj
CAGL0A00105g	0	#N/A	#N/A	#N/A	#N/A	#N/A
CAGL0A00110g	0	#N/A	#N/A	#N/A	#N/A	#N/A
CAGL0A00116g	0	#N/A	#N/A	#N/A	#N/A	#N/A
CAGL0A00132g	32.278	0.751989	0.413482	1.81868	0.0689608	0.0798556
CAGL0A00154g	170.633	1.26806	0.239939	5.28493	1.25755e-07	1.89386e-07
CAGL0A00165g	784.046	1.00569	0.0960874	10.4664	1.23233e-25	2.83519e-25
CAGL0A00187g	1499.2	1.70862	0.0948455	18.0148	1.49068e-72	7.42182e-72
CAGL0A00209g	3467.79	-0.406676	0.0676192	-6.01421	1.80768e-09	2.87378e-09
CAGL0A00231g	864.847	-2.39039	0.118441	-20.1821	1.40714e-90	9.02778e-90
CAGL0A00253g	1011.53	-0.751333	0.117732	-6.38171	1.75123e-10	2.87106e-10
CAGL0A00275g	2103.77	-1.03569	0.0739422	-14.0067	1.41749e-44	4.54977e-44
CAGL0A00297g	432.494	1.19602	0.120056	9.9622	2.2307e-23	4.91847e-23
CAGL0A00319g	690.49	-0.242223	0.0790802	-3.06301	0.00219122	0.00279701
CAGL0A00341g	422.915	2.66578	0.163161	16.3383	5.26928e-60	2.14666e-59
CAGL0A00363g	3673.2	-1.08213	0.114561	-9.44593	3.52271e-21	7.40743e-21
CAGL0A00385g	536.501	0.651015	0.165407	3.93585	8.29027e-05	0.000112608
CAGL0A00407g	1570.86	0.0293992	0.071964	0.408526	0.682887	0.71133
CAGL0A00429g	2573.77	-0.193349	0.0687849	-2.81092	0.00494006	0.00618309
CAGL0A00451g	1985.66	-0.425851	0.0655369	-6.49788	8.14581e-11	1.34609e-10
CAGL0A00473g	1827.08	-1.19117	0.107352	-11.096	1.31159e-28	3.20164e-28
CAGL0A00495g	23376.1	-2.26393	0.0822667	-27.5194	1.02933e-166	1.56191e-165
CAGL0A00517g	887.335	-0.32135	0.114363	-2.80991	0.00495558	0.00620045
CAGL0A00539g	882.864	0.2577	0.0845275	3.04871	0.00229825	0.00293086
CAGL0A00561g	295.716	2.07289	0.129885	15.9594	2.45023e-57	9.61232e-57
CAGL0A00583g	504.748	0.44502	0.100974	4.40728	1.04674e-05	1.47792e-05
CAGL0A00605g	822.43	0.288504	0.0927199	3.11156	0.00186099	0.0023845
CAGL0A00627g	787.076	-2.16972	0.142008	-15.2788	1.05801e-52	3.84355e-52
CAGL0A00649g	4.78265	-1.08224	0.708747	-1.52698	0.126766	0.143712
CAGL0A00671r	0.124217	-0.935736	4.3751	-0.213877	0.830643	0.851448
CAGL0A00715g	1.78973	5.26114	1.55544	3.38241	0.000718533	0.000936208
CAGL0A00737g	14.157	-0.12583	0.381188	-0.330099	0.741325	0.765998
CAGL0A00781g	1244.08	1.41571	0.128353	11.0299	2.74204e-28	6.6394e-28
CAGL0A00803g	1153.72	-0.0334497	0.12636	-0.264718	0.791227	0.81367
CAGL0A00825g	553.749	-1.28729	0.0982543	-13.1016	3.22259e-39	9.45595e-39
CAGL0A00847g	398.659	-1.00892	0.124086	-8.13079	4.26488e-16	8.06119e-16
CAGL0A00869g	772.127	1.32748	0.155445	8.53986	1.34389e-17	2.61517e-17
CAGL0A00891g	918.211	-0.0558673	0.0920317	-0.607044	0.543822	0.576138
CAGL0A00913g	750.168	-0.185899	0.106022	-1.7534	0.0795334	0.0916466
CAGL0A00935g	888.102	-0.500859	0.080347	-6.2337	4.55537e-10	7.37211e-10
CAGL0A00957g	563.589	2.47388	0.112488	21.9923	3.40988e-107	2.76579e-106
CAGL0A00979g	15852	-2.38048	0.119236	-19.9645	1.12207e-88	7.03184e-88
CAGL0A01001g	286.999	-1.06284	0.195866	-5.42636	5.75149e-08	8.75199e-08
CAGL0A01023g	761.191	-0.333797	0.112173	-2.97572	0.00292299	0.00371006
CAGL0A01045g	6351.53	2.8553	0.211495	13.5006	1.55189e-41	4.72566e-41
CAGL0A01067g	1862.15	-2.14589	0.11107	-19.3201	3.63862e-83	2.0955e-82
CAGL0A01089g	349.376	1.64983	0.143105	11.5288	9.44454e-31	2.40091e-30
CAGL0A01111g	1794.96	1.47881	0.095399	15.5013	3.4003e-54	1.26679e-53
CAGL0A01133g	668.898	1.02944	0.0892516	11.5341	8.88058e-31	2.25968e-30
CAGL0A01155g	296.077	-1.33258	0.155418	-8.57414	9.98332e-18	1.94763e-17
CAGL0A01177g	361.338	0.030767	0.235836	0.130459	0.896203	0.913623
CAGL0A01193g	0	#N/A	#N/A	#N/A	#N/A	#N/A
CAGL0A01199g	8213.43	2.04374	0.206343	9.90458	3.9762e-23	8.71376e-23
CAGL0A01221g	6720.62	-1.1873	0.149666	-7.93295	2.14005e-15	3.9864e-15
CAGL0A01243g	1158.95	2.33596	0.225439	10.3618	3.69894e-25	8.4382e-25
CAGL0A01284g	731.608	4.77205	0.128381	37.1709	2.01518e-302	9.54914e-301
CAGL0A01325g	541.559	1.00432	0.155344	6.46518	1.01181e-10	1.66742e-10
CAGL0A01366g	403.802	2.1691	0.165426	13.1122	2.80239e-39	8.23194e-39
CAGL0A01408g	142.999	0.153503	0.202601	0.757664	0.448652	0.481737
CAGL0A01430g	5308.51	-1.04432	0.0877137	-11.906	1.10122e-32	2.90468e-32
CAGL0A01452g	806.451	-0.477797	0.0816653	-5.85067	4.89591e-09	7.69276e-09
CAGL0A01474g	793.486	-0.225945	0.225971	-0.999887	0.317365	0.346905
CAGL0A01496r	0.393548	-1.28212	3.07799	-0.416546	0.677011	0.706026
CAGL0A01540g	15174.7	-2.24341	0.131139	-17.1071	1.31332e-65	5.82476e-65
CAGL0A01562g	27567.9	-2.33675	0.106998	-21.8393	9.82018e-106	7.83584e-105
CAGL0A01584g	1.96692	4.6306	1.47622	3.13679	0.00170809	0.00219328
CAGL0A01606g	39.5164	-0.448812	0.308513	-1.45476	0.145736	0.164425
CAGL0A01628g	1295.52	-1.41272	0.108798	-12.9848	1.49241e-38	4.32976e-38
CAGL0A01650g	5269.14	3.21407	0.143412	22.4115	3.03981e-111	2.59827e-110
CAGL0A01672g	1570.23	0.223787	0.0884475	2.53017	0.0114009	0.0139781
CAGL0A01694g	284.436	0.0109993	0.171258	0.0642265	0.94879	0.961968
CAGL0A01716g	1077.64	3.41591	0.114717	29.7768	7.79484e-195	1.51467e-193
CAGL0A01738g	1566.68	-1.83124	0.110089	-16.6342	3.94232e-62	1.65602e-61
CAGL0A01760g	387.049	1.5166	0.119318	12.7105	5.16742e-37	1.46149e-36
CAGL0A01782g	6363.19	-4.48955	0.110529	-40.6186	0	0
CAGL0A01804g	259.335	0.376452	0.189606	1.98544	0.0470951	0.055234
CAGL0A01826g	18815.6	10.2012	0.178335	57.2025	0	0
CAGL0A01848g	2543.88	0.277411	0.0672378	4.12582	3.69424e-05	5.1013e-05
CAGL0A01870g	1872.29	3.18801	0.12841	24.8269	4.59836e-136	5.20762e-135
CAGL0A01892g	1.08554	4.02569	1.92817	2.08783	0.0368129	0.0436104
CAGL0A01914g	2078.35	-0.224891	0.115487	-1.94732	0.0514966	0.060174
CAGL0A01936r	6.5475	-3.38846	0.946512	-3.57995	0.000343666	0.000453576
CAGL0A01958g	1559.63	-1.43642	0.100949	-14.2292	6.03849e-46	1.98781e-45
CAGL0A01980g	492.588	1.32977	0.111935	11.8798	1.50734e-32	3.96623e-32
CAGL0A02002g	1967.41	8.04071	0.221586	36.287	2.59174e-288	1.01453e-286
CAGL0A02024g	796.816	2.51113	0.148919	16.8624	8.50306e-64	3.67468e-63
CAGL0A02046g	917.094	1.15654	0.108497	10.6597	1.57081e-26	3.66704e-26
CAGL0A02068r	0.0469429	-0.137471	4.40331	-0.03122	0.975094	0.980905
CAGL0A02090g	5695.89	-2.09112	0.104937	-19.9273	2.35729e-88	1.47385e-87
CAGL0A02112g	6420.49	-1.59497	0.0861436	-18.5153	1.55558e-76	8.1034e-76
CAGL0A02134g	368.611	-0.10851	0.122043	-0.88911	0.373944	0.405306
CAGL0A02145g	56.4904	2.53279	0.245723	10.3075	6.51703e-25	1.48294e-24
CAGL0A02167r	0.630947	-2.23385	2.39987	-0.930823	0.351945	0.382845
CAGL0A02189g	6581.78	-1.89966	0.109541	-17.3419	2.26955e-67	1.03723e-66
CAGL0A02211g	17353.9	1.60926	0.181237	8.87932	6.72719e-19	1.34793e-18
CAGL0A02233g	4608.53	1.9924	0.344082	5.79047	7.01888e-09	1.09901e-08
CAGL0A02255g	198.704	0.00723801	0.246696	0.0293398	0.976594	0.98223
CAGL0A02277g	13.2349	-0.486184	0.467087	-1.04089	0.297929	0.32685
CAGL0A02299g	7378.16	2.39508	0.161321	14.8467	7.30775e-50	2.54851e-49
CAGL0A02321g	17869.3	0.187987	0.0753238	2.49572	0.0125701	0.0153572
CAGL0A02365g	4361.15	-0.864016	0.11729	-7.36652	1.75146e-13	3.12257e-13
CAGL0A02343g	1.7869	-3.35797	1.52787	-2.19781	0.0279623	0.0334039
CAGL0A02387g	1078.63	0.339109	0.0795293	4.26395	2.00841e-05	2.80203e-05
CAGL0A02409g	2238.73	-1.77555	0.141834	-12.5185	5.91395e-36	1.64506e-35
CAGL0A02431g	627.291	-1.00509	0.255318	-3.9366	8.26451e-05	0.000112314
CAGL0A02453r	0.269985	-1.69977	2.91713	-0.582685	0.560105	0.591995
CAGL0A02475g	845.586	0.385022	0.173899	2.21405	0.0268253	0.0320986
CAGL0A02486g	1776.56	-0.721836	0.104634	-6.89867	5.24928e-12	8.98214e-12
CAGL0A02508g	957.098	0.221343	0.0768615	2.87976	0.00397979	0.00500438
CAGL0A02530g	2444.87	-0.0683241	0.0853293	-0.800711	0.423299	0.455873
CAGL0A02552g	1214.97	-1.07467	0.0997724	-10.7712	4.70649e-27	1.10975e-26
CAGL0A02574g	1113.78	-1.14193	0.183343	-6.22841	4.71205e-10	7.61655e-10
CAGL0A02596g	818.451	-2.818	0.165737	-17.0028	7.82684e-65	3.44024e-64
CAGL0A02618g	431.578	0.884585	0.122535	7.21903	5.23581e-13	9.20698e-13
CAGL0A02629g	2432.75	0.449824	0.089305	5.03694	4.73032e-07	7.00663e-07
CAGL0A02651g	1650.21	-0.689437	0.10161	-6.78512	1.15988e-11	1.96972e-11
CAGL0A02673g	1848.32	-1.61141	0.0824645	-19.5406	4.9567e-85	2.95868e-84
CAGL0A02695g	753.836	-0.140433	0.168614	-0.832868	0.404919	0.437388
CAGL0A02706g	317.295	-0.620225	0.224534	-2.76228	0.00573993	0.00715934
CAGL0A02728g	1528.35	0.832607	0.0747055	11.1452	7.55803e-29	1.85331e-28
CAGL0A02750g	2163.55	-0.0361347	0.10776	-0.335325	0.73738	0.76309
CAGL0A02772g	803.491	-0.636547	0.0840534	-7.57313	3.64347e-14	6.64037e-14
CAGL0A02794g	778.019	-0.430811	0.11165	-3.85859	0.000114042	0.000153975
CAGL0A02816g	458.418	3.33435	0.138523	24.0707	5.07054e-128	5.36028e-127
CAGL0A02838g	789.63	2.29808	0.0886662	25.9183	4.14296e-148	5.37987e-147
CAGL0A02860g	370.71	0.0975498	0.14646	0.66605	0.505379	0.538155
CAGL0A02882g	1152.37	1.9404	0.128686	15.0785	2.24362e-51	8.00532e-51
CAGL0A02904g	392.144	2.48706	0.109954	22.6191	2.80866e-113	2.45508e-112
CAGL0A02926g	2004.88	-0.341527	0.089408	-3.81987	0.000133522	0.000179737
CAGL0A02948g	675.06	0.0581666	0.105282	0.552483	0.580618	0.611761
CAGL0A02970g	1.92456	-3.76146	1.44827	-2.5972	0.00939862	0.0115731
CAGL0A02981g	145.755	-0.30377	0.208001	-1.46043	0.144172	0.162763
CAGL0A02992g	490.053	1.12253	0.124409	9.02286	1.83245e-19	3.7172e-19
CAGL0A03014g	768.389	0.184813	0.0935388	1.97579	0.0481781	0.0564184
CAGL0A03036g	2280.86	1.12539	0.0895606	12.5657	3.26159e-36	9.10549e-36
CAGL0A03051g	676.705	-1.25587	0.129894	-9.66845	4.10536e-22	8.77956e-22
CAGL0A03058g	2319.94	1.35284	0.0599817	22.5542	1.22018e-112	1.06142e-111
CAGL0A03080g	366.332	2.69387	0.157778	17.0737	2.32785e-65	1.03074e-64
CAGL0A03102g	140.278	-1.88319	0.740331	-2.54371	0.0109683	0.0134569
CAGL0A03117g	5666.11	-2.98443	0.104029	-28.6884	5.3247e-181	9.04529e-180
CAGL0A03146g	274.683	1.54562	0.124116	12.453	1.34676e-35	3.71562e-35
CAGL0A03168g	17151.5	-2.12429	0.102844	-20.6553	8.73861e-95	5.96035e-94
CAGL0A03190g	322.761	-0.292185	0.132438	-2.20621	0.0273696	0.0327248
CAGL0A03212g	2365.88	-2.63237	0.085115	-30.9272	5.1507e-210	1.14502e-208
CAGL0A03234g	60286.8	-1.10085	0.068193	-16.1431	1.27043e-58	5.05737e-58
CAGL0A03256g	551.595	-0.165295	0.083673	-1.97548	0.0482134	0.0564475
CAGL0A03278g	37660.1	-2.32676	0.122284	-19.0275	1.0097e-80	5.65222e-80
CAGL0A03300g	9.70102	-0.594798	0.660054	-0.901135	0.367516	0.398659
CAGL0A03322g	896.466	-0.20824	0.0850447	-2.44859	0.0143417	0.0174529
CAGL0A03344g	1044.13	2.39009	0.0891193	26.819	1.94099e-158	2.77388e-157
CAGL0A03355r	162.292	-1.36916	0.209704	-6.52902	6.62003e-11	1.09731e-10
CAGL0A03366g	12442.5	-0.0513878	0.107326	-0.478801	0.63208	0.662495
CAGL0A03388g	39898.9	-1.90945	0.114725	-16.6437	3.36345e-62	1.41506e-61
CAGL0A03410g	30.9798	-2.11761	0.388904	-5.44508	5.17836e-08	7.89097e-08
CAGL0A03432g	697.318	-1.06034	0.127253	-8.33254	7.91234e-17	1.51623e-16
CAGL0A03454g	1142.19	-0.867051	0.0733158	-11.8263	2.85591e-32	7.46379e-32
CAGL0A03476g	1714.57	-0.110818	0.0736281	-1.50511	0.132296	0.149825
CAGL0A03498g	318.013	1.52757	0.128278	11.9083	1.07121e-32	2.8283e-32
CAGL0A03520r	0.176971	0	4.40736	0	1	1
CAGL0A03542g	2270.53	1.58529	0.114384	13.8594	1.11655e-43	3.51493e-43
CAGL0A03564g	800.818	3.71575	0.121187	30.6612	1.87142e-206	4.01167e-205
CAGL0A03586g	37.2744	2.18928	0.273398	8.00766	1.1691e-15	2.19059e-15
CAGL0A03608g	99.9528	-2.5383	0.314606	-8.06818	7.13522e-16	1.34301e-15
CAGL0A03630g	524.892	-0.630753	0.110211	-5.72314	1.04573e-08	1.63032e-08
CAGL0A03652g	2793.89	-1.96417	0.11728	-16.7477	5.88813e-63	2.50652e-62
CAGL0A03674g	581.227	-1.53033	0.131148	-11.6687	1.84264e-31	4.75581e-31
CAGL0A03696g	1809.15	-0.160742	0.0640656	-2.50902	0.0121066	0.0148131
CAGL0A03718g	5944.92	0.915908	0.0686919	13.3336	1.47656e-40	4.4166e-40
CAGL0A03740g	1642.77	7.2138	0.18832	38.306	0	0
CAGL0A03762r	0.0803084	0	4.40736	0	1	1
CAGL0A03784g	281.743	0.318282	0.127674	2.49294	0.0126692	0.0154699
CAGL0A03806g	4.96383	2.15813	0.901294	2.39448	0.016644	0.020191
CAGL0A03828g	396.526	-3.82523	0.197741	-19.3446	2.2619e-83	1.30822e-82
CAGL0A03850r	0.0938859	-0.683925	4.38732	-0.155887	0.876122	0.893996
CAGL0A03872g	1976.69	1.51848	0.0665234	22.8263	2.5111e-115	2.24586e-114
CAGL0A03883g	378.898	-0.352467	0.20429	-1.72533	0.0844686	0.0970437
CAGL0A03905g	1982.9	3.9911	0.330389	12.08	1.34717e-33	3.61522e-33
CAGL0A03927g	1029.9	0.75979	0.170566	4.45453	8.40788e-06	1.19235e-05
CAGL0A03971g	587.346	-1.32812	0.133398	-9.9561	2.37174e-23	5.22093e-23
CAGL0A03949g	1275.88	1.12882	0.0902251	12.5111	6.48803e-36	1.80105e-35
CAGL0A03993g	590.222	0.0160685	0.091684	0.17526	0.860876	0.879767
CAGL0A04015g	15816.7	-2.37612	0.126838	-18.7335	2.63815e-78	1.41945e-77
CAGL0A04037g	3716.76	-2.17455	0.152686	-14.242	5.02771e-46	1.6581e-45
CAGL0A04059g	2030.78	-0.908383	0.120578	-7.53359	4.9363e-14	8.94528e-14
CAGL0A04081g	606.407	-0.385051	0.173153	-2.22376	0.0261646	0.0313534
CAGL0A04103g	508.005	0.682799	0.103468	6.59914	4.13537e-11	6.89697e-11
CAGL0A04125g	5813.18	-0.654813	0.088483	-7.40044	1.3573e-13	2.42706e-13
CAGL0A04147g	412.524	1.97756	0.125376	15.773	4.7694e-56	1.82596e-55
CAGL0A04169g	810.082	-2.54414	0.146323	-17.3871	1.03281e-67	4.76044e-67
CAGL0A04191g	941.558	-0.909227	0.13161	-6.90851	4.89785e-12	8.38877e-12
CAGL0A04213g	3346.92	-0.819536	0.0943661	-8.68465	3.79908e-18	7.49e-18
CAGL0A04235g	897.842	1.03536	0.113164	9.14917	5.73703e-20	1.17595e-19
CAGL0A04257g	2892.6	-1.92973	0.0914945	-21.0912	9.58676e-99	6.87751e-98
CAGL0A04279g	746.994	-1.03719	0.112261	-9.23909	2.48591e-20	5.14123e-20
CAGL0A04301g	892.216	0.239985	0.0880923	2.72424	0.00644488	0.00802028
CAGL0A04323g	844.081	-0.495179	0.0863125	-5.73704	9.63429e-09	1.50374e-08
CAGL0A04345g	1392.89	1.64458	0.0841003	19.555	3.74335e-85	2.23938e-84
CAGL0A04367g	184.774	0.502241	0.164176	3.05916	0.00221958	0.00283121
CAGL0A04389g	482.19	1.11325	0.115698	9.62202	6.45518e-22	1.37666e-21
CAGL0A04411g	785.742	-2.60549	0.111732	-23.3192	2.83407e-120	2.70489e-119
CAGL0A04433g	2426.27	2.2948	0.0943511	24.3219	1.14924e-130	1.23669e-129
CAGL0A04455g	1511.84	0.908918	0.0991879	9.1636	5.01951e-20	1.03061e-19
CAGL0A04477g	1136.98	1.69564	0.0855235	19.8266	1.75662e-87	1.08697e-86
CAGL0A04499g	1926.46	0.0556207	0.0890595	0.624535	0.532277	0.564681
CAGL0A04521g	34812.6	-2.31637	0.0999469	-23.176	7.95769e-119	7.47608e-118
CAGL0A04532r	12.956	-2.86413	0.623199	-4.59586	4.30975e-06	6.16723e-06
CAGL0A04543g	1001.93	0.107849	0.0916891	1.17625	0.239496	0.265277
CAGL0A04565g	1103.83	-1.51767	0.0965917	-15.7122	1.24754e-55	4.73258e-55
CAGL0A04587g	463.704	2.0492	0.114535	17.8914	1.37598e-71	6.76348e-71
CAGL0A04631g	1507.25	-0.909112	0.120453	-7.54741	4.43996e-14	8.06206e-14
CAGL0A04653g	553.182	1.30701	0.102727	12.7232	4.39632e-37	1.2447e-36
CAGL0A04675g	1734.17	5.1749	0.128539	40.2593	0	0
CAGL0A04697g	1088.65	1.52632	0.109292	13.9656	2.5292e-44	8.08924e-44
CAGL0A04719g	2255.24	0.252999	0.0755428	3.34909	0.000810782	0.0010531
CAGL0A04741g	3317.35	-0.819667	0.0807626	-10.1491	3.34464e-24	7.48457e-24
CAGL0A04785g	1484.17	-0.313567	0.0999412	-3.13752	0.00170386	0.00218888
CAGL0A04807g	1497.69	0.0469225	0.0660117	0.710822	0.477195	0.510255
CAGL0A04829g	10914.6	3.47549	0.111313	31.2226	5.25508e-214	1.21837e-212
CAGL0A04873g	15.1174	-4.688	1.09627	-4.27632	1.90007e-05	2.65636e-05
CAGL0B00105g	1643.03	1.86221	0.17425	10.687	1.17099e-26	2.74314e-26
CAGL0B00110g	0	#N/A	#N/A	#N/A	#N/A	#N/A
CAGL0B00116g	25.6624	7.77904	1.20542	6.45339	1.09376e-10	1.80082e-10
CAGL0B00165r	0.264697	-0.141569	3.05255	-0.0463773	0.96301	0.972006
CAGL0B00286g	4506.85	0.351995	0.0932397	3.77517	0.000159901	0.000214445
CAGL0B00220g	0.0407829	0	4.40736	0	1	1
CAGL0B00242g	0	#N/A	#N/A	#N/A	#N/A	#N/A
CAGL0B00264g	94.8971	2.15886	0.182676	11.818	3.15099e-32	8.23097e-32
CAGL0B00308g	764.348	0.0603974	0.111406	0.542138	0.587724	0.618645
CAGL0B00330g	1585.31	-0.730806	0.149043	-4.90331	9.4233e-07	1.3799e-06
CAGL0B00352g	2815.38	-1.86717	0.111964	-16.6766	1.93901e-62	8.19603e-62
CAGL0B00374g	735.772	-0.875602	0.124811	-7.0154	2.2929e-12	3.96107e-12
CAGL0B00396g	2248.37	-0.0864916	0.0842409	-1.02672	0.304554	0.333644
CAGL0B00418g	2181.54	0.59527	0.0870923	6.83494	8.20412e-12	1.39762e-11
CAGL0B00440g	2954.51	-1.12871	0.0888234	-12.7073	5.38379e-37	1.52109e-36
CAGL0B00462g	5.58443	-1.38732	0.841166	-1.64928	0.0990897	0.113383
CAGL0B00484g	4903.4	-1.53224	0.123646	-12.3922	2.8819e-35	7.91059e-35
CAGL0B00506g	997.565	0.100231	0.0952863	1.0519	0.292847	0.321471
CAGL0B00528g	1150.39	-0.489935	0.088155	-5.55766	2.73418e-08	4.19366e-08
CAGL0B00550g	2574.65	-1.40566	0.102456	-13.7197	7.74249e-43	2.41205e-42
CAGL0B00572g	0	#N/A	#N/A	#N/A	#N/A	#N/A
CAGL0B00594g	13197.5	-3.16642	0.126921	-24.9481	2.24185e-137	2.57669e-136
CAGL0B00616g	145.914	-3.257	0.248434	-13.1101	2.88182e-39	8.46064e-39
CAGL0B00638g	300.444	1.02369	0.125461	8.15942	3.36639e-16	6.38751e-16
CAGL0B00660g	1959.27	-0.0169328	0.0856477	-0.197702	0.843278	0.863417
CAGL0B00682g	1202.92	0.652498	0.0680323	9.591	8.72359e-22	1.85458e-21
CAGL0B00704g	11351.7	-0.658936	0.074138	-8.88795	6.22444e-19	1.24812e-18
CAGL0B00715g	43.3893	-1.37361	0.257875	-5.32668	1.00025e-07	1.51312e-07
CAGL0B00726g	14.8636	2.06255	0.518745	3.97604	7.00713e-05	9.54907e-05
CAGL0B00748g	1298.71	2.67364	0.124022	21.5578	4.47092e-103	3.4258e-102
CAGL0B00770g	816.214	4.45295	0.136308	32.6684	4.39818e-234	1.17039e-232
CAGL0B00792g	3221.3	-3.39832	0.100437	-33.8355	5.92749e-251	1.75936e-249
CAGL0B00814g	1346.46	1.63265	0.0813559	20.068	1.40554e-89	8.93262e-89
CAGL0B00836g	1170.71	1.13848	0.084243	13.5142	1.28929e-41	3.92823e-41
CAGL0B00858g	483.985	1.07314	0.0942585	11.385	4.96415e-30	1.2496e-29
CAGL0B00880g	1687.33	-1.19532	0.105541	-11.3256	9.79777e-30	2.44808e-29
CAGL0B00902g	2042.69	-0.937758	0.0804433	-11.6574	2.10402e-31	5.42526e-31
CAGL0B00924g	369.212	1.54498	0.100413	15.3862	2.0246e-53	7.46037e-53
CAGL0B00946g	2620.96	4.51254	0.0823596	54.7907	0	0
CAGL0B00968g	45.0239	-1.45156	0.256559	-5.65783	1.53299e-08	2.37013e-08
CAGL0B00990g	5522.36	1.7079	0.0970313	17.6015	2.39835e-69	1.13748e-68
CAGL0B01012g	79.5754	0.167966	0.226487	0.741614	0.458321	0.491338
CAGL0B01034r	0.0772741	-0.227341	4.40032	-0.0516648	0.958796	0.968477
CAGL0B01078g	707.022	3.64797	0.125708	29.0193	3.75431e-185	6.56335e-184
CAGL0B01100g	2586.3	6.57031	0.175506	37.4363	1.00452e-306	4.97834e-305
CAGL0B01122g	7801.41	-3.28099	0.129707	-25.2954	3.59276e-141	4.32251e-140
CAGL0B01144g	782.458	1.82128	0.0926873	19.6497	5.81571e-86	3.53391e-85
CAGL0B01166g	1422.57	-1.02171	0.0700052	-14.5948	3.03263e-48	1.02968e-47
CAGL0B01188g	1384.44	-4.65128	0.169882	-27.3796	4.80379e-165	7.24863e-164
CAGL0B01203g	13187	-1.85637	0.125174	-14.8303	9.33195e-50	3.24605e-49
CAGL0B01232g	2119.66	-1.98282	0.122241	-16.2206	3.60544e-59	1.45565e-58
CAGL0B01243g	0	#N/A	#N/A	#N/A	#N/A	#N/A
CAGL0B01287g	578.95	-1.04385	0.1101	-9.48094	2.51999e-21	5.31342e-21
CAGL0B01265g	0	#N/A	#N/A	#N/A	#N/A	#N/A
CAGL0B01309r	0.423905	-1.97834	2.7114	-0.729637	0.465612	0.498659
CAGL0B01331g	591.201	0.0410008	0.0920832	0.445258	0.656133	0.685842
CAGL0B01353g	1184.29	0.201143	0.100311	2.0052	0.0449418	0.0528347
CAGL0B01375g	4405.08	-0.807871	0.0670121	-12.0556	1.81215e-33	4.85337e-33
CAGL0B01397g	1308.63	-2.20802	0.112249	-19.6707	3.84166e-86	2.34758e-85
CAGL0B01419g	995.619	1.84146	0.0858916	21.4394	5.73782e-102	4.32901e-101
CAGL0B01441g	2308.45	-0.892545	0.0863759	-10.3333	4.98384e-25	1.13646e-24
CAGL0B01463g	1003.92	-0.900329	0.106276	-8.47158	2.42093e-17	4.68405e-17
CAGL0B01485g	959.206	-0.797395	0.121225	-6.57781	4.77416e-11	7.94516e-11
CAGL0B01507g	459.664	-0.556698	0.140544	-3.96101	7.46334e-05	0.00010158
CAGL0B01529g	338.302	2.04513	0.125029	16.3572	3.86447e-60	1.57673e-59
CAGL0B01551g	1225.15	0.586887	0.076444	7.67735	1.62415e-14	2.97412e-14
CAGL0B01573g	571.583	-0.792101	0.0945585	-8.37684	5.43677e-17	1.04629e-16
CAGL0B01589g	578.409	0.938848	0.0902158	10.4067	2.31124e-25	5.28367e-25
CAGL0B01595g	680.578	6.08938	0.191835	31.7428	3.99223e-221	9.67087e-220
CAGL0B01617g	834.031	-0.177304	0.0876722	-2.02235	0.0431401	0.050805
CAGL0B01639g	728.346	1.76827	0.0941413	18.7831	1.03788e-78	5.61788e-78
CAGL0B01661r	0	#N/A	#N/A	#N/A	#N/A	#N/A
CAGL0B01683g	2042.03	-1.04026	0.07776	-13.3778	8.15467e-41	2.45413e-40
CAGL0B01705g	610.951	-0.459952	0.0949488	-4.84421	1.27118e-06	1.85191e-06
CAGL0B01727g	222.7	5.4799	0.281198	19.4877	1.39584e-84	8.26791e-84
CAGL0B01743g	111.276	5.91966	0.366482	16.1526	1.08805e-58	4.34415e-58
CAGL0B01771g	619.128	-2.63613	0.110577	-23.8398	1.29128e-125	1.32363e-124
CAGL0B01793g	770.021	1.15823	0.125729	9.21218	3.19581e-20	6.58419e-20
CAGL0B01815g	688.374	0.178551	0.080938	2.20602	0.0273825	0.032733
CAGL0B01837g	1102.99	-0.750057	0.0661979	-11.3305	9.26569e-30	2.31621e-29
CAGL0B01859g	454.664	1.45122	0.125091	11.6013	4.05734e-31	1.03974e-30
CAGL0B01875g	2083.97	8.2095	0.255549	32.125	1.97468e-226	4.91577e-225
CAGL0B01881g	1436.9	-2.20905	0.137418	-16.0754	3.7938e-58	1.5025e-57
CAGL0B01903g	572.14	-2.31931	0.117799	-19.6887	2.69413e-86	1.65383e-85
CAGL0B01925g	1593.47	4.84533	0.09753	49.6804	0	0
CAGL0B01947g	1005.6	-0.416921	0.0891219	-4.6781	2.8955e-06	4.16662e-06
CAGL0B01969g	289.611	0.725876	0.121652	5.96682	2.41925e-09	3.83136e-09
CAGL0B01991g	366.03	-0.344981	0.108647	-3.17525	0.00149709	0.00192601
CAGL0B02013g	912.722	0.867055	0.0753205	11.5115	1.15405e-30	2.92821e-30
CAGL0B02035g	4369.27	1.07952	0.0495231	21.7984	2.40259e-105	1.90584e-104
CAGL0B02057g	313.723	-0.0605108	0.162356	-0.372705	0.709368	0.736075
CAGL0B02079g	14.9419	-0.615108	0.456335	-1.34793	0.177681	0.198929
CAGL0B02101g	639.712	3.09723	0.10831	28.5959	7.55329e-180	1.26717e-178
CAGL0B02123g	586.205	0.980283	0.0975912	10.0448	9.68487e-24	2.15033e-23
CAGL0B02137r	66.3736	0.655222	0.190283	3.4434	0.000574447	0.000751371
CAGL0B02145g	2922.6	-4.66486	0.143848	-32.4291	1.06662e-230	2.77015e-229
CAGL0B02167g	1003.97	0.586121	0.110679	5.29569	1.18568e-07	1.78812e-07
CAGL0B02189g	4025.13	-0.426857	0.0525051	-8.12983	4.29902e-16	8.12003e-16
CAGL0B02211g	1062.68	0.0931466	0.0722709	1.28885	0.197449	0.220285
CAGL0B02233g	420.492	0.619705	0.124603	4.97342	6.5782e-07	9.69589e-07
CAGL0B02255g	694.851	1.04962	0.0937861	11.1917	4.47812e-29	1.10309e-28
CAGL0B02277g	921.779	-0.52858	0.0896011	-5.89926	3.65135e-09	5.75564e-09
CAGL0B02299g	721.045	0.677878	0.102642	6.60427	3.9947e-11	6.66442e-11
CAGL0B02321g	3082.27	-1.72546	0.0760474	-22.6893	5.71061e-114	5.02422e-113
CAGL0B02343g	976.309	-2.10861	0.150953	-13.9687	2.42107e-44	7.74798e-44
CAGL0B02365g	1571.06	0.541279	0.136874	3.95458	7.66699e-05	0.000104299
CAGL0B02387g	626.067	5.05362	0.158833	31.8171	3.75313e-222	9.17394e-221
CAGL0B02409g	700.84	-0.0793608	0.135316	-0.586483	0.557551	0.589526
CAGL0B02431g	1619.68	1.20496	0.120698	9.98331	1.80357e-23	3.98156e-23
CAGL0B02453g	1141.94	-0.13921	0.0868131	-1.60355	0.108812	0.124036
CAGL0B02475g	23674	-2.51014	0.339388	-7.39607	1.40271e-13	2.50576e-13
CAGL0B02497g	2470.01	-2.11844	0.143637	-14.7486	3.13979e-49	1.08447e-48
CAGL0B02519g	1787.64	-0.873463	0.0637916	-13.6924	1.12652e-42	3.50344e-42
CAGL0B02541g	1306.58	-1.09839	0.0708758	-15.4973	3.61627e-54	1.34632e-53
CAGL0B02563g	10275.3	6.3144	0.113732	55.5199	0	0
CAGL0B02585g	7610.85	-0.796248	0.124244	-6.40873	1.46741e-10	2.40867e-10
CAGL0B02607g	4182	-1.00106	0.124581	-8.03546	9.32283e-16	1.75233e-15
CAGL0B02629g	2168.8	0.216721	0.0608164	3.56352	0.000365913	0.000482231
CAGL0B02651g	19.4251	4.52687	0.638046	7.0949	1.29447e-12	2.25499e-12
CAGL0B02673g	727.593	-1.36252	0.0934454	-14.5809	3.71735e-48	1.26138e-47
CAGL0B02695g	1000.32	2.13154	0.0938003	22.7242	2.58264e-114	2.27964e-113
CAGL0B02717g	6240.52	-0.805429	0.15925	-5.05764	4.24485e-07	6.29791e-07
CAGL0B02739g	1545.02	1.59564	0.0733667	21.7489	7.08076e-105	5.59215e-104
CAGL0B02755g	859.942	2.02805	0.0956589	21.2009	9.37441e-100	6.91811e-99
CAGL0B02761g	720.536	-1.35884	0.0883956	-15.3723	2.51208e-53	9.22518e-53
CAGL0B02772g	534.258	1.94807	0.092906	20.9682	1.27938e-97	9.02247e-97
CAGL0B02794g	8240.92	-1.27857	0.136243	-9.38446	6.32383e-21	1.32254e-20
CAGL0B02816g	643.069	-0.867627	0.0917068	-9.46088	3.05369e-21	6.43622e-21
CAGL0B02838g	727.095	2.31231	0.147768	15.6483	3.41201e-55	1.28623e-54
CAGL0B02860g	5165.27	7.20369	0.137328	52.4561	0	0
CAGL0B02882g	2143.76	0.668549	0.166007	4.02724	5.64353e-05	7.72785e-05
CAGL0B02904g	148.579	1.53775	0.16689	9.21414	3.13788e-20	6.47473e-20
CAGL0B02926g	18.3046	0.148781	0.369596	0.402551	0.687279	0.71549
CAGL0B02948g	514.986	0.943411	0.159913	5.89953	3.64528e-09	5.74775e-09
CAGL0B02970g	3191.44	-2.59106	0.166427	-15.5688	1.18668e-54	4.44863e-54
CAGL0B02981g	1960.56	0.00713824	0.143749	0.0496578	0.960395	0.969911
CAGL0B03014g	1987.03	-0.549586	0.141246	-3.89099	9.98355e-05	0.0001352
CAGL0B03047g	15211.2	-1.11703	0.126797	-8.8096	1.25597e-18	2.50359e-18
CAGL0B03069g	8799.99	2.5981	0.191666	13.5554	7.3647e-42	2.25278e-41
CAGL0B03091g	385.321	-2.21736	0.134913	-16.4355	1.06617e-60	4.39989e-60
CAGL0B03113g	1027.99	1.95464	0.171106	11.4235	3.18945e-30	8.04361e-30
CAGL0B03135r	2.10596	-2.74991	1.36614	-2.01291	0.0441245	0.0519191
CAGL0B03179g	804.087	-0.610852	0.109406	-5.58337	2.35907e-08	3.62449e-08
CAGL0B03201g	174.243	2.43282	0.230343	10.5617	4.48324e-26	1.03986e-25
CAGL0B03223g	0.931545	-2.33348	1.63277	-1.42916	0.152958	0.172357
CAGL0B03245g	3529.21	-0.942669	0.0823159	-11.4518	2.30201e-30	5.82185e-30
CAGL0B03267g	602.919	1.75594	0.135005	13.0065	1.12369e-38	3.2653e-38
CAGL0B03289g	539.666	1.70392	0.134067	12.7094	5.24028e-37	1.48132e-36
CAGL0B03311g	1045.68	3.34339	0.131852	25.3571	7.49759e-142	9.14265e-141
CAGL0B03333g	1441.1	-0.839095	0.0742595	-11.2995	1.31974e-29	3.28384e-29
CAGL0B03355g	256.69	-0.907083	0.122603	-7.39853	1.37703e-13	2.46152e-13
CAGL0B03377g	721.026	0.101872	0.109944	0.926582	0.354143	0.385081
CAGL0B03399g	1288.13	-1.85019	0.140445	-13.1737	1.24271e-39	3.66637e-39
CAGL0B03421g	2691.59	1.28035	0.175259	7.30545	2.76334e-13	4.89911e-13
CAGL0B03443g	525.112	2.5816	0.110191	23.4285	2.18975e-121	2.11233e-120
CAGL0B03465g	303.903	3.48435	0.172546	20.1938	1.11079e-90	7.14345e-90
CAGL0B03487g	98456.3	-1.92241	0.0914862	-21.0131	4.98258e-98	3.52764e-97
CAGL0B03509g	3275.39	0.947594	0.122055	7.76364	8.25252e-15	1.52306e-14
CAGL0B03520r	24.8675	0.967016	0.424409	2.2785	0.0226969	0.0272949
CAGL0B03531g	1354.4	2.43815	0.0837038	29.1283	1.57529e-186	2.81778e-185
CAGL0B03553g	2128.99	-1.48676	0.0671004	-22.1573	8.87237e-109	7.32853e-108
CAGL0B03575g	635.664	-2.36022	0.0973141	-24.2536	6.05488e-130	6.48977e-129
CAGL0B03597g	1336.9	0.611425	0.13553	4.51136	6.44123e-06	9.17119e-06
CAGL0B03608g	331.879	1.70026	0.140542	12.0979	1.08377e-33	2.91125e-33
CAGL0B03619g	7929.31	3.48698	0.0951544	36.6455	5.3896e-294	2.27458e-292
CAGL0B03641g	614.698	-3.73009	0.191534	-19.4748	1.79515e-84	1.06099e-83
CAGL0B03663g	1509.6	3.50422	0.524637	6.67932	2.4006e-11	4.0336e-11
CAGL0B03685g	7311.56	1.56768	0.0936611	16.7377	6.95767e-63	2.95715e-62
CAGL0B03707g	595.13	-3.19979	0.133811	-23.9128	2.25642e-126	2.35313e-125
CAGL0B03729r	1.63106	-4.02418	1.63612	-2.45959	0.0139094	0.0169536
CAGL0B03773g	2459.39	-1.85519	0.0889609	-20.854	1.40055e-96	9.68731e-96
CAGL0B03795g	6901.64	-1.88971	0.119833	-15.7695	5.04338e-56	1.92949e-55
CAGL0B03817g	1059.33	4.29342	0.122689	34.9942	2.7585e-268	9.25555e-267
CAGL0B03839g	122.48	-0.19484	0.158527	-1.22907	0.219046	0.243575
CAGL0B03861g	388.01	-0.287007	0.112988	-2.54016	0.0110801	0.013591
CAGL0B03855g	0	#N/A	#N/A	#N/A	#N/A	#N/A
CAGL0B03883g	490.946	-0.862351	0.106792	-8.07508	6.74297e-16	1.26962e-15
CAGL0B03899g	196.923	1.743	0.135839	12.8314	1.09426e-37	3.13092e-37
CAGL0B03905g	588.134	-0.245001	0.119852	-2.04419	0.0409347	0.0483131
CAGL0B03927g	1741.62	-0.867693	0.114247	-7.59488	3.08083e-14	5.62062e-14
CAGL0B03949g	411.78	0.2309	0.131749	1.75258	0.0796742	0.0917893
CAGL0B03971g	951.234	-0.0697518	0.0994093	-0.701662	0.48289	0.516038
CAGL0B03993g	3713.78	-3.13571	0.182762	-17.1573	5.53925e-66	2.4689e-65
CAGL0B04015g	1231.44	-0.472468	0.0684712	-6.90024	5.19148e-12	8.88605e-12
CAGL0B04037g	749.334	0.783332	0.0814197	9.62092	6.52456e-22	1.39091e-21
CAGL0B04059g	803.783	1.34342	0.112109	11.9831	4.35733e-33	1.15952e-32
CAGL0B04103g	478.869	0.705343	0.105017	6.71644	1.86218e-11	3.13967e-11
CAGL0B04081r	0	#N/A	#N/A	#N/A	#N/A	#N/A
CAGL0B04125g	4640.34	-2.16346	0.125977	-17.1735	4.19553e-66	1.87463e-65
CAGL0B04147g	1299.03	-1.54462	0.086856	-17.7837	9.4543e-71	4.60524e-70
CAGL0B04169g	3605.58	-1.12726	0.0943994	-11.9414	7.19771e-33	1.90412e-32
CAGL0B04191g	988.523	0.0721786	0.149383	0.483178	0.628969	0.660002
CAGL0B04213g	3084.96	6.68479	0.113565	58.863	0	0
CAGL0B04235g	146.597	-2.53968	0.234717	-10.8202	2.76226e-27	6.56189e-27
CAGL0B04257g	47622.8	-2.26093	0.091586	-24.6864	1.49549e-134	1.66914e-133
CAGL0B04279g	1308.4	-1.19499	0.0928693	-12.8675	6.86077e-38	1.97033e-37
CAGL0B04301g	1752.59	-0.0719028	0.0777463	-0.924839	0.35505	0.385989
CAGL0B04323g	1810.08	1.5994	0.0926446	17.2639	8.80321e-67	3.97285e-66
CAGL0B04345g	10636.2	-1.89862	0.0879267	-21.5932	2.08288e-103	1.60739e-102
CAGL0B04367g	359.975	2.50348	0.137298	18.2339	2.77671e-74	1.41241e-73
CAGL0B04389g	1297.69	-1.17283	0.0866665	-13.5326	1.00367e-41	3.06317e-41
CAGL0B04411g	264.459	0.183547	0.161695	1.13515	0.256313	0.282976
CAGL0B04433g	3455.33	-0.14168	0.128785	-1.10012	0.271279	0.298767
CAGL0B04455g	55.6128	-0.828032	0.232256	-3.56516	0.00036363	0.000479339
CAGL0B04477g	695.002	-0.549096	0.0969419	-5.66418	1.47729e-08	2.28597e-08
CAGL0B04499g	1151.45	0.014182	0.118317	0.119865	0.90459	0.921652
CAGL0B04521g	2198.07	0.375238	0.109284	3.43361	0.000595591	0.000778462
CAGL0B04543g	2944.78	5.4639	0.39099	13.9745	2.22978e-44	7.14006e-44
CAGL0B04565g	6912.03	-0.640735	0.082443	-7.77185	7.73484e-15	1.4285e-14
CAGL0B04609g	568.517	-0.864928	0.090986	-9.50617	1.97809e-21	4.17735e-21
CAGL0B04587g	1353.86	-1.97101	0.125446	-15.712	1.25095e-55	4.7422e-55
CAGL0B04631g	1558.82	0.236279	0.0678998	3.47982	0.000501755	0.000657724
CAGL0B04675g	2935.1	3.45679	0.124282	27.8141	2.92991e-170	4.58764e-169
CAGL0B04697g	1104	-1.44697	0.0866511	-16.6988	1.33697e-62	5.6557e-62
CAGL0B04719g	289.618	-0.0381384	0.131668	-0.289656	0.772079	0.795645
CAGL0B04741g	598.799	0.92338	0.0885129	10.4322	1.76831e-25	4.05107e-25
CAGL0B04763g	525.779	1.6353	0.0939105	17.4134	6.52528e-68	3.03353e-67
CAGL0B04785g	351.309	0.382636	0.152542	2.5084	0.0121281	0.014836
CAGL0B04807g	2796.04	-1.33677	0.120524	-11.0913	1.38266e-28	3.37206e-28
CAGL0B04829g	898.004	1.10376	0.0927029	11.9064	1.09584e-32	2.8919e-32
CAGL0B04851g	776.755	-1.11653	0.153535	-7.27212	3.53898e-13	6.25165e-13
CAGL0B04873g	312.666	-1.95099	0.151853	-12.8479	8.83875e-38	2.53031e-37
CAGL0B04895g	1639.71	-0.80001	0.0974389	-8.21037	2.20504e-16	4.19275e-16
CAGL0B04917g	11706.4	3.70424	0.233025	15.8963	6.72338e-57	2.61481e-56
CAGL0B04939g	2127.5	2.60276	0.112922	23.049	1.50353e-117	1.38839e-116
CAGL0B04961g	3592.86	-0.964381	0.0938198	-10.2791	8.75614e-25	1.98742e-24
CAGL0B04983g	0	#N/A	#N/A	#N/A	#N/A	#N/A
CAGL0B05005r	0.978345	0.877473	1.84487	0.475629	0.634339	0.664604
CAGL0B05027r	1.00105	-2.15963	1.8023	-1.19827	0.230814	0.255975
CAGL0B05049g	2453.01	0.127965	0.0918197	1.39366	0.163422	0.183345
CAGL0B05126g	0	#N/A	#N/A	#N/A	#N/A	#N/A
CAGL0B05093g	37.7001	-0.72173	0.367519	-1.96379	0.0495544	0.0579547
CAGL0B05137g	0	#N/A	#N/A	#N/A	#N/A	#N/A
CAGL0B05148g	0	#N/A	#N/A	#N/A	#N/A	#N/A
CAGL0C00110g	14833.1	-2.54997	0.10517	-24.2461	7.27407e-130	7.7811e-129
CAGL0C00209g	632.895	1.24898	0.104462	11.9563	6.01758e-33	1.59583e-32
CAGL0C00231g	2145.69	1.15382	0.0724468	15.9264	4.15642e-57	1.6235e-56
CAGL0C00253g	753.552	0.750727	0.166388	4.5119	6.42485e-06	9.15028e-06
CAGL0C00275g	9076.79	6.73797	0.140639	47.9098	0	0
CAGL0C00297g	1169.79	-0.623698	0.115819	-5.38511	7.23988e-08	1.09921e-07
CAGL0C00319g	3063.23	2.09899	0.0870251	24.1193	1.56772e-128	1.66709e-127
CAGL0C00341g	568.609	-2.53343	0.116197	-21.803	2.17504e-105	1.72788e-104
CAGL0C00363g	3786.45	-0.797699	0.066866	-11.9298	8.27548e-33	2.18816e-32
CAGL0C00385g	1092.41	-0.967758	0.090675	-10.6728	1.36414e-26	3.1887e-26
CAGL0C00407g	839.829	0.126311	0.0844192	1.49624	0.134592	0.152361
CAGL0C00429g	1185.77	1.67415	0.111563	15.0064	6.66703e-51	2.36943e-50
CAGL0C00451g	738.92	4.05959	0.137366	29.5531	5.98901e-192	1.12727e-190
CAGL0C00473g	937.279	-0.340627	0.0928193	-3.66979	0.000242753	0.000323312
CAGL0C00495g	453.485	-1.5116	0.11517	-13.1249	2.37178e-39	6.97462e-39
CAGL0C00517g	955.261	-0.724454	0.0804997	-8.99946	2.26836e-19	4.58938e-19
CAGL0C00539g	1332.95	0.70441	0.145979	4.82541	1.39717e-06	2.03273e-06
CAGL0C00561g	407.302	0.243	0.114057	2.13052	0.0331287	0.0393321
CAGL0C00583g	812.18	-0.421058	0.077089	-5.46197	4.70881e-08	7.18762e-08
CAGL0C00605g	686.727	-0.0196005	0.0949408	-0.206449	0.83644	0.857065
CAGL0C00627g	534.723	0.814708	0.108253	7.52597	5.23319e-14	9.47376e-14
CAGL0C00649g	4287.25	0.7542	0.0815399	9.24945	2.25641e-20	4.67017e-20
CAGL0C00671g	1207.45	1.31013	0.338749	3.86756	0.000109928	0.000148607
CAGL0C00693g	1881.71	0.0827498	0.120908	0.684402	0.493722	0.526557
CAGL0C00715g	893.131	-1.64325	0.106052	-15.4947	3.76541e-54	1.39991e-53
CAGL0C00737g	2790.35	-1.83828	0.109469	-16.7927	2.75823e-63	1.17973e-62
CAGL0C00759g	2495.62	-1.61949	0.0712429	-22.732	2.16248e-114	1.9119e-113
CAGL0C00847g	695.766	0.50309	0.0938416	5.36105	8.2738e-08	1.25513e-07
CAGL0C00781g	0	#N/A	#N/A	#N/A	#N/A	#N/A
CAGL0C00946g	324.383	1.56618	0.148967	10.5136	7.47542e-26	1.72353e-25
CAGL0C00968g	1249.92	1.2799	0.181336	7.05815	1.6874e-12	2.92909e-12
CAGL0C01056g	0	#N/A	#N/A	#N/A	#N/A	#N/A
CAGL0C01067g	0	#N/A	#N/A	#N/A	#N/A	#N/A
CAGL0C01078g	0	#N/A	#N/A	#N/A	#N/A	#N/A
CAGL0C01133g	778.367	-1.25113	0.172517	-7.25223	4.09958e-13	7.22542e-13
CAGL0C01155g	357.577	0.691282	0.0992895	6.96229	3.34794e-12	5.75241e-12
CAGL0C01177g	1086	-0.157574	0.0980482	-1.60711	0.10803	0.12317
CAGL0C01199g	2073.57	0.22209	0.0785356	2.82788	0.00468567	0.00587557
CAGL0C01221g	3310.32	-1.14618	0.0745066	-15.3836	2.10839e-53	7.75325e-53
CAGL0C01243g	1233.79	0.362862	0.138293	2.62386	0.00869395	0.0107299
CAGL0C01265g	1777.72	-0.452363	0.0655979	-6.89599	5.34894e-12	9.14977e-12
CAGL0C01287g	741.17	-1.82728	0.119879	-15.2427	1.84205e-52	6.66942e-52
CAGL0C01309g	1288.72	-0.48491	0.159768	-3.03509	0.00240468	0.00306442
CAGL0C01325g	3924.42	0.788898	0.0913965	8.6316	6.04992e-18	1.18455e-17
CAGL0C01331g	1196.82	-0.791536	0.1265	-6.2572	3.91945e-10	6.35631e-10
CAGL0C01353g	1454.59	0.533917	0.0772257	6.91372	4.72106e-12	8.08854e-12
CAGL0C01375g	1030.37	0.938946	0.0783035	11.9911	3.95615e-33	1.05328e-32
CAGL0C01397g	854.54	4.43253	0.145633	30.4364	1.81402e-203	3.79819e-202
CAGL0C01419g	1908.84	-0.794526	0.0937703	-8.4731	2.38938e-17	4.62466e-17
CAGL0C01435g	367.069	0.527726	0.119862	4.40279	1.06867e-05	1.50809e-05
CAGL0C01441g	1944.73	-2.11948	0.116984	-18.1178	2.30696e-73	1.15928e-72
CAGL0C01463g	684.128	1.07975	0.131034	8.24029	1.718e-16	3.2736e-16
CAGL0C01485g	1584.47	0.200216	0.115965	1.72652	0.0842532	0.0968374
CAGL0C01507g	3968.18	0.905744	0.0800455	11.3154	1.10139e-29	2.74685e-29
CAGL0C01529g	1127.66	-0.92023	0.105988	-8.6824	3.87492e-18	7.63675e-18
CAGL0C01551g	5142.45	0.974928	0.110344	8.83537	9.97658e-19	1.9931e-18
CAGL0C01573g	4896.52	-2.17161	0.19217	-11.3005	1.3054e-29	3.24965e-29
CAGL0C01595g	1440.49	2.98681	0.127811	23.369	8.83543e-121	8.49271e-120
CAGL0C01617g	27.9745	-6.6818	1.06883	-6.25151	4.06495e-10	6.58832e-10
CAGL0C01639g	3583.21	-2.09921	0.0915904	-22.9195	2.96799e-116	2.6856e-115
CAGL0C01661g	717.923	1.11661	0.0827699	13.4906	1.77692e-41	5.40785e-41
CAGL0C01683g	2059.64	-1.63483	0.0874599	-18.6924	5.71304e-78	3.04358e-77
CAGL0C01705g	2801.31	4.42095	0.135134	32.7154	9.44603e-235	2.53868e-233
CAGL0C01727g	879.731	-1.0689	0.0979682	-10.9107	1.02438e-27	2.45615e-27
CAGL0C01749g	398.573	-0.558713	0.133268	-4.1924	2.76014e-05	3.82805e-05
CAGL0C01771g	1715.98	4.50698	0.0946954	47.5945	0	0
CAGL0C01793g	1420.64	5.90369	0.162478	36.3353	4.49271e-289	1.78453e-287
CAGL0C01815g	1773.93	0.462482	0.111126	4.16179	3.15764e-05	4.37037e-05
CAGL0C01837g	454.437	0.664639	0.0910658	7.29844	2.9112e-13	5.15447e-13
CAGL0C01859g	1212.5	0.396861	0.0867972	4.57227	4.82458e-06	6.89117e-06
CAGL0C01881g	1532.7	-0.737122	0.0917968	-8.02993	9.75273e-16	1.83186e-15
CAGL0C01903g	699.229	0.518575	0.100798	5.14471	2.67934e-07	3.99498e-07
CAGL0C01919g	14.3223	1.12669	0.417689	2.69744	0.00698753	0.00867938
CAGL0C01925g	1289.55	-1.34651	0.120997	-11.1284	9.12281e-29	2.23498e-28
CAGL0C01947g	8512.88	-1.06888	0.0994684	-10.7459	6.19746e-27	1.45877e-26
CAGL0C01969g	929.281	0.296526	0.0846345	3.50361	0.000458996	0.000602844
CAGL0C01991g	267.27	-0.11469	0.106128	-1.08067	0.279842	0.307883
CAGL0C02013g	843.569	0.95672	0.109311	8.75231	2.09028e-18	4.13919e-18
CAGL0C02035g	2524.2	-0.606007	0.0732715	-8.27071	1.3316e-16	2.54001e-16
CAGL0C02057g	68.3823	0.344322	0.216035	1.59382	0.110976	0.126341
CAGL0C02079g	406.281	0.44837	0.136824	3.27699	0.0010492	0.00135625
CAGL0C02101g	500.642	-0.322247	0.13437	-2.39821	0.0164753	0.0199954
CAGL0C02123g	1279.96	-0.543315	0.093474	-5.81247	6.15588e-09	9.65005e-09
CAGL0C02145g	962.148	0.271971	0.0729034	3.73057	0.000191049	0.000255394
CAGL0C02167g	1530.52	0.355326	0.0800758	4.43737	9.10656e-06	1.28948e-05
CAGL0C02189g	11274.2	-1.95442	0.117575	-16.6227	4.77597e-62	2.00465e-61
CAGL0C02211g	1758.67	-4.25237	0.131259	-32.3967	3.05008e-230	7.84595e-229
CAGL0C02233g	474.756	-1.18502	0.128569	-9.21703	3.0544e-20	6.3097e-20
CAGL0C02255g	193.967	1.30168	0.147684	8.81397	1.20788e-18	2.40951e-18
CAGL0C02277g	1474.78	-0.615857	0.0946159	-6.50902	7.56448e-11	1.25194e-10
CAGL0C02299g	778.556	-0.25435	0.0815758	-3.11796	0.00182105	0.00233499
CAGL0C02321g	165.917	1.46192	0.198869	7.3512	1.96437e-13	3.49524e-13
CAGL0C02343g	9132.3	-2.39668	0.107884	-22.2153	2.44556e-109	2.03872e-108
CAGL0C02387g	207.07	-1.39663	0.158829	-8.79331	1.45223e-18	2.88843e-18
CAGL0C02365g	0	#N/A	#N/A	#N/A	#N/A	#N/A
CAGL0C02409g	661.269	0.598289	0.116933	5.11649	3.11267e-07	4.63725e-07
CAGL0C02431g	351.334	-2.0015	0.194545	-10.2881	7.97426e-25	1.81148e-24
CAGL0C02453g	1794.87	-1.17302	0.162938	-7.19918	6.05757e-13	1.06382e-12
CAGL0C02475g	931.077	-1.11701	0.113833	-9.81273	9.92503e-23	2.14718e-22
CAGL0C02497g	841.663	-0.807691	0.0955126	-8.45638	2.758e-17	5.3324e-17
CAGL0C02519g	878.942	-0.672965	0.0994541	-6.76659	1.31852e-11	2.23421e-11
CAGL0C02541g	4219.76	0.19322	0.0890925	2.16876	0.0301011	0.0358716
CAGL0C02563g	1199.25	-0.275549	0.108073	-2.54967	0.0107826	0.0132321
CAGL0C02585g	1426.83	-1.56524	0.124777	-12.5443	4.27256e-36	1.19094e-35
CAGL0C02607g	872.851	1.02045	0.104458	9.76898	1.5298e-22	3.30295e-22
CAGL0C02629g	8.52433	-1.71387	0.649004	-2.64077	0.00827175	0.0102275
CAGL0C02623g	0	#N/A	#N/A	#N/A	#N/A	#N/A
CAGL0C02651g	352.626	-0.797679	0.116624	-6.83974	7.93391e-12	1.35245e-11
CAGL0C02673g	1051.89	-0.969816	0.0975552	-9.9412	2.75489e-23	6.05202e-23
CAGL0C02695g	799.022	0.256116	0.0941423	2.72052	0.00651794	0.00810541
CAGL0C02717g	452.511	1.07472	0.0974042	11.0337	2.62955e-28	6.36987e-28
CAGL0C02739g	3540.09	5.37042	0.133571	40.2065	0	0
CAGL0C02761g	1032.35	-0.936558	0.103031	-9.09002	9.90182e-20	2.01543e-19
CAGL0C02783g	19.1857	0.978812	0.389262	2.51453	0.011919	0.0145868
CAGL0C02805g	913.191	-0.57746	0.092742	-6.22652	4.76906e-10	7.70409e-10
CAGL0C02827g	427.137	0.0773172	0.203045	0.380789	0.70336	0.730402
CAGL0C02849g	423.734	-1.2269	0.122493	-10.016	1.29584e-23	2.86657e-23
CAGL0C02871g	274.157	1.35946	0.137378	9.89571	4.34504e-23	9.50279e-23
CAGL0C02893g	1598.15	-0.0532999	0.0871563	-0.611545	0.540839	0.573202
CAGL0C02937g	177.044	-0.933187	0.176209	-5.29592	1.18418e-07	1.78636e-07
CAGL0C02959g	3225.39	1.42469	0.0828308	17.2	2.65475e-66	1.19309e-65
CAGL0C02981g	1348.47	0.281344	0.135726	2.07287	0.0381839	0.0452048
CAGL0C03003g	1104.67	-1.48648	0.12121	-12.2636	1.41986e-34	3.86792e-34
CAGL0C03025g	1534.63	-1.58162	0.0724326	-21.8358	1.06087e-105	8.45254e-105
CAGL0C03047g	3047.19	-1.77387	0.097402	-18.2119	4.15532e-74	2.10968e-73
CAGL0C03069g	1229.7	-1.04906	0.137293	-7.64099	2.15563e-14	3.94069e-14
CAGL0C03091r	1.39246	-3.17509	1.60462	-1.97872	0.0478475	0.0560555
CAGL0C03113g	3189.69	3.81413	0.0913153	41.7688	0	0
CAGL0C03135g	593.933	-3.00403	0.129025	-23.2826	6.6463e-120	6.321e-119
CAGL0C03157r	0	#N/A	#N/A	#N/A	#N/A	#N/A
CAGL0C03179g	1181.16	-0.668682	0.114897	-5.81983	5.8909e-09	9.23768e-09
CAGL0C03201g	1182.69	2.86449	0.129566	22.1083	2.62727e-108	2.1602e-107
CAGL0C03223g	3464.32	4.45475	0.401755	11.0882	1.4311e-28	3.4839e-28
CAGL0C03267g	2923.81	0.0721302	0.065055	1.10876	0.267535	0.294884
CAGL0C03245g	0	#N/A	#N/A	#N/A	#N/A	#N/A
CAGL0C03289g	1354.23	-1.49795	0.117737	-12.7228	4.41683e-37	1.24985e-36
CAGL0C03311g	160.051	0.650183	0.190052	3.42109	0.000623709	0.000814228
CAGL0C03333g	5185.59	1.22967	0.0738301	16.6553	2.76748e-62	1.16614e-61
CAGL0C03355g	772.68	-1.58444	0.105744	-14.9838	9.36814e-51	3.31847e-50
CAGL0C03369g	6329.46	-1.99665	0.125276	-15.938	3.45064e-57	1.35173e-56
CAGL0C03384r	28.9997	-1.07824	0.333946	-3.22879	0.00124316	0.00160314
CAGL0C03399g	1958.88	-0.0848743	0.0595613	-1.42499	0.15416	0.173639
CAGL0C03421g	1663.31	-0.892109	0.124591	-7.16029	8.05069e-13	1.40881e-12
CAGL0C03432r	12.9174	-1.30547	0.572625	-2.27979	0.0226199	0.0272084
CAGL0C03443g	876.054	-2.0926	0.129702	-16.134	1.47254e-58	5.85332e-58
CAGL0C03465g	924.407	0.840564	0.0837395	10.0378	1.03923e-23	2.30457e-23
CAGL0C03487g	577.593	1.26481	0.144504	8.75277	2.08178e-18	4.12386e-18
CAGL0C03509g	2845.17	1.31802	0.0595372	22.1378	1.36631e-108	1.12684e-107
CAGL0C03531g	1254.26	-1.82875	0.113163	-16.1604	9.60092e-59	3.84179e-58
CAGL0C03553g	460.853	-0.184069	0.210752	-0.873392	0.382449	0.413943
CAGL0C03575g	3.17623	0.519681	0.842732	0.616662	0.537458	0.570066
CAGL0C03597g	1625.55	0.391353	0.154528	2.53256	0.0113232	0.0138861
CAGL0C03608g	4028.94	-0.475753	0.0834134	-5.70355	1.17337e-08	1.82298e-08
CAGL0C03630g	2322.93	-0.71804	0.0684882	-10.4841	1.02179e-25	2.35382e-25
CAGL0C03652g	542.816	0.0519421	0.0913747	0.568452	0.569728	0.601343
CAGL0C03674g	479.404	1.76007	0.124727	14.1113	3.23494e-45	1.05209e-44
CAGL0C03696g	568.568	1.86793	0.118026	15.8265	2.04405e-56	7.88713e-56
CAGL0C03718r	4.3065	-1.43883	0.903161	-1.5931	0.111138	0.126499
CAGL0C03740g	966.14	1.63197	0.120034	13.596	4.23157e-42	1.29807e-41
CAGL0C03762g	499.4	0.670449	0.10108	6.63287	3.29232e-11	5.51477e-11
CAGL0C03784g	777.19	-0.882974	0.122162	-7.22787	4.90623e-13	8.63586e-13
CAGL0C03806r	0.25639	-0.221023	3.6067	-0.0612813	0.951135	0.964164
CAGL0C03828g	90.8495	0.461022	0.194907	2.36534	0.0180134	0.0218033
CAGL0C03850g	981.971	2.93075	0.109676	26.7218	2.62702e-157	3.68602e-156
CAGL0C03872g	6200.41	6.38454	0.469953	13.5855	4.88278e-42	1.49613e-41
CAGL0C03894g	1372.85	0.629415	0.0614646	10.2403	1.30862e-24	2.9578e-24
CAGL0C03916g	117.883	0.922421	0.215813	4.27416	1.91857e-05	2.68153e-05
CAGL0C03938g	64.7914	0.186278	0.18842	0.988627	0.322846	0.352682
CAGL0C03960g	55.8464	-0.0817187	0.22863	-0.357428	0.720772	0.74719
CAGL0C03982g	125.954	0.955224	0.213772	4.46842	7.88005e-06	1.11903e-05
CAGL0C04004g	364.116	-0.229246	0.103464	-2.2157	0.0267122	0.0319742
CAGL0C04026g	729.876	0.173987	0.0869917	2.00004	0.045496	0.0534398
CAGL0C04048g	4340.53	-1.07515	0.0587618	-18.2968	8.77479e-75	4.50156e-74
CAGL0C04070r	3.19205	3.50265	1.0945	3.20024	0.00137313	0.00176779
CAGL0C04092g	520.151	0.850826	0.0815482	10.4334	1.74516e-25	4.00143e-25
CAGL0C04114g	8705.78	-0.497137	0.102566	-4.84702	1.2533e-06	1.82685e-06
CAGL0C04136g	2888.17	-3.15652	0.125782	-25.0952	5.60706e-139	6.57035e-138
CAGL0C04169g	417.575	-2.01957	0.142231	-14.1992	9.2663e-46	3.03926e-45
CAGL0C04191g	4626.22	6.96121	0.117985	59.0007	0	0
CAGL0C04213g	42.3792	4.28132	0.368844	11.6074	3.77907e-31	9.69351e-31
CAGL0C04235g	765.133	0.395622	0.113843	3.47515	0.000510561	0.000668942
CAGL0C04257g	907.583	-0.414071	0.0849498	-4.8743	1.09197e-06	1.59557e-06
CAGL0C04279g	788.862	-1.99163	0.117968	-16.8829	6.01378e-64	2.60308e-63
CAGL0C04301g	4680	-1.48648	0.0716832	-20.7368	1.6143e-95	1.10806e-94
CAGL0C04323g	998.496	5.00062	0.194507	25.7092	9.22524e-146	1.17258e-144
CAGL0C04367g	810.82	1.77944	0.105524	16.8629	8.43433e-64	3.6479e-63
CAGL0C04389g	13007	-5.47557	0.149155	-36.7105	4.97384e-295	2.13244e-293
CAGL0C04411g	7999.53	-4.7681	0.140909	-33.8382	5.40874e-251	1.61426e-249
CAGL0C04433g	1749.98	-3.34682	0.122907	-27.2305	2.82961e-163	4.22252e-162
CAGL0C04455g	1521.16	0.850246	0.117514	7.23526	4.64623e-13	8.18354e-13
CAGL0C04477g	1074.14	-0.149715	0.136513	-1.0967	0.272771	0.300348
CAGL0C04499g	935.479	-0.565094	0.077735	-7.26948	3.60862e-13	6.37051e-13
CAGL0C04521r	0.488564	-1.8244	2.71279	-0.672516	0.501255	0.534079
CAGL0C04543g	1479.95	3.47217	0.0859246	40.4095	0	0
CAGL0C04565g	571.355	-1.63715	0.105376	-15.5363	1.97085e-54	7.37296e-54
CAGL0C04587g	3375.9	4.75065	0.0950527	49.9791	0	0
CAGL0C04609g	284.984	6.39881	0.302276	21.1688	1.8536e-99	1.3513e-98
CAGL0C04631g	258.78	0.738174	0.130326	5.66404	1.47847e-08	2.28714e-08
CAGL0C04653r	0.0469429	-0.137471	4.40331	-0.03122	0.975094	0.980905
CAGL0C04697g	700.779	1.25104	0.0973379	12.8525	8.32244e-38	2.38376e-37
CAGL0C04719g	268.22	3.50935	0.15394	22.7969	4.9194e-115	4.38525e-114
CAGL0C04741g	10016.6	5.34576	0.177887	30.0514	2.09019e-198	4.18194e-197
CAGL0C04763g	542.705	1.84711	0.111432	16.5761	1.03715e-61	4.33645e-61
CAGL0C04785g	439.013	0.335216	0.174409	1.92201	0.0546047	0.0636957
CAGL0C04807g	820.052	0.931291	0.0932287	9.98932	1.6975e-23	3.75047e-23
CAGL0C04851g	332.543	-1.12874	0.125277	-9.00993	2.06179e-19	4.17458e-19
CAGL0C04829g	0	#N/A	#N/A	#N/A	#N/A	#N/A
CAGL0C04873g	455.916	-2.25211	0.141347	-15.9331	3.73244e-57	1.46e-56
CAGL0C04895g	825.732	2.0049	0.092805	21.6033	1.67078e-103	1.29121e-102
CAGL0C04917g	696.42	-1.64496	0.235259	-6.99213	2.70748e-12	4.66236e-12
CAGL0C04933g	463.333	0.700953	0.0974426	7.1935	6.31524e-13	1.10763e-12
CAGL0C04939g	86.1847	2.95826	0.224527	13.1755	1.21366e-39	3.58263e-39
CAGL0C04961g	455.661	-0.0364615	0.0993208	-0.367108	0.713538	0.740118
CAGL0C04983g	2741.39	-1.42729	0.118423	-12.0524	1.88295e-33	5.04047e-33
CAGL0C05005g	376.079	0.00854477	0.12486	0.0684345	0.94544	0.959111
CAGL0C05027g	13587.4	6.71783	0.245132	27.4049	2.39642e-165	3.62618e-164
CAGL0C05049g	1378.05	1.0426	0.0915259	11.3913	4.62085e-30	1.16481e-29
CAGL0C05071g	959.548	0.618175	0.112131	5.51296	3.52843e-08	5.40113e-08
CAGL0C05093g	2134.58	0.226062	0.0959509	2.35601	0.0184722	0.0223337
CAGL0C05115g	1444.92	-2.94251	0.367226	-8.0128	1.12128e-15	2.10244e-15
CAGL0C05137g	12853.4	0.088935	0.096219	0.924297	0.355332	0.38614
CAGL0C05159g	1602.46	0.798572	0.0733953	10.8804	1.42887e-27	3.40935e-27
CAGL0C05181g	2897.69	-1.85745	0.130837	-14.1966	9.61081e-46	3.15034e-45
CAGL0C05203g	776.384	-0.450321	0.108145	-4.16406	3.12638e-05	4.32821e-05
CAGL0C05225g	1154.4	2.54048	0.0823858	30.8363	8.54399e-209	1.86861e-207
CAGL0C05247g	1184.13	-1.3235	0.0819484	-16.1504	1.1282e-58	4.50113e-58
CAGL0C05269g	1021.76	5.40097	0.134166	40.2559	0	0
CAGL0C05291g	806.986	-0.0511364	0.0943051	-0.542244	0.58765	0.618645
CAGL0C05313g	2569.12	-2.41343	0.0780893	-30.906	9.92258e-210	2.18783e-208
CAGL0C05335g	549.666	1.23028	0.115531	10.6489	1.76436e-26	4.11531e-26
CAGL0C05357g	2067.54	-0.266805	0.0648049	-4.11705	3.83753e-05	5.29646e-05
CAGL0C05379g	30889.8	-1.7272	0.0889903	-19.4089	6.49483e-84	3.79298e-83
CAGL0C05401g	0.0469429	-0.137471	4.40331	-0.03122	0.975094	0.980905
CAGL0C05423g	902.072	-0.51545	0.0803265	-6.41693	1.39047e-10	2.28516e-10
CAGL0C05445g	1206.01	0.0616055	0.0749368	0.822099	0.41102	0.443623
CAGL0C05461g	1090.48	0.704911	0.0911905	7.7301	1.07465e-14	1.97929e-14
CAGL0C05467g	14.6874	-0.714627	0.414041	-1.72598	0.0843509	0.0969291
CAGL0C05489g	1749.34	2.91629	0.0776552	37.5543	0	0
CAGL0C05511g	1705.46	-0.56085	0.098451	-5.69674	1.22119e-08	1.89566e-08
CAGL0C05533g	528.454	1.14802	0.12299	9.33425	1.01711e-20	2.11976e-20
CAGL0C05555g	1098.74	-0.462652	0.0966626	-4.78625	1.69923e-06	2.46356e-06
CAGL0C05577g	200.153	-1.40352	0.149294	-9.40106	5.40181e-21	1.13147e-20
CAGL0C05599g	852.315	-1.21106	0.0997499	-12.141	6.40567e-34	1.72586e-33
CAGL0C05621g	10.2133	-0.0480853	0.629264	-0.0764151	0.939089	0.953592
CAGL0C05643g	9289.65	-2.21606	0.0783948	-28.268	8.55608e-176	1.4006e-174
CAGL0D00105g	0	#N/A	#N/A	#N/A	#N/A	#N/A
CAGL0D00110g	26.1063	1.96862	0.45536	4.32322	1.53769e-05	2.15812e-05
CAGL0D00116g	0	#N/A	#N/A	#N/A	#N/A	#N/A
CAGL0D00154g	324.715	5.36988	0.22659	23.6986	3.72585e-124	3.75504e-123
CAGL0D00176g	29103.5	-4.44924	0.0835215	-53.2706	0	0
CAGL0D00198g	2588.64	4.83986	0.168417	28.7373	1.30475e-181	2.23046e-180
CAGL0D00220g	1249.36	-1.87984	0.186613	-10.0735	7.23811e-24	1.61371e-23
CAGL0D00242g	1071.5	-0.0583861	0.117552	-0.496685	0.619411	0.650605
CAGL0D00264g	930.423	0.496381	0.13008	3.81598	0.000135642	0.000182455
CAGL0D00286g	6548.32	-0.638711	0.0963118	-6.6317	3.3184e-11	5.555e-11
CAGL0D00330g	1445.58	0.458208	0.0766727	5.97616	2.28457e-09	3.62019e-09
CAGL0D00308r	0	#N/A	#N/A	#N/A	#N/A	#N/A
CAGL0D00352g	874.281	2.22469	0.112725	19.7356	1.06703e-86	6.57251e-86
CAGL0D00374g	32.5317	-1.04519	0.270892	-3.85833	0.000114164	0.000154102
CAGL0D00396g	0.857358	-1.88563	1.9039	-0.990408	0.321975	0.351802
CAGL0D00418g	14175.7	-0.000949149	0.122385	-0.00775542	0.993812	0.998247
CAGL0D00440g	462.32	-0.254475	0.127512	-1.9957	0.0459664	0.0539336
CAGL0D00462g	1010.05	-2.58121	0.166569	-15.4963	3.67471e-54	1.36713e-53
CAGL0D00484g	4685.01	-1.34467	0.0887429	-15.1525	7.29932e-52	2.61999e-51
CAGL0D00506g	530.455	-0.27946	0.106763	-2.61757	0.00885587	0.0109172
CAGL0D00528g	29498.1	-5.54787	0.049277	-112.586	0	0
CAGL0D00550g	6573.84	-1.79824	0.120233	-14.9563	1.41625e-50	4.98733e-50
CAGL0D00572g	673.779	0.995929	0.108882	9.14689	5.85973e-20	1.20039e-19
CAGL0D00594g	956.212	2.06292	0.09128	22.5999	4.34154e-113	3.78885e-112
CAGL0D00616g	18698.6	-2.29848	0.112533	-20.4249	1.00475e-92	6.62719e-92
CAGL0D00627r	18.978	-1.89556	0.457715	-4.14135	3.45269e-05	4.77264e-05
CAGL0D00638g	2956.91	-0.593616	0.0684115	-8.67714	4.05841e-18	7.99545e-18
CAGL0D00660g	1495.78	0.647952	0.0757808	8.55034	1.22724e-17	2.38989e-17
CAGL0D00682g	3768.39	1.68557	0.089741	18.7826	1.04832e-78	5.66303e-78
CAGL0D00704g	1121.42	7.01514	0.193024	36.3433	3.35247e-289	1.3515e-287
CAGL0D00726g	162.572	1.72181	0.169053	10.1851	2.3124e-24	5.19832e-24
CAGL0D00748g	1827.5	0.578966	0.131285	4.40998	1.03383e-05	1.46082e-05
CAGL0D00770g	3042.56	2.14736	0.0566096	37.9328	0	0
CAGL0D00792g	806.743	1.60653	0.0909118	17.6713	6.97764e-70	3.33273e-69
CAGL0D00814g	1360.45	0.0249309	0.0733558	0.339863	0.73396	0.759841
CAGL0D00836g	2569.79	-1.33728	0.111974	-11.9428	7.07859e-33	1.87444e-32
CAGL0D00869g	225.809	-1.79881	0.152847	-11.7686	5.66369e-32	1.47518e-31
CAGL0D00858g	0	#N/A	#N/A	#N/A	#N/A	#N/A
CAGL0D00880g	3636.45	-2.38414	0.119492	-19.9523	1.43072e-88	8.95571e-88
CAGL0D00902g	405.202	2.19953	0.11748	18.7226	3.23874e-78	1.73741e-77
CAGL0D00924g	847.574	-1.4396	0.13799	-10.4326	1.76049e-25	4.03485e-25
CAGL0D00946g	323.936	3.98431	0.180001	22.1349	1.45685e-108	1.19968e-107
CAGL0D00990g	147.16	2.81337	0.200254	14.049	7.81319e-45	2.52433e-44
CAGL0D01012g	977.659	-0.878635	0.11659	-7.53614	4.84105e-14	8.77562e-14
CAGL0D01034g	15920	-4.00508	0.108448	-36.931	1.46841e-298	6.72235e-297
CAGL0D01056g	366.73	0.0226132	0.125641	0.179982	0.857166	0.876308
CAGL0D01078g	5337.14	-0.657464	0.0519377	-12.6587	1.00129e-36	2.81278e-36
CAGL0D01100g	1886.94	5.00704	0.126684	39.5238	0	0
CAGL0D01122g	1189.46	-0.270087	0.0734039	-3.67947	0.00023372	0.000311665
CAGL0D01144g	635.061	0.455033	0.0967731	4.70206	2.57551e-06	3.71208e-06
CAGL0D01166g	495.437	0.168731	0.102985	1.63841	0.101337	0.115807
CAGL0D01188g	47069	-2.22632	0.101871	-21.8542	7.08865e-106	5.67302e-105
CAGL0D01210g	701.107	0.559951	0.0990397	5.6538	1.56939e-08	2.42431e-08
CAGL0D01232g	968.499	1.03353	0.0748357	13.8107	2.19647e-43	6.87049e-43
CAGL0D01254g	27.6204	-0.368971	0.384474	-0.959677	0.337218	0.367787
CAGL0D01265g	5164.46	-0.746897	0.146155	-5.11029	3.21659e-07	4.7881e-07
CAGL0D01276g	1134.3	-0.257358	0.095209	-2.70308	0.00687	0.00853536
CAGL0D01298g	16185.4	1.50187	0.086439	17.3749	1.27733e-67	5.87247e-67
CAGL0D01320g	485.289	-0.188353	0.134625	-1.39909	0.161785	0.181659
CAGL0D01342g	1702.08	-0.677546	0.0616588	-10.9886	4.33475e-28	1.04491e-27
CAGL0D01364g	4743.96	-1.15371	0.0890027	-12.9627	1.99228e-38	5.77067e-38
CAGL0D01386g	1210.48	-0.681939	0.071039	-9.59949	8.03394e-22	1.70931e-21
CAGL0D01408g	6791.45	-1.11835	0.11161	-10.0201	1.24327e-23	2.75138e-23
CAGL0D01430g	268.734	0.52897	0.110143	4.80258	1.56637e-06	2.27399e-06
CAGL0D01452g	3351.77	0.428438	0.105569	4.05837	4.94155e-05	6.78381e-05
CAGL0D01474g	343.582	5.69461	0.27919	20.3969	1.78144e-92	1.1693e-91
CAGL0D01496g	598.922	0.583967	0.13258	4.40465	1.05955e-05	1.4956e-05
CAGL0D01518g	146.967	-0.346682	0.185102	-1.87292	0.0610789	0.0710177
CAGL0D01540g	1592.88	-0.390538	0.0874367	-4.46652	7.95036e-06	1.12872e-05
CAGL0D01562g	2027.35	-1.54086	0.176736	-8.71841	2.82131e-18	5.57656e-18
CAGL0D01584g	1541.85	0.881152	0.166482	5.29279	1.20464e-07	1.8157e-07
CAGL0D01606g	1056.95	-1.76505	0.120332	-14.6681	1.03218e-48	3.52902e-48
CAGL0D01628g	411.898	-0.217968	0.134069	-1.62579	0.103995	0.118795
CAGL0D01650g	650.033	-0.31232	0.10072	-3.10087	0.00192956	0.00247061
CAGL0D01672g	1119.63	2.01234	0.11896	16.9161	3.42133e-64	1.4845e-63
CAGL0D01694g	15.3787	-2.48355	0.500055	-4.96657	6.81489e-07	1.0042e-06
CAGL0D01716g	3044.75	-4.48734	0.130373	-34.4191	1.30511e-259	4.19654e-258
CAGL0D01738g	1131.9	-0.810853	0.10928	-7.41997	1.17145e-13	2.0982e-13
CAGL0D01760g	859.476	2.15093	0.109031	19.7277	1.24723e-86	7.67376e-86
CAGL0D01782g	2926.35	3.73553	0.107785	34.6573	3.46337e-263	1.12031e-261
CAGL0D01804g	603.281	0.0282589	0.101825	0.277523	0.781379	0.804614
CAGL0D01826g	4718.29	-1.49256	0.0645509	-23.1222	2.77149e-118	2.58577e-117
CAGL0D01837g	164.537	0.898843	0.15712	5.72076	1.0605e-08	1.65096e-08
CAGL0D01848r	0.458146	1.35154	2.4093	0.560966	0.574821	0.606126
CAGL0D01892g	3370.29	1.56896	0.0970845	16.1608	9.53126e-59	3.81674e-58
CAGL0D01914g	1348.92	-1.15645	0.0687529	-16.8204	1.7285e-63	7.42828e-63
CAGL0D01936g	1175.69	1.53252	0.117999	12.9876	1.43932e-38	4.17796e-38
CAGL0D01958g	3035.22	1.03819	0.151918	6.83391	8.26321e-12	1.40725e-11
CAGL0D01980g	1690.26	2.23114	0.171441	13.014	1.01843e-38	2.96741e-38
CAGL0D02002g	1434.63	-0.857077	0.0704452	-12.1666	4.6834e-34	1.26372e-33
CAGL0D02024g	666.75	0.967776	0.129831	7.4541	9.04867e-14	1.62828e-13
CAGL0D02018g	0	#N/A	#N/A	#N/A	#N/A	#N/A
CAGL0D02046g	555.548	0.928671	0.123657	7.51007	5.90959e-14	1.06947e-13
CAGL0D02068g	1834.53	0.589922	0.0603532	9.77449	1.44886e-22	3.12945e-22
CAGL0D02090g	34261.9	-2.53462	0.113532	-22.3251	2.10862e-110	1.77703e-109
CAGL0D02101r	35.3624	-1.26008	0.326317	-3.86151	0.000112686	0.000152183
CAGL0D02112g	740.291	-0.145263	0.0854971	-1.69904	0.089312	0.102499
CAGL0D02134g	234.974	5.19934	0.21042	24.7094	8.48395e-135	9.48868e-134
CAGL0D02150g	220.294	0.628074	0.145285	4.32306	1.53879e-05	2.15911e-05
CAGL0D02156g	414.865	0.608599	0.127798	4.76221	1.91486e-06	2.77172e-06
CAGL0D02178g	1927.33	0.621591	0.0934238	6.65346	2.86284e-11	4.80281e-11
CAGL0D02200g	694.816	0.33716	0.0933504	3.61177	0.000304115	0.000402555
CAGL0D02222g	590.711	0.619052	0.0961349	6.43941	1.19939e-10	1.97293e-10
CAGL0D02244g	26.5272	2.5394	0.370823	6.84803	7.48757e-12	1.27676e-11
CAGL0D02266g	854.924	2.98806	0.101985	29.2989	1.06968e-188	1.9857e-187
CAGL0D02288g	1327.94	-1.34855	0.0685398	-19.6755	3.4979e-86	2.14237e-85
CAGL0D02310g	1066.13	0.985962	0.0822099	11.9932	3.85587e-33	1.02709e-32
CAGL0D02332g	1137.31	-0.0107277	0.0912353	-0.117583	0.906398	0.922971
CAGL0D02354g	1033.04	-0.479312	0.07948	-6.03061	1.63347e-09	2.60141e-09
CAGL0D02376g	967.219	0.31506	0.0701266	4.49274	7.0314e-06	1.00036e-05
CAGL0D02398g	618.747	0.379486	0.098375	3.85754	0.000114535	0.000154563
CAGL0D02420g	218.396	2.04082	0.143545	14.2172	7.16401e-46	2.35545e-45
CAGL0D02442g	2457.95	0.306638	0.0879288	3.48734	0.000487852	0.000639655
CAGL0D02464g	571.881	1.96367	0.09726	20.1899	1.20054e-90	7.71146e-90
CAGL0D02486g	920.086	0.104995	0.0922048	1.13871	0.254823	0.281447
CAGL0D02508g	605.232	0.0555665	0.0830524	0.669053	0.503462	0.536218
CAGL0D02530g	1652.14	-0.1704	0.168856	-1.00914	0.312906	0.342309
CAGL0D02552g	300.494	1.56244	0.106122	14.723	4.58707e-49	1.57529e-48
CAGL0D02574g	1012.85	1.49529	0.0941665	15.8792	8.82937e-57	3.42154e-56
CAGL0D02596g	469.41	-2.75794	0.123204	-22.3851	5.49712e-111	4.68383e-110
CAGL0D02618g	2159.24	2.53364	0.0967526	26.1868	3.75885e-151	5.00131e-150
CAGL0D02640g	0	#N/A	#N/A	#N/A	#N/A	#N/A
CAGL0D02662g	0	#N/A	#N/A	#N/A	#N/A	#N/A
CAGL0D02684g	601.013	-2.14157	0.156908	-13.6486	2.05927e-42	6.35667e-42
CAGL0D02706g	2463.2	-2.31807	0.146228	-15.8524	1.35288e-56	5.23138e-56
CAGL0D02728g	1002.65	3.30679	0.152046	21.7487	7.11067e-105	5.60757e-104
CAGL0D02761g	219.186	1.9501	0.182823	10.6666	1.45888e-26	3.4072e-26
CAGL0D02772g	1802.54	-0.749794	0.0643566	-11.6506	2.27822e-31	5.86603e-31
CAGL0D02794g	2543.92	1.37255	0.0968046	14.1786	1.24275e-45	4.06869e-45
CAGL0D02816g	1023.85	-0.996452	0.0849189	-11.7342	8.51718e-32	2.21201e-31
CAGL0D02838g	1727.14	-1.78188	0.0939758	-18.961	3.58174e-80	1.97636e-79
CAGL0D02860g	268.368	-1.33703	0.123787	-10.8011	3.40156e-27	8.05932e-27
CAGL0D02882g	892.234	-0.282236	0.127477	-2.21401	0.026828	0.0320986
CAGL0D02904g	1687.11	-0.671277	0.0890564	-7.53767	4.78455e-14	8.67903e-14
CAGL0D02926g	634.803	-0.958465	0.239774	-3.99737	6.40504e-05	8.75728e-05
CAGL0D02948g	9626.19	-0.677367	0.289586	-2.33908	0.019331	0.0233459
CAGL0D02970g	445.587	0.252886	0.118038	2.14241	0.0321607	0.0382081
CAGL0D02992g	623.966	-0.779768	0.0874011	-8.92172	4.59096e-19	9.23321e-19
CAGL0D03014g	3668.68	-1.3597	0.0902512	-15.0658	2.72019e-51	9.69293e-51
CAGL0D03036g	542.25	1.05637	0.0987358	10.6989	1.02961e-26	2.41614e-26
CAGL0D03058g	1494.2	0.107296	0.0832173	1.28935	0.197277	0.220139
CAGL0D03080g	544.992	-0.82807	0.0970608	-8.53145	1.44523e-17	2.80832e-17
CAGL0D03102g	651.621	2.13887	0.137572	15.5473	1.66007e-54	6.21894e-54
CAGL0D03124g	4654.64	-1.81581	0.0957346	-18.9671	3.18942e-80	1.76529e-79
CAGL0D03146g	447.964	-1.08603	0.115522	-9.40101	5.40394e-21	1.13148e-20
CAGL0D03168g	2045.53	0.81478	0.0724409	11.2475	2.38213e-29	5.89476e-29
CAGL0D03190g	3587.82	-1.24566	0.104098	-11.9662	5.343e-33	1.41902e-32
CAGL0D03212g	1160.03	-0.38768	0.088928	-4.35948	1.30373e-05	1.83357e-05
CAGL0D03234g	1770.21	0.0569157	0.0949912	0.599169	0.549061	0.581459
CAGL0D03256g	648.208	-1.07247	0.0853732	-12.5621	3.41185e-36	9.51512e-36
CAGL0D03278g	379.495	-1.13902	0.11555	-9.85739	6.36862e-23	1.38667e-22
CAGL0D03300g	1472.63	-0.728116	0.126707	-5.74644	9.11406e-09	1.42378e-08
CAGL0D03322g	4076.26	0.453126	0.0888912	5.09753	3.44108e-07	5.11803e-07
CAGL0D03344g	815.448	0.205112	0.154607	1.32667	0.184619	0.206397
CAGL0D03388g	604.11	0.23573	0.106539	2.21262	0.0269239	0.0322061
CAGL0D03366r	0	#N/A	#N/A	#N/A	#N/A	#N/A
CAGL0D03410g	863.738	0.0128861	0.0798683	0.161342	0.871824	0.890283
CAGL0D03432g	7518.19	-1.01163	0.0585469	-17.2789	6.78249e-67	3.06859e-66
CAGL0D03454g	1826.93	-1.34802	0.106247	-12.6877	6.92266e-37	1.94975e-36
CAGL0D03476r	0.463967	-1.30568	2.72699	-0.4788	0.632081	0.662495
CAGL0D03498g	1711.11	-0.159001	0.0775122	-2.0513	0.040238	0.0475117
CAGL0D03520g	1628.6	1.15079	0.113939	10.1	5.52417e-24	1.23363e-23
CAGL0D03542g	530.269	0.177246	0.0922009	1.92239	0.054557	0.0636538
CAGL0D03564g	834.546	1.41018	0.0892132	15.8068	2.7927e-56	1.07299e-55
CAGL0D03586g	1308.88	1.2728	0.121951	10.437	1.68058e-25	3.85663e-25
CAGL0D03608g	12.6895	1.36356	0.445311	3.06203	0.00219842	0.00280488
CAGL0D03630g	105.22	-0.725391	0.183891	-3.94467	7.99088e-05	0.000108678
CAGL0D03652g	594.444	-3.388	0.194344	-17.433	4.63686e-68	2.1612e-67
CAGL0D03674g	7523.82	-1.79648	0.113657	-15.8062	2.81997e-56	1.08269e-55
CAGL0D03696g	718.892	0.813332	0.102746	7.91599	2.45292e-15	4.56606e-15
CAGL0D03718g	7129.35	-1.99389	0.0982949	-20.2848	1.75331e-91	1.13839e-90
CAGL0D03740g	868.475	-2.08516	0.112172	-18.589	3.94617e-77	2.08176e-76
CAGL0D03762g	139.083	-0.577322	0.206983	-2.78922	0.00528348	0.00659916
CAGL0D03784g	194.803	0.655231	0.160916	4.07188	4.6636e-05	6.41201e-05
CAGL0D03806g	511.7	1.0355	0.111821	9.26029	2.03869e-20	4.22926e-20
CAGL0D03828g	581.361	-0.193843	0.0931451	-2.08108	0.0374263	0.0443176
CAGL0D03850g	873.454	-0.794959	0.085372	-9.31172	1.25784e-20	2.61844e-20
CAGL0D03872g	207.375	1.46935	0.171567	8.56426	1.08768e-17	2.12041e-17
CAGL0D03894g	609.677	0.25143	0.178572	1.40801	0.159129	0.178862
CAGL0D03916g	484.829	0.795612	0.0919586	8.65185	5.06707e-18	9.94634e-18
CAGL0D03938g	879.471	4.09696	0.158567	25.8375	3.36567e-147	4.36004e-146
CAGL0D03960g	766.328	-1.66529	0.122399	-13.6054	3.7207e-42	1.14395e-41
CAGL0D03982g	2159.05	4.04342	0.194892	20.747	1.30398e-95	8.96196e-95
CAGL0D04004g	776.632	0.337786	0.0966449	3.49512	0.000473843	0.000621739
CAGL0D04026g	2559.53	7.29352	0.137994	52.8541	0	0
CAGL0D04048g	1181.51	1.58202	0.0899776	17.5824	3.36341e-69	1.5896e-68
CAGL0D04070g	336.464	1.16046	0.140874	8.2376	1.75699e-16	3.34552e-16
CAGL0D04092g	1257.27	0.769934	0.20231	3.80571	0.000141396	0.000189958
CAGL0D04114g	12745.2	1.04416	0.0662259	15.7666	5.28269e-56	2.01818e-55
CAGL0D04136g	761.366	0.568091	0.122106	4.65244	3.28038e-06	4.71293e-06
CAGL0D04158g	1023.12	0.595805	0.0970698	6.13791	8.36161e-10	1.34393e-09
CAGL0D04180g	2064.95	-1.61961	0.0738719	-21.9246	1.51417e-106	1.22083e-105
CAGL0D04202g	1299.85	-0.745114	0.0691577	-10.7741	4.56024e-27	1.07621e-26
CAGL0D04224r	0.094882	-0.137479	4.4033	-0.0312217	0.975093	0.980905
CAGL0D04246g	390.451	0.813565	0.106781	7.61898	2.55691e-14	4.66635e-14
CAGL0D04268g	475.417	-3.10575	0.191572	-16.2119	4.15368e-59	1.67324e-58
CAGL0D04290g	2616.03	-2.30947	0.0793158	-29.1174	2.16305e-186	3.85637e-185
CAGL0D04312g	2286.45	-0.924037	0.0821492	-11.2483	2.3614e-29	5.84613e-29
CAGL0D04334r	0.0469429	-0.137471	4.40331	-0.03122	0.975094	0.980905
CAGL0D04356g	2380.15	-1.9274	0.170059	-11.3338	8.92883e-30	2.23407e-29
CAGL0D04378g	1497.43	-1.01855	0.104098	-9.78448	1.31272e-22	2.83653e-22
CAGL0D04394g	738.991	0.230298	0.0845369	2.72424	0.00644502	0.00802028
CAGL0D04400g	1.12446	-1.23657	1.50611	-0.821037	0.411625	0.44401
CAGL0D04422g	953.577	0.953791	0.0919653	10.3712	3.35262e-25	7.65139e-25
CAGL0D04444g	351.72	-1.53156	0.134021	-11.4277	3.04016e-30	7.67068e-30
CAGL0D04466g	357.587	-1.85871	0.15996	-11.6199	3.26709e-31	8.3962e-31
CAGL0D04488g	14.7216	0.345973	0.471143	0.734327	0.462749	0.495691
CAGL0D04510g	897.559	0.613453	0.0830022	7.3908	1.45943e-13	2.60623e-13
CAGL0D04532r	0.892223	-1.64831	1.7772	-0.927477	0.353679	0.384653
CAGL0D04576g	963.57	-2.41213	0.106964	-22.5509	1.31564e-112	1.14078e-111
CAGL0D04620g	771.921	-1.9561	0.141004	-13.8727	9.27274e-44	2.92761e-43
CAGL0D04598r	0	#N/A	#N/A	#N/A	#N/A	#N/A
CAGL0D04642g	465.711	-3.80401	0.177635	-21.4147	9.74583e-102	7.34268e-101
CAGL0D04664r	0	#N/A	#N/A	#N/A	#N/A	#N/A
CAGL0D04686g	404.714	5.63494	0.188411	29.9077	1.56209e-196	3.07972e-195
CAGL0D04708g	4093.12	-2.14363	0.107332	-19.972	9.64659e-89	6.06646e-88
CAGL0D04730g	679.458	-0.494336	0.0998509	-4.95074	7.39313e-07	1.08763e-06
CAGL0D04752g	691.196	-0.442546	0.15212	-2.90918	0.00362378	0.00457162
CAGL0D04774g	1782.02	-1.16223	0.0838446	-13.8617	1.0813e-43	3.40593e-43
CAGL0D04796g	358.273	-1.44529	0.112321	-12.8675	6.85842e-38	1.97033e-37
CAGL0D04818g	2004.83	-0.741808	0.0857893	-8.64686	5.29351e-18	1.03833e-17
CAGL0D04840g	75.9721	0.761885	0.206713	3.68571	0.000228063	0.000304347
CAGL0D04834g	0	#N/A	#N/A	#N/A	#N/A	#N/A
CAGL0D04862g	1419.25	-2.13486	0.0942413	-22.6531	1.30019e-113	1.14205e-112
CAGL0D04884g	2462.38	-1.94857	0.0952964	-20.4474	6.33077e-93	4.19103e-92
CAGL0D04906r	0.951343	-2.41126	1.95859	-1.23112	0.218279	0.242771
CAGL0D04928g	404.198	-0.549502	0.134099	-4.09773	4.17229e-05	5.7482e-05
CAGL0D04950g	666.762	-0.255369	0.108218	-2.35976	0.0182865	0.022129
CAGL0D04972g	1077.62	2.40484	0.102394	23.4863	5.63421e-122	5.5038e-121
CAGL0D04994g	817.252	-0.343068	0.110007	-3.1186	0.00181712	0.0023305
CAGL0D05016g	2015.45	-1.61022	0.107328	-15.0028	7.0378e-51	2.49955e-50
CAGL0D05060g	1762.54	-1.96466	0.116671	-16.8393	1.25772e-63	5.42237e-63
CAGL0D05038r	1.25495	-3.67449	1.50532	-2.441	0.0146466	0.017816
CAGL0D05082g	1365.96	0.669467	0.11147	6.00581	1.90376e-09	3.02296e-09
CAGL0D05104g	0.942353	-3.49295	1.74634	-2.00015	0.0454838	0.053437
CAGL0D05148g	562.66	1.06454	0.0955977	11.1357	8.41179e-29	2.06173e-28
CAGL0D05126r	0.988547	-3.34463	1.80702	-1.85091	0.0641823	0.0745138
CAGL0D05170g	1979.8	-0.515408	0.0778654	-6.61922	3.61109e-11	6.04122e-11
CAGL0D05192g	1355.95	-0.2495	0.111255	-2.24259	0.0249236	0.0298994
CAGL0D05214g	8468.22	-1.65867	0.112702	-14.7173	4.99102e-49	1.71293e-48
CAGL0D05236g	302.983	-5.68434	0.274686	-20.6939	3.9293e-95	2.68684e-94
CAGL0D05258g	882.668	-1.0391	0.137962	-7.5318	5.00446e-14	9.06576e-14
CAGL0D05280g	1237.49	0.539392	0.152577	3.53521	0.000407452	0.000536189
CAGL0D05302g	728.225	1.25639	0.147228	8.53362	1.41833e-17	2.75803e-17
CAGL0D05318g	598.586	2.68157	0.15156	17.6932	4.73276e-70	2.28068e-69
CAGL0D05324g	1301.25	0.149967	0.109113	1.37441	0.169314	0.189758
CAGL0D05346g	480.25	0.141363	0.0966924	1.46198	0.143746	0.162349
CAGL0D05368g	577.082	-0.278943	0.0831861	-3.35324	0.000798728	0.00103794
CAGL0D05390r	1.60177	-2.96327	1.43075	-2.07114	0.038346	0.0453867
CAGL0D05412g	1135.56	0.734629	0.100767	7.29035	3.09151e-13	5.47014e-13
CAGL0D05434g	5645.76	-0.920858	0.107053	-8.60187	7.84302e-18	1.53396e-17
CAGL0D05456g	24.2294	1.0643	0.485976	2.19004	0.0285217	0.0340269
CAGL0D05478g	2586.44	-0.200443	0.0938908	-2.13486	0.0327726	0.0389265
CAGL0D05500g	2215.35	-1.60509	0.0955274	-16.8024	2.34209e-63	1.00333e-62
CAGL0D05522g	757.21	-0.218802	0.0866639	-2.52472	0.0115791	0.0141741
CAGL0D05544g	2693.34	-0.585061	0.114467	-5.11116	3.20181e-07	4.76742e-07
CAGL0D05566g	829.239	-0.173617	0.230028	-0.754765	0.45039	0.483315
CAGL0D05588g	2568.84	-1.17481	0.112961	-10.4001	2.47557e-25	5.65597e-25
CAGL0D05610g	1460.28	-0.858422	0.0743761	-11.5416	8.13626e-31	2.07517e-30
CAGL0D05632g	287.935	1.91415	0.153107	12.5021	7.27496e-36	2.01846e-35
CAGL0D05654g	59.9706	2.18988	0.250307	8.74875	2.15736e-18	4.27046e-18
CAGL0D05676g	1050.73	-0.110647	0.0702906	-1.57414	0.115455	0.131275
CAGL0D05698g	831.741	0.85746	0.100776	8.50855	1.76124e-17	3.41501e-17
CAGL0D05720g	2.65759	-3.77119	1.39171	-2.70975	0.00673338	0.00836754
CAGL0D05742g	2824.41	0.00580215	0.077723	0.0746517	0.940492	0.954629
CAGL0D05764g	1028.08	0.531794	0.101575	5.23545	1.64579e-07	2.46823e-07
CAGL0D05786g	296.371	-3.14703	0.189742	-16.5859	8.81923e-62	3.69314e-61
CAGL0D05808g	2177.34	-0.169755	0.0671834	-2.52674	0.0115125	0.0141022
CAGL0D05852g	1226.03	1.26205	0.085153	14.821	1.07226e-49	3.72499e-49
CAGL0D05874g	2913.62	-1.58822	0.0969059	-16.3893	2.28005e-60	9.33799e-60
CAGL0D05896g	3147.17	0.400281	0.0721534	5.54764	2.89553e-08	4.43735e-08
CAGL0D05918g	1133.24	-0.72559	0.154929	-4.68337	2.822e-06	4.06302e-06
CAGL0D05940g	6079.88	-1.56586	0.161304	-9.70749	2.80146e-22	6.00059e-22
CAGL0D05962g	394.748	-0.102495	0.130016	-0.788326	0.430506	0.463266
CAGL0D05984r	0	#N/A	#N/A	#N/A	#N/A	#N/A
CAGL0D06006g	923.189	1.98431	0.116286	17.0641	2.74808e-65	1.21482e-64
CAGL0D06028g	279.906	1.06201	0.169399	6.26929	3.62688e-10	5.89069e-10
CAGL0D06050g	690.147	-2.08218	0.101431	-20.5281	1.207e-93	8.07959e-93
CAGL0D06072r	0.0803084	0	4.40736	0	1	1
CAGL0D06094g	768.647	-0.675355	0.12083	-5.58928	2.28017e-08	3.50625e-08
CAGL0D06138g	1848.6	0.399738	0.0981816	4.07141	4.67288e-05	6.42313e-05
CAGL0D06116r	0	#N/A	#N/A	#N/A	#N/A	#N/A
CAGL0D06154g	342.862	0.216471	0.143578	1.50769	0.131633	0.149168
CAGL0D06160g	1734.93	-1.53063	0.0913228	-16.7606	4.7374e-63	2.01825e-62
CAGL0D06182g	848.873	-0.773172	0.100185	-7.71748	1.18652e-14	2.18162e-14
CAGL0D06204g	659.344	0.186604	0.101525	1.83801	0.066061	0.0766126
CAGL0D06226g	1192.65	1.60104	0.10556	15.1671	5.84448e-52	2.09919e-51
CAGL0D06248r	1.4155	-3.67688	1.59881	-2.29976	0.0214619	0.0258442
CAGL0D06270g	878.505	-0.676555	0.124054	-5.4537	4.9332e-08	7.52587e-08
CAGL0D06292g	2501.79	0.244696	0.0574201	4.26151	2.03055e-05	2.83144e-05
CAGL0D06314g	2018.22	-0.130147	0.109117	-1.19273	0.232974	0.258212
CAGL0D06336g	970.919	-1.92596	0.0951306	-20.2454	3.90117e-91	2.52687e-90
CAGL0D06358r	0	#N/A	#N/A	#N/A	#N/A	#N/A
CAGL0D06380g	84.7684	0.941758	0.179369	5.25039	1.51779e-07	2.27817e-07
CAGL0D06402g	1534.87	4.64837	0.111201	41.8015	0	0
CAGL0D06424g	16039.7	-0.218924	0.233354	-0.938161	0.348162	0.378882
CAGL0D06446g	1417.57	-1.62377	0.10574	-15.3563	3.21328e-53	1.17842e-52
CAGL0D06468g	220.482	0.313491	0.134472	2.33127	0.019739	0.0238227
CAGL0D06490g	241.601	-0.362215	0.129854	-2.78939	0.0052807	0.00659723
CAGL0D06512g	289.939	5.41746	0.252111	21.4884	1.9982e-102	1.5118e-101
CAGL0D06534g	0.0803084	0	4.40736	0	1	1
CAGL0D06556g	7268.63	-1.20367	0.0665788	-18.0789	4.67678e-73	2.34142e-72
CAGL0D06578g	0	#N/A	#N/A	#N/A	#N/A	#N/A
CAGL0D06600g	6785.62	2.66898	0.130687	20.4228	1.04954e-92	6.90576e-92
CAGL0D06622g	1839.71	-2.7741	0.0955195	-29.0422	1.93099e-185	3.38676e-184
CAGL0D06644g	915.652	-0.45281	0.11085	-4.08491	4.40944e-05	6.06874e-05
CAGL0D06666g	7.29122	-1.88788	0.718177	-2.62871	0.00857084	0.0105852
CAGL0D06688g	12653	5.2888	0.155468	34.0186	1.18103e-253	3.62495e-252
CAGL0D06710g	1883.21	-0.416956	0.0942621	-4.42337	9.71747e-06	1.37454e-05
CAGL0D06732g	197.007	1.18164	0.247398	4.77626	1.78582e-06	2.58702e-06
CAGL0E00105g	0	#N/A	#N/A	#N/A	#N/A	#N/A
CAGL0E00110g	0	#N/A	#N/A	#N/A	#N/A	#N/A
CAGL0E00116g	0	#N/A	#N/A	#N/A	#N/A	#N/A
CAGL0E00132g	0	#N/A	#N/A	#N/A	#N/A	#N/A
CAGL0E00187g	27.0543	0.871453	0.369443	2.35883	0.0183326	0.0221748
CAGL0E00231g	141.094	-0.289852	0.215643	-1.34413	0.178906	0.200217
CAGL0E00275g	506.264	1.03163	0.138059	7.47238	7.87585e-14	1.42149e-13
CAGL0E00297r	0.118057	-0.227355	4.40032	-0.0516678	0.958793	0.968477
CAGL0E00341g	5.62459	-0.559037	1.12228	-0.498125	0.618396	0.649791
CAGL0E00363g	88.4986	0.854977	0.208469	4.10123	4.10967e-05	5.66626e-05
CAGL0E00385g	1253.27	-0.235391	0.0823384	-2.85882	0.0042522	0.00533947
CAGL0E00407g	743.967	0.374383	0.0810337	4.6201	3.8356e-06	5.49746e-06
CAGL0E00429g	1083.98	0.127219	0.0775601	1.64027	0.100949	0.115413
CAGL0E00451g	3261.58	-0.335572	0.0724294	-4.6331	3.60234e-06	5.16587e-06
CAGL0E00473g	765.105	-0.563407	0.0799881	-7.04363	1.87293e-12	3.24592e-12
CAGL0E00495g	791.236	0.761985	0.0929915	8.19413	2.52412e-16	4.79272e-16
CAGL0E00517g	1388.48	-2.31006	0.109836	-21.0319	3.35271e-98	2.38307e-97
CAGL0E00539g	485.077	-0.1962	0.106453	-1.84307	0.065319	0.0758172
CAGL0E00561g	2786.77	0.109054	0.0595997	1.82977	0.0672846	0.0779647
CAGL0E00583g	451.877	0.575362	0.100602	5.71917	1.07043e-08	1.66593e-08
CAGL0E00605g	658.222	1.00547	0.14881	6.75673	1.41136e-11	2.38778e-11
CAGL0E00627g	629.588	1.7596	0.176137	9.98992	1.6871e-23	3.72901e-23
CAGL0E00649g	1361.82	2.62625	0.0819841	32.0336	3.71051e-225	9.15259e-224
CAGL0E00671g	1065.83	0.473618	0.0872141	5.43052	5.61898e-08	8.55275e-08
CAGL0E00693g	1586.53	0.167547	0.138789	1.20721	0.227353	0.252374
CAGL0E00715g	790.204	0.362768	0.168101	2.15803	0.0309255	0.0367892
CAGL0E00737g	3025.12	-1.63791	0.103296	-15.8565	1.2683e-56	4.90783e-56
CAGL0E00759g	879.551	0.767139	0.0993554	7.72116	1.15278e-14	2.12029e-14
CAGL0E00781g	8443.4	-1.2613	0.0815604	-15.4646	6.011e-54	2.22865e-53
CAGL0E00803g	2514.34	6.10019	0.631653	9.65751	4.56853e-22	9.76235e-22
CAGL0E00825r	0	#N/A	#N/A	#N/A	#N/A	#N/A
CAGL0E00847g	1880.01	-0.711009	0.0659339	-10.7837	4.11156e-27	9.7202e-27
CAGL0E00869g	13278	-2.0877	0.147551	-14.149	1.89444e-45	6.18727e-45
CAGL0E00891g	918.65	0.850861	0.125469	6.78144	1.18984e-11	2.01996e-11
CAGL0E00913g	2254.25	1.02154	0.0666192	15.3341	4.52721e-53	1.65467e-52
CAGL0E00935g	730.961	-0.497804	0.122296	-4.07049	4.69135e-05	6.44524e-05
CAGL0E00957g	1399.16	1.28068	0.0794681	16.1156	1.98241e-58	7.86848e-58
CAGL0E00979g	2513.06	-1.62313	0.137023	-11.8457	2.26616e-32	5.93686e-32
CAGL0E01001g	1199.65	0.5594	0.072733	7.69114	1.45835e-14	2.67504e-14
CAGL0E01023g	467.745	0.486589	0.11148	4.3648	1.27241e-05	1.79045e-05
CAGL0E01045g	564.62	0.206507	0.101339	2.03778	0.0415723	0.0490229
CAGL0E01067g	2450.51	-1.46571	0.123018	-11.9145	9.94177e-33	2.62618e-32
CAGL0E01089g	922.5	0.967847	0.072074	13.4285	4.11587e-41	1.2463e-40
CAGL0E01111g	725.485	-1.57347	0.097213	-16.1858	6.35518e-59	2.55057e-58
CAGL0E01133g	6190.36	-1.58909	0.11059	-14.3692	8.07916e-47	2.69572e-46
CAGL0E01155g	529.113	-1.55985	0.134284	-11.616	3.41805e-31	8.77165e-31
CAGL0E01177g	7839.38	0.639563	0.100841	6.34228	2.26389e-10	3.69807e-10
CAGL0E01199g	3436.28	-0.40638	0.0824692	-4.92766	8.32203e-07	1.22195e-06
CAGL0E01221g	2280.45	-0.691184	0.063203	-10.9359	7.75967e-28	1.86384e-27
CAGL0E01243g	9546.39	2.88408	0.0858455	33.5962	1.90496e-247	5.56249e-246
CAGL0E01265g	1412.89	-0.624845	0.11781	-5.30383	1.13395e-07	1.71202e-07
CAGL0E01287g	3003.99	-0.144544	0.123611	-1.16935	0.242264	0.268178
CAGL0E01309g	613.903	-0.143966	0.0885714	-1.62542	0.104073	0.118859
CAGL0E01331g	564.735	-0.60784	0.247064	-2.46025	0.013884	0.0169265
CAGL0E01353g	7996.9	-1.27234	0.206993	-6.14675	7.90878e-10	1.27228e-09
CAGL0E01397g	1965.15	-0.293311	0.062069	-4.72556	2.29485e-06	3.31465e-06
CAGL0E01419g	766.658	0.411669	0.101439	4.0583	4.94323e-05	6.78438e-05
CAGL0E01441g	1286.86	-0.227342	0.0733361	-3.10001	0.00193516	0.00247719
CAGL0E01463g	8449.58	-1.98135	0.111875	-17.7104	3.48574e-70	1.68275e-69
CAGL0E01485g	1177.07	0.00652378	0.0948115	0.0688078	0.945143	0.95899
CAGL0E01507g	643.357	-1.72936	0.130521	-13.2497	4.5331e-40	1.34622e-39
CAGL0E01529g	301.265	-2.57719	0.16172	-15.9361	3.55797e-57	1.39277e-56
CAGL0E01551g	506.439	-0.615485	0.0988454	-6.22675	4.76224e-10	7.69537e-10
CAGL0E01567g	1038.19	-0.622753	0.104524	-5.95799	2.55365e-09	4.03712e-09
CAGL0E01573g	2303.36	-1.97759	0.0833861	-23.7161	2.45968e-124	2.48359e-123
CAGL0E01595g	1141.76	-1.2659	0.0903271	-14.0146	1.26978e-44	4.09024e-44
CAGL0E01617g	4549.64	-0.63418	0.0861553	-7.36089	1.82687e-13	3.25487e-13
CAGL0E01639g	956.82	2.00293	0.0982245	20.3914	1.99486e-92	1.30621e-91
CAGL0E01661g	317.594	1.22753	0.119533	10.2694	9.67841e-25	2.19307e-24
CAGL0E01683g	1972.55	-1.00796	0.0719617	-14.0069	1.41481e-44	4.54387e-44
CAGL0E01705g	15400.7	3.83976	0.420018	9.1419	6.13624e-20	1.2556e-19
CAGL0E01727g	1424.16	-0.755981	0.110209	-6.85951	6.90971e-12	1.17934e-11
CAGL0E01749g	669.221	3.81316	0.114845	33.2028	9.81302e-242	2.77539e-240
CAGL0E01771g	579.326	-1.31295	0.222999	-5.8877	3.91618e-09	6.1677e-09
CAGL0E01793g	7911.61	5.13669	0.130257	39.4351	0	0
CAGL0E01815g	586.061	4.3926	0.145384	30.2138	1.56003e-200	3.16815e-199
CAGL0E01837g	3118.1	0.603383	0.074636	8.08433	6.25047e-16	1.17771e-15
CAGL0E01859g	138.056	3.39925	0.206828	16.4351	1.07187e-60	4.42001e-60
CAGL0E01881g	211.604	1.40795	0.177567	7.92912	2.20711e-15	4.1099e-15
CAGL0E01903g	866.484	-0.564862	0.0841683	-6.71111	1.9315e-11	3.25452e-11
CAGL0E01925g	1203.06	-1.55892	0.0774671	-20.1237	4.57906e-90	2.92389e-89
CAGL0E01947g	3254.92	-0.698587	0.100064	-6.98137	2.9231e-12	5.02725e-12
CAGL0E01969g	4082.93	0.00816673	0.0789416	0.103453	0.917604	0.932975
CAGL0E01991g	14283.3	-1.6621	0.108047	-15.3831	2.12412e-53	7.80578e-53
CAGL0E02013g	21328.5	-2.46792	0.103416	-23.8639	7.26834e-126	7.53619e-125
CAGL0E02035g	1661.18	0.718662	0.0962173	7.46916	8.07089e-14	1.45572e-13
CAGL0E02057g	491.266	1.22768	0.136173	9.01559	1.95806e-19	3.96752e-19
CAGL0E02079g	2719.39	-0.185083	0.071915	-2.57364	0.0100635	0.0123636
CAGL0E02123g	75.5839	-2.86503	0.313102	-9.15046	5.66899e-20	1.16264e-19
CAGL0E02101g	899.992	-1.00623	0.141444	-7.11398	1.12744e-12	1.96593e-12
CAGL0E02145g	108.838	-2.69702	0.306207	-8.80783	1.2759e-18	2.54238e-18
CAGL0E02167g	789.469	0.51011	0.0904866	5.63741	1.72624e-08	2.6628e-08
CAGL0E02189g	408.804	1.0789	0.11657	9.25535	2.13534e-20	4.42298e-20
CAGL0E02211g	0.547707	-0.197307	2.33629	-0.084453	0.932696	0.947607
CAGL0E02233g	929.564	-3.10346	0.148762	-20.862	1.1873e-96	8.24395e-96
CAGL0E02255g	3181.55	-1.3258	0.121377	-10.923	8.95365e-28	2.14967e-27
CAGL0E02277r	0.0645159	0	4.40736	0	1	1
CAGL0E02299g	1423.98	1.51391	0.0710675	21.3024	1.07881e-100	8.07163e-100
CAGL0E02315g	1067.48	-2.89847	0.113975	-25.4307	1.15397e-142	1.41676e-141
CAGL0E02321g	2692.07	-1.42971	0.107913	-13.2487	4.5931e-40	1.36329e-39
CAGL0E02343g	2130.45	-1.76718	0.113298	-15.5976	7.5525e-55	2.84113e-54
CAGL0E02365g	373.572	2.05118	0.129168	15.8799	8.73117e-57	3.38591e-56
CAGL0E02387g	278.361	2.2802	0.130881	17.4219	5.62676e-68	2.62032e-67
CAGL0E02409g	1163.13	-4.95489	0.209236	-23.6808	5.68259e-124	5.70583e-123
CAGL0E02431g	820.203	-1.04463	0.141156	-7.40052	1.35653e-13	2.42648e-13
CAGL0E02453g	1090.98	-0.931375	0.0905757	-10.2828	8.42167e-25	1.91231e-24
CAGL0E02475g	2565.46	0.202846	0.105556	1.92168	0.0546455	0.0637295
CAGL0E02497g	246.427	0.412032	0.12581	3.27505	0.00105644	0.00136529
CAGL0E02519g	1170.25	-2.09509	0.143076	-14.6432	1.48811e-48	5.08138e-48
CAGL0E02541g	705.518	-0.380125	0.0919985	-4.13186	3.59841e-05	4.97278e-05
CAGL0E02585g	2397.78	-1.46394	0.0933745	-15.6782	2.13266e-55	8.06201e-55
CAGL0E02607g	1223.92	0.731885	0.128407	5.69973	1.19998e-08	1.86327e-08
CAGL0E02629g	951.668	0.665664	0.0816304	8.15461	3.50313e-16	6.63531e-16
CAGL0E02651g	754.121	2.71525	0.105291	25.788	1.20896e-146	1.55126e-145
CAGL0E02673g	1831.83	-2.34696	0.132754	-17.679	6.09111e-70	2.91703e-69
CAGL0E02695g	1292.68	3.02001	0.121013	24.9562	1.8308e-137	2.10874e-136
CAGL0E02717g	928.102	-1.64275	0.0773804	-21.2295	5.0975e-100	3.77732e-99
CAGL0E02739g	2036.64	-1.11454	0.110852	-10.0543	8.79206e-24	1.95532e-23
CAGL0E02805g	758.29	0.109712	0.0844199	1.2996	0.193738	0.216368
CAGL0E02761g	635.696	-0.232353	0.0970136	-2.39506	0.0166177	0.0201638
CAGL0E02783g	2654.76	0.595808	0.0779957	7.63898	2.1895e-14	3.9999e-14
CAGL0E02827g	294.431	0.214915	0.118362	1.81574	0.0694099	0.0803584
CAGL0E02849g	2192.37	-0.235979	0.0714988	-3.30046	0.000965251	0.00124923
CAGL0E02871g	149.511	0.528224	0.150185	3.51715	0.000436204	0.000573467
CAGL0E02893g	1067	-0.513704	0.0815647	-6.29812	3.01271e-10	4.902e-10
CAGL0E02915g	566.382	0.150105	0.239285	0.627307	0.530458	0.562973
CAGL0E02937g	1312.98	-1.61979	0.135178	-11.9826	4.38336e-33	1.16587e-32
CAGL0E02959g	623.032	-0.603186	0.094469	-6.38501	1.71382e-10	2.81058e-10
CAGL0E02981g	640.541	1.9266	0.114768	16.7869	3.04315e-63	1.30056e-62
CAGL0E03003g	638.183	0.980482	0.114227	8.58366	9.19013e-18	1.79483e-17
CAGL0E03025g	0	#N/A	#N/A	#N/A	#N/A	#N/A
CAGL0E03069g	3627.87	-2.14595	0.114968	-18.6657	9.40982e-78	4.9933e-77
CAGL0E03091r	0.0645159	0	4.40736	0	1	1
CAGL0E03113g	1682.22	-0.0190557	0.099651	-0.191224	0.84835	0.868116
CAGL0E03157g	5263.39	-1.59842	0.116275	-13.7468	5.32123e-43	1.66062e-42
CAGL0E03179g	1107.47	-0.223653	0.0843338	-2.652	0.00800163	0.00990259
CAGL0E03201g	2027.41	-0.0670061	0.0815715	-0.82144	0.411396	0.443939
CAGL0E03223g	1000.19	-1.22992	0.105176	-11.6939	1.36906e-31	3.54368e-31
CAGL0E03245g	15988.5	-3.08427	0.202939	-15.198	3.64491e-52	1.31353e-51
CAGL0E03267g	752.712	0.375616	0.0870694	4.31398	1.60343e-05	2.24805e-05
CAGL0E03289g	7369.15	-2.27677	0.11682	-19.4896	1.34506e-84	7.97589e-84
CAGL0E03311g	888.716	1.19635	0.086272	13.8672	1.00061e-43	3.15363e-43
CAGL0E03333r	4.59469	-3.78162	1.22662	-3.08295	0.00204958	0.00261807
CAGL0E03355g	1269.77	5.30661	0.201584	26.3246	1.00407e-152	1.3459e-151
CAGL0E03366g	16045.1	9.1957	0.404403	22.7389	1.84657e-114	1.63527e-113
CAGL0E03377r	0	#N/A	#N/A	#N/A	#N/A	#N/A
CAGL0E03421g	0.094882	-0.137479	4.4033	-0.0312217	0.975093	0.980905
CAGL0E03454g	1684.81	0.393002	0.124799	3.14909	0.00163779	0.00210501
CAGL0E03432g	0.311852	-0.141916	2.99041	-0.0474571	0.962149	0.971319
CAGL0E03476g	1653.61	1.12334	0.106005	10.5971	3.07383e-26	7.14802e-26
CAGL0E03498g	201.229	3.52299	0.208112	16.9283	2.78115e-64	1.20964e-63
CAGL0E03520g	784.862	0.666879	0.0817419	8.15834	3.39652e-16	6.44241e-16
CAGL0E03542g	739.356	-0.380459	0.0899588	-4.22925	2.34469e-05	3.26192e-05
CAGL0E03564g	2973.26	-1.76637	0.0979197	-18.0389	9.64007e-73	4.81291e-72
CAGL0E03586r	0.0645159	0	4.40736	0	1	1
CAGL0E03608g	736.847	0.754812	0.0972979	7.75774	8.64561e-15	1.59452e-14
CAGL0E03630g	285.579	1.10679	0.0979179	11.3033	1.2641e-29	3.14831e-29
CAGL0E03652g	2065.2	-0.255077	0.117842	-2.16457	0.0304202	0.036228
CAGL0E03674g	895.952	2.07538	0.132368	15.6789	2.10926e-55	7.97916e-55
CAGL0E03718g	1251.44	-0.624385	0.0691836	-9.02504	1.79623e-19	3.64509e-19
CAGL0E03740g	546.433	-0.543209	0.125354	-4.3334	1.46825e-05	2.0628e-05
CAGL0E03762g	1968.21	-0.196471	0.0731914	-2.68434	0.00726734	0.00901658
CAGL0E03784g	693.488	0.112641	0.112462	1.00159	0.316544	0.346148
CAGL0E03806g	1379.84	-1.02775	0.082402	-12.4723	1.05674e-35	2.92146e-35
CAGL0E03828g	581.019	1.39247	0.124249	11.2071	3.76495e-29	9.29113e-29
CAGL0E03850g	1708.09	-1.06642	0.143056	-7.45457	9.01616e-14	1.62297e-13
CAGL0E03872g	799.126	-1.07899	0.105495	-10.2279	1.48677e-24	3.35627e-24
CAGL0E03894g	160.77	-3.22688	0.193955	-16.6372	3.74546e-62	1.57455e-61
CAGL0E03916g	2492.38	4.01188	0.122309	32.8013	5.64862e-236	1.5411e-234
CAGL0E03938g	34759.7	-2.50298	0.109264	-22.9077	3.89684e-116	3.52019e-115
CAGL0E03960g	2196.99	-0.45066	0.102243	-4.40775	1.04451e-05	1.47515e-05
CAGL0E03982g	2783.42	0.895412	0.0701037	12.7727	2.32993e-37	6.6174e-37
CAGL0E04004g	630.319	1.76634	0.241989	7.29928	2.89315e-13	5.1242e-13
CAGL0E04026g	727.965	1.32808	0.0942538	14.0905	4.34705e-45	1.40953e-44
CAGL0E04048g	2753.42	0.155977	0.111273	1.40174	0.160992	0.180806
CAGL0E04070g	2053.01	-0.659504	0.0856095	-7.70364	1.32248e-14	2.42747e-14
CAGL0E04092g	103808	2.4525	0.0908906	26.983	2.33887e-160	3.41474e-159
CAGL0E04114g	723.971	-0.861583	0.0910696	-9.46071	3.0587e-21	6.44427e-21
CAGL0E04136g	802.272	-0.637763	0.0877186	-7.27055	3.58023e-13	6.32246e-13
CAGL0E04158g	381.746	-2.13358	0.115458	-18.4793	3.03053e-76	1.57262e-75
CAGL0E04180g	321.496	-1.97323	0.173309	-11.3856	4.93152e-30	1.24196e-29
CAGL0E04224g	568.626	-3.29292	0.18724	-17.5866	3.11855e-69	1.47646e-68
CAGL0E04246g	343.779	0.0668977	0.109225	0.612478	0.540221	0.57266
CAGL0E04268g	710.88	0.569962	0.0872082	6.53565	6.33337e-11	1.05012e-10
CAGL0E04290g	1641.42	0.418773	0.065277	6.41533	1.40517e-10	2.30792e-10
CAGL0E04312g	7375.67	0.0220563	0.0493106	0.447294	0.654663	0.684438
CAGL0E04334g	15755.9	-0.148428	0.0769619	-1.92859	0.0537823	0.062777
CAGL0E04356g	2562.32	3.50179	0.0973698	35.9638	3.0785e-283	1.12365e-281
CAGL0E04378g	2249.89	0.493397	0.0934088	5.28213	1.2769e-07	1.92246e-07
CAGL0E04400g	363.283	0.545879	0.107749	5.06621	4.05806e-07	6.02574e-07
CAGL0E04422g	487.793	2.31973	0.11067	20.9608	1.4961e-97	1.05096e-96
CAGL0E04444g	1141.14	-1.36284	0.075978	-17.9373	6.02871e-72	2.98507e-71
CAGL0E04433r	0	#N/A	#N/A	#N/A	#N/A	#N/A
CAGL0E04466g	5.53923	1.30398	0.734975	1.77419	0.0760317	0.0877427
CAGL0E04488g	989.208	0.0596118	0.107006	0.55709	0.577466	0.608677
CAGL0E04510g	919.991	4.16939	0.121715	34.2554	3.62758e-257	1.14598e-255
CAGL0E04532g	1269.2	-0.448715	0.123142	-3.64387	0.000268573	0.000356995
CAGL0E04548g	1043.21	4.54234	0.153693	29.5547	5.71091e-192	1.07868e-190
CAGL0E04554g	229.656	-2.32469	0.518008	-4.48774	7.19821e-06	1.02382e-05
CAGL0E04576g	1255.53	-1.7137	0.0842232	-20.3472	4.91756e-92	3.20829e-91
CAGL0E04598g	1418.28	1.04607	0.0762839	13.7129	8.49991e-43	2.64648e-42
CAGL0E04620g	4191.61	0.378475	0.121658	3.11098	0.00186471	0.00238813
CAGL0E04642g	981.831	2.19302	0.0919342	23.8542	9.15808e-126	9.45926e-125
CAGL0E04664g	853.331	0.272466	0.0971563	2.8044	0.00504098	0.00630502
CAGL0E04686g	1322.34	1.65127	0.0824562	20.0261	3.26403e-89	2.06225e-88
CAGL0E04708g	413.429	2.97973	0.129516	23.0067	3.99561e-117	3.67705e-116
CAGL0E04730r	3.88337	-5.10168	1.36265	-3.74394	0.000181156	0.000242589
CAGL0E04752g	6817.75	-1.45094	0.0643891	-22.534	1.92803e-112	1.66644e-111
CAGL0E04774g	2015.84	-4.20104	0.15231	-27.5822	1.82024e-167	2.78554e-166
CAGL0E04796g	1405.85	0.185564	0.0627395	2.95769	0.00309949	0.00392486
CAGL0E04818g	471.879	0.0117506	0.154126	0.0762403	0.939228	0.953592
CAGL0E04840g	15.8814	2.99348	0.502579	5.95625	2.58098e-09	4.07912e-09
CAGL0E04862g	1025.58	0.552712	0.112636	4.90706	9.24528e-07	1.3553e-06
CAGL0E04884g	1625.83	1.79331	0.196684	9.11776	7.6696e-20	1.56462e-19
CAGL0E04906g	496.283	2.17707	0.373948	5.82186	5.81957e-09	9.13344e-09
CAGL0E04928g	548.375	1.77612	0.11863	14.9719	1.12059e-50	3.95649e-50
CAGL0E04950g	645.075	0.298152	0.0786274	3.79196	0.000149462	0.000200595
CAGL0E04972g	884.725	0.836126	0.136696	6.11667	9.55506e-10	1.53256e-09
CAGL0E04994g	15525.5	-2.58893	0.142008	-18.2309	2.93306e-74	1.49054e-73
CAGL0E05016g	3374.67	-1.9267	0.0957265	-20.1272	4.26793e-90	2.72844e-89
CAGL0E05038g	1632.5	0.222643	0.0964446	2.3085	0.0209711	0.0252645
CAGL0E05060g	765.927	0.0329377	0.0853567	0.385882	0.699584	0.7269
CAGL0E05082g	804.117	1.64565	0.0885914	18.5757	5.05163e-77	2.66233e-76
CAGL0E05104g	214.383	1.36025	0.138385	9.82944	8.40835e-23	1.82198e-22
CAGL0E05126g	437.02	0.537472	0.122171	4.39933	1.08584e-05	1.53191e-05
CAGL0E05148g	3030.27	7.73291	0.208438	37.0994	2.87478e-301	1.32731e-299
CAGL0E05170g	1253.29	5.26282	0.191167	27.53	7.69163e-167	1.17043e-165
CAGL0E05192g	483.806	5.91954	0.214301	27.6226	5.96261e-168	9.17664e-167
CAGL0E05214g	419.562	4.30214	0.162757	26.4329	5.73885e-154	7.78927e-153
CAGL0E05236g	638.761	-0.845585	0.102817	-8.2242	1.96496e-16	3.73758e-16
CAGL0E05258g	551.438	-0.434103	0.103924	-4.17713	2.95211e-05	4.09011e-05
CAGL0E05280g	325.515	0.0587433	0.110094	0.533574	0.593637	0.624625
CAGL0E05302g	1002.88	3.18292	0.0906185	35.1244	2.86075e-270	9.71935e-269
CAGL0E05324g	1675.05	0.137129	0.0850969	1.61144	0.107083	0.122116
CAGL0E05346g	3738.93	1.01435	0.111951	9.06068	1.29643e-19	2.63482e-19
CAGL0E05368g	363.806	0.567912	0.109779	5.17324	2.30073e-07	3.43996e-07
CAGL0E05390g	8702.71	-2.07219	0.0869534	-23.831	1.59359e-125	1.63042e-124
CAGL0E05412g	2160.88	0.104416	0.136465	0.765151	0.444182	0.477127
CAGL0E05434g	1370.78	-0.457722	0.0774051	-5.91333	3.35265e-09	5.29252e-09
CAGL0E05456g	2202.34	-1.98698	0.0965203	-20.5861	3.65401e-94	2.47046e-93
CAGL0E05478g	3220.51	-1.51602	0.102798	-14.7476	3.18927e-49	1.10086e-48
CAGL0E05500g	10544.6	-1.59107	0.116387	-13.6706	1.52206e-42	4.71725e-42
CAGL0E05522g	1749.54	-2.55336	0.0702236	-36.3604	1.80253e-289	7.37673e-288
CAGL0E05544r	0	#N/A	#N/A	#N/A	#N/A	#N/A
CAGL0E05566g	2305.31	-1.75912	0.101249	-17.3743	1.29273e-67	5.9382e-67
CAGL0E05588g	1442.42	2.14377	0.124197	17.261	9.24649e-67	4.16941e-66
CAGL0E05610g	2960.7	5.18153	0.0961292	53.9017	0	0
CAGL0E05632g	15819.8	2.9312	0.199068	14.7246	4.48022e-49	1.53958e-48
CAGL0E05654g	6824.86	3.15532	0.151617	20.8111	3.43472e-96	2.36663e-95
CAGL0E05676g	1771.27	-1.54286	0.111884	-13.7898	2.93499e-43	9.16995e-43
CAGL0E05698g	382.363	-1.5574	0.190954	-8.15586	3.46699e-16	6.56917e-16
CAGL0E05720g	371.232	-0.769074	0.116286	-6.61366	3.74923e-11	6.26845e-11
CAGL0E05742g	2684.41	-0.915884	0.07907	-11.5832	5.01314e-31	1.28285e-30
CAGL0E05764g	1782.05	-1.97323	0.125731	-15.694	1.66199e-55	6.29157e-55
CAGL0E05786g	602.494	0.30047	0.104871	2.86515	0.00416812	0.00523754
CAGL0E05808g	1072.22	0.61354	0.0804795	7.62355	2.46789e-14	4.50541e-14
CAGL0E05830g	778.894	0.0185009	0.111102	0.166523	0.867745	0.886285
CAGL0E05874g	4440.29	-2.85735	0.115349	-24.7715	1.82072e-135	2.05334e-134
CAGL0E05896g	2619.37	-1.26742	0.0904479	-14.0128	1.3026e-44	4.19348e-44
CAGL0E05918g	918.999	1.59916	0.0757198	21.1194	5.27388e-99	3.80367e-98
CAGL0E05940g	3750.93	-2.36852	0.0872141	-27.1575	2.06558e-162	3.05706e-161
CAGL0E05962g	521.285	3.69629	0.132627	27.8699	6.19029e-171	9.77776e-170
CAGL0E05984g	5504.28	6.86412	0.171186	40.0975	0	0
CAGL0E06006g	660.727	2.89291	0.0964691	29.988	1.40898e-197	2.8086e-196
CAGL0E06028g	745.81	-2.02938	0.114755	-17.6845	5.52463e-70	2.6528e-69
CAGL0E06050g	2159.88	-0.694647	0.0637448	-10.8973	1.18708e-27	2.84372e-27
CAGL0E06072g	2535.46	1.94104	0.074677	25.9925	6.02136e-149	7.83792e-148
CAGL0E06094g	18.6593	2.40057	0.474413	5.06009	4.19068e-07	6.22095e-07
CAGL0E06116g	1735.22	2.40198	0.209479	11.4664	1.94516e-30	4.92166e-30
CAGL0E06138g	14002.2	-4.80122	0.144119	-33.3144	2.39222e-243	6.83743e-242
CAGL0E06160g	4364.77	-1.77339	0.0749497	-23.6611	9.08292e-124	9.06949e-123
CAGL0E06182g	573.511	1.36208	0.0957572	14.2243	6.47247e-46	2.12937e-45
CAGL0E06204g	1128.69	1.33681	0.103271	12.9447	2.51722e-38	7.26779e-38
CAGL0E06226g	3589.87	1.85109	0.0719113	25.7413	4.03828e-146	5.15716e-145
CAGL0E06248g	608.04	1.67047	0.0973917	17.152	6.06768e-66	2.69997e-65
CAGL0E06270g	1491.01	-0.0281671	0.108051	-0.260684	0.794336	0.816401
CAGL0E06292g	176.54	-1.44153	0.169565	-8.50136	1.87389e-17	3.62952e-17
CAGL0E06314g	644.578	0.0765218	0.0942606	0.811811	0.4169	0.44943
CAGL0E06336g	1175.29	-1.27648	0.0919315	-13.8852	7.79145e-44	2.46425e-43
CAGL0E06358g	42004	1.59944	0.0761676	20.9989	6.71153e-98	4.74551e-97
CAGL0E06380g	538.366	6.99911	0.264241	26.4876	1.34699e-154	1.84214e-153
CAGL0E06424g	4239.05	5.82217	0.0986749	59.0036	0	0
CAGL0E06402g	0	#N/A	#N/A	#N/A	#N/A	#N/A
CAGL0E06446g	568.902	0.224961	0.0900166	2.49911	0.0124507	0.0152238
CAGL0E06468g	835.729	0.757898	0.0830809	9.12241	7.34697e-20	1.5005e-19
CAGL0E06490g	3056.84	-0.00263747	0.0715749	-0.0368491	0.970605	0.978759
CAGL0E06534g	2232.08	-1.49398	0.0880806	-16.9615	1.58181e-64	6.90222e-64
CAGL0E06512g	2221.73	2.26027	0.0903807	25.0083	4.96472e-138	5.75524e-137
CAGL0E06556g	882.656	-1.42057	0.0769396	-18.4634	4.06778e-76	2.10885e-75
CAGL0E06600g	407.019	-1.60877	0.118251	-13.6047	3.75667e-42	1.15435e-41
CAGL0E06644g	379.016	-1.26346	0.120994	-10.4423	1.58921e-25	3.6485e-25
CAGL0E06666g	20.6882	1.11264	0.360896	3.083	0.00204923	0.00261807
CAGL0E06688g	259.61	-0.935836	0.142767	-6.55498	5.56481e-11	9.23821e-11
CAGL0F00105g	0.334187	-2.24147	3.19592	-0.701354	0.483082	0.516141
CAGL0F00110g	9.09274	-0.455913	0.666278	-0.684269	0.493805	0.526557
CAGL0F00116g	0	#N/A	#N/A	#N/A	#N/A	#N/A
CAGL0F00132g	2991.66	5.17388	0.163278	31.6876	2.30509e-220	5.55897e-219
CAGL0F00176g	2540.56	3.6607	0.138029	26.5212	5.52398e-155	7.57375e-154
CAGL0F00187g	13105.2	0.0562593	0.13033	0.431669	0.665982	0.695195
CAGL0F00209g	1008.19	3.2459	0.176861	18.3528	3.13399e-75	1.61544e-74
CAGL0F00231g	6410.37	0.9112	0.0963685	9.45537	3.21874e-21	6.77881e-21
CAGL0F00253g	2593.07	-1.07332	0.105939	-10.1315	4.00353e-24	8.9553e-24
CAGL0F00275g	2090.03	-0.374619	0.0691778	-5.41531	6.11816e-08	9.29946e-08
CAGL0F00297g	2181.27	-1.24858	0.0761482	-16.3967	2.02011e-60	8.28597e-60
CAGL0F00319g	639.376	-0.147294	0.118189	-1.24626	0.212669	0.236727
CAGL0F00341g	321.921	-2.45254	0.174019	-14.0936	4.16051e-45	1.34985e-44
CAGL0F00363g	667.352	-0.176591	0.126737	-1.39336	0.16351	0.183368
CAGL0F00385r	0	#N/A	#N/A	#N/A	#N/A	#N/A
CAGL0F00407g	5641.91	-2.26176	0.123877	-18.2581	1.78469e-74	9.11238e-74
CAGL0F00451g	712.057	-0.571312	0.0915805	-6.23835	4.42202e-10	7.15845e-10
CAGL0F00429g	1018.38	-1.64633	0.117109	-14.0581	6.87037e-45	2.22371e-44
CAGL0F00473g	801.475	-0.568554	0.0868841	-6.54383	5.99647e-11	9.94564e-11
CAGL0F00495g	1274.24	1.30686	0.0975046	13.4031	5.79823e-41	1.75081e-40
CAGL0F00517g	2094.36	1.54577	0.0731397	21.1345	3.83166e-99	2.77462e-98
CAGL0F00539g	2926.07	-1.3912	0.0840262	-16.5568	1.43104e-61	5.96946e-61
CAGL0F00561g	1838.58	-2.16141	0.118805	-18.1929	5.87491e-74	2.97714e-73
CAGL0F00583g	751.36	-0.325679	0.122323	-2.66245	0.00775738	0.00960691
CAGL0F00605g	11323.7	8.19442	0.194211	42.1933	0	0
CAGL0F00627g	1359.45	-1.19119	0.0862161	-13.8163	2.0321e-43	6.36002e-43
CAGL0F00649g	119.648	-0.453095	0.210235	-2.15518	0.0311477	0.0370291
CAGL0F00671g	1966.24	-2.26407	0.118608	-19.0887	3.13204e-81	1.7661e-80
CAGL0F00693g	2208.85	0.220985	0.0824945	2.67879	0.00738897	0.00916328
CAGL0F00715g	3967.32	1.26009	0.101641	12.3974	2.69988e-35	7.41471e-35
CAGL0F00737g	1746.96	0.0185188	0.0730402	0.253542	0.799849	0.821755
CAGL0F00759g	2084.65	-0.461866	0.0965966	-4.78139	1.74086e-06	2.52324e-06
CAGL0F00803g	1983.87	1.2449	0.0783695	15.885	8.04845e-57	3.12565e-56
CAGL0F00825g	918.133	-0.36712	0.123729	-2.96714	0.00300584	0.00381074
CAGL0F00869g	2066.21	4.76408	0.115409	41.2798	0	0
CAGL0F00891g	194.391	4.21009	0.199542	21.0988	8.16657e-99	5.87427e-98
CAGL0F00913g	1453.99	0.52389	0.0721002	7.26614	3.69902e-13	6.52584e-13
CAGL0F00935g	400.851	2.1168	0.126756	16.6998	1.31564e-62	5.56984e-62
CAGL0F00957g	2124.63	-0.570432	0.080051	-7.12586	1.03434e-12	1.8065e-12
CAGL0F00979g	502.534	0.82253	0.107081	7.68138	1.57385e-14	2.88593e-14
CAGL0F01001g	1083.59	-0.688174	0.104068	-6.61275	3.77252e-11	6.30544e-11
CAGL0F01023g	3496.62	-1.5527	0.159543	-9.7322	2.19795e-22	4.72288e-22
CAGL0F01045g	34555	-2.17518	0.0799769	-27.1976	6.93838e-163	1.0297e-161
CAGL0F01089g	629.267	-1.18317	0.0950407	-12.4491	1.41423e-35	3.8978e-35
CAGL0F01111g	131.354	2.99681	0.233862	12.8144	1.36136e-37	3.88282e-37
CAGL0F01133g	467.828	1.20771	0.112106	10.7729	4.62228e-27	1.09037e-26
CAGL0F01155g	811.847	-0.519694	0.104099	-4.99231	5.96607e-07	8.81048e-07
CAGL0F01177g	2221.42	-1.65936	0.0661475	-25.0857	7.12405e-139	8.32989e-138
CAGL0F01199g	1240.34	-0.0300053	0.131544	-0.228102	0.819567	0.841212
CAGL0F01221g	287.87	0.622538	0.131544	4.73256	2.21705e-06	3.20485e-06
CAGL0F01243g	1712.61	-2.14001	0.171392	-12.4861	8.89556e-36	2.46177e-35
CAGL0F01265g	4081.08	-1.03364	0.146931	-7.03486	1.99457e-12	3.4501e-12
CAGL0F01287g	3621.13	-1.84166	0.112123	-16.4254	1.25855e-60	5.17798e-60
CAGL0F01309r	0.131177	0	4.40736	0	1	1
CAGL0F01331g	509.349	0.00484726	0.0902464	0.0537114	0.957165	0.968477
CAGL0F01353r	0	#N/A	#N/A	#N/A	#N/A	#N/A
CAGL0F01397g	1791.37	1.16442	0.0657367	17.7134	3.30249e-70	1.59714e-69
CAGL0F01419g	2358.31	3.58904	0.224341	15.9982	1.31587e-57	5.17722e-57
CAGL0F01463g	18753.9	-1.38313	0.106315	-13.0097	1.07748e-38	3.13438e-38
CAGL0F01485g	91.3622	1.39846	0.907262	1.54141	0.123217	0.139836
CAGL0F01507g	1980.18	-0.230527	0.11612	-1.98524	0.0471175	0.0552483
CAGL0F01529g	1137.48	0.941967	0.0930225	10.1262	4.22642e-24	9.44997e-24
CAGL0F01551g	742.776	-1.03485	0.132908	-7.78621	6.90469e-15	1.27693e-14
CAGL0F01573g	542.94	-0.303588	0.117897	-2.57503	0.0100231	0.0123196
CAGL0F01595g	1433.14	-1.06528	0.0944	-11.2848	1.56046e-29	3.87212e-29
CAGL0F01617g	617.849	0.312969	0.0837151	3.7385	0.000185124	0.00024778
CAGL0F01639g	729.227	-0.902948	0.126687	-7.12738	1.02295e-12	1.78719e-12
CAGL0F01661g	653.771	-0.572905	0.105329	-5.43918	5.35261e-08	8.1542e-08
CAGL0F01683g	10889.8	-1.64651	0.0902152	-18.2509	2.03508e-74	1.03712e-73
CAGL0F01705g	7051.64	-1.97758	0.0913623	-21.6455	6.7018e-104	5.20909e-103
CAGL0F01727g	983.737	0.181976	0.106973	1.70114	0.0889171	0.102068
CAGL0F01749g	13505.1	-1.10619	0.168713	-6.55662	5.50426e-11	9.1433e-11
CAGL0F01771g	732.545	0.243016	0.106426	2.28343	0.0224049	0.0269557
CAGL0F01793g	23470.5	2.17777	0.0938666	23.2007	4.47502e-119	4.21886e-118
CAGL0F01815g	545.35	0.701741	0.11763	5.96564	2.43675e-09	3.85682e-09
CAGL0F01837g	817.901	0.194301	0.118086	1.64542	0.0998825	0.114266
CAGL0F01859g	124.037	-0.4587	0.188074	-2.43893	0.0147308	0.0179104
CAGL0F01881g	410.271	-0.557687	0.122214	-4.5632	5.03794e-06	7.19211e-06
CAGL0F01903g	541.041	-0.420104	0.0842697	-4.98523	6.18882e-07	9.13193e-07
CAGL0F01925g	1464.54	-1.84239	0.114603	-16.0764	3.73666e-58	1.48095e-57
CAGL0F01947g	4963.35	2.65238	0.071268	37.217	3.61768e-303	1.72944e-301
CAGL0F01969g	911.007	-4.32851	0.149731	-28.9086	9.30523e-184	1.62151e-182
CAGL0F01991g	271.858	-0.368444	0.180251	-2.04406	0.0409475	0.0483177
CAGL0F02013g	588.457	2.44904	0.154813	15.8193	2.28901e-56	8.81344e-56
CAGL0F02035g	213.021	-1.99579	0.172062	-11.5992	4.15779e-31	1.06498e-30
CAGL0F02057g	2.49078	-1.8227	1.13865	-1.60076	0.109429	0.124686
CAGL0F02079g	1318.33	-3.19682	0.172129	-18.5722	5.39606e-77	2.84108e-76
CAGL0F02101g	1569.26	3.431	0.203886	16.828	1.52083e-63	6.54624e-63
CAGL0F02123g	2162.25	-0.0764658	0.0936353	-0.816635	0.414137	0.44663
CAGL0F02145g	2169.8	1.19744	0.0891361	13.4339	3.82963e-41	1.16027e-40
CAGL0F02167g	74.8075	1.98627	0.201254	9.86949	5.64524e-23	1.23115e-22
CAGL0F02189r	0.202487	-1.15965	4.36417	-0.265721	0.790454	0.813184
CAGL0F02233g	1149.06	-0.0539961	0.0933804	-0.578238	0.563103	0.594815
CAGL0F02255g	445.273	2.071	0.13681	15.1378	9.12641e-52	3.27363e-51
CAGL0F02277g	1536.36	-0.316182	0.0645683	-4.89687	9.73771e-07	1.42556e-06
CAGL0F02299g	1578.04	-1.73788	0.123517	-14.07	5.80842e-45	1.88112e-44
CAGL0F02343g	854.062	0.707747	0.0993933	7.12068	1.07397e-12	1.8739e-12
CAGL0F02365g	360.579	0.598595	0.139058	4.30464	1.67257e-05	2.34317e-05
CAGL0F02387g	4570.58	-1.97377	0.086015	-22.9468	1.58526e-116	1.44168e-115
CAGL0F02409r	0	#N/A	#N/A	#N/A	#N/A	#N/A
CAGL0F02431g	986.581	-1.25276	0.133126	-9.41028	4.94825e-21	1.03767e-20
CAGL0F02453g	1031.79	-0.657003	0.0760997	-8.63344	5.95335e-18	1.16649e-17
CAGL0F02475g	368.851	1.3044	0.120877	10.7911	3.79024e-27	8.96841e-27
CAGL0F02497g	866.381	0.347566	0.103804	3.34828	0.000813153	0.00105593
CAGL0F02513g	121.646	1.67983	0.234773	7.15515	8.35811e-13	1.46213e-12
CAGL0F02519g	824.224	1.30977	0.104771	12.5012	7.35443e-36	2.03946e-35
CAGL0F02541g	3947.7	-1.90316	0.109665	-17.3543	1.8297e-67	8.37629e-67
CAGL0F02563g	6419.96	-3.01176	0.128183	-23.4957	4.51011e-122	4.42171e-121
CAGL0F02585g	243.931	1.08222	0.120098	9.01113	2.03946e-19	4.13091e-19
CAGL0F02607g	68.8077	2.81537	0.253302	11.1147	1.0642e-28	2.60362e-28
CAGL0F02651g	3.37672	-1.75279	0.936127	-1.87239	0.061153	0.0710885
CAGL0F02673g	1053.36	-0.936025	0.10284	-9.10179	8.88568e-20	1.81065e-19
CAGL0F02695g	692.154	1.03423	0.097616	10.5949	3.14711e-26	7.31527e-26
CAGL0F02717g	5782.48	5.05513	0.0706396	71.5623	0	0
CAGL0F02739g	958.287	-0.559426	0.0895774	-6.24517	4.23331e-10	6.85913e-10
CAGL0F02761g	1755.2	-1.64185	0.186463	-8.80521	1.30606e-18	2.60056e-18
CAGL0F02783g	766.368	0.147848	0.115293	1.28236	0.199715	0.222721
CAGL0F02805g	363.397	-0.826014	0.125229	-6.59604	4.22277e-11	7.04056e-11
CAGL0F02827g	819.004	1.58467	0.112114	14.1345	2.32821e-45	7.59022e-45
CAGL0F02849g	1866.34	-1.29367	0.140625	-9.19945	3.59798e-20	7.40712e-20
CAGL0F02871g	551.13	-0.714333	0.102184	-6.99063	2.73661e-12	4.71102e-12
CAGL0F02893g	729.343	1.39913	0.104363	13.4064	5.54579e-41	1.67646e-40
CAGL0F02915g	1114.32	0.227681	0.0824978	2.75985	0.0057828	0.00720948
CAGL0F02937g	31357.5	-2.3389	0.107878	-21.681	3.09971e-104	2.41625e-103
CAGL0F02948r	0	#N/A	#N/A	#N/A	#N/A	#N/A
CAGL0F02959g	1532.79	0.8135	0.0705077	11.5378	8.51187e-31	2.16994e-30
CAGL0F02981r	0	#N/A	#N/A	#N/A	#N/A	#N/A
CAGL0F03003g	2612.14	-0.00869115	0.0873853	-0.0994578	0.920775	0.936023
CAGL0F03025g	2197.91	-1.46265	0.103935	-14.0728	5.58371e-45	1.80943e-44
CAGL0F03047g	1107.35	-0.629672	0.102702	-6.13106	8.72951e-10	1.40181e-09
CAGL0F03069g	1698.42	1.07622	0.0896862	11.9998	3.56132e-33	9.491e-33
CAGL0F03091g	342.144	2.39772	0.135362	17.7133	3.30816e-70	1.59845e-69
CAGL0F03113g	1088.88	2.87578	0.146	19.6972	2.28039e-86	1.40144e-85
CAGL0F03135g	1735.56	0.0517246	0.0877646	0.589355	0.555623	0.587902
CAGL0F03157g	1075.06	0.197242	0.108236	1.82233	0.0684043	0.0792452
CAGL0F03179g	1818.43	-0.592876	0.0855631	-6.92911	4.23508e-12	7.26053e-12
CAGL0F03201g	471.623	0.231845	0.0970256	2.38952	0.0168703	0.0204472
CAGL0F03223g	1904	-0.341832	0.0746266	-4.58056	4.63729e-06	6.62891e-06
CAGL0F03245g	1062.15	-0.00136423	0.0687591	-0.0198407	0.98417	0.989482
CAGL0F03261g	0.37628	-1.28134	2.46694	-0.519402	0.60348	0.634488
CAGL0F03267g	1742.56	2.88893	0.122083	23.6636	8.54804e-124	8.5512e-123
CAGL0F03289g	1126.83	-1.40751	0.0943754	-14.914	2.67355e-50	9.37827e-50
CAGL0F03311g	845.649	1.4197	0.0876256	16.2019	4.88816e-59	1.96472e-58
CAGL0F03333g	898.96	-1.61686	0.100223	-16.1326	1.5048e-58	5.97713e-58
CAGL0F03355r	0.396597	0.0568003	2.80188	0.0202722	0.983826	0.98932
CAGL0F03399g	10432.9	0.513672	0.0583802	8.79872	1.3838e-18	2.75434e-18
CAGL0F03421g	685.699	-1.79849	0.146435	-12.2818	1.13401e-34	3.09078e-34
CAGL0F03443g	486.251	2.04754	0.118697	17.2501	1.1175e-66	5.0348e-66
CAGL0F03465g	1393.32	0.217235	0.0849638	2.5568	0.0105641	0.0129727
CAGL0F03487g	840.908	-0.409116	0.0954722	-4.28518	1.82588e-05	2.55396e-05
CAGL0F03531g	2585.83	-1.09327	0.0741893	-14.7362	3.77603e-49	1.29924e-48
CAGL0F03553g	1105.75	-0.627647	0.0855344	-7.33794	2.16899e-13	3.85804e-13
CAGL0F03575g	1012.13	1.07935	0.113287	9.52755	1.6104e-21	3.40752e-21
CAGL0F03597g	296.864	-0.861205	0.122404	-7.03575	1.98195e-12	3.43048e-12
CAGL0F03619g	495.303	1.81619	0.0930595	19.5164	7.96447e-85	4.73312e-84
CAGL0F03641g	118.395	0.346404	0.208573	1.66083	0.0967477	0.110797
CAGL0F03663g	969.703	0.89044	0.107669	8.27018	1.3376e-16	2.55055e-16
CAGL0F03685g	907.871	1.07375	0.123884	8.6674	4.42086e-18	8.69366e-18
CAGL0F03707g	2680.32	1.47137	0.0656282	22.4199	2.51945e-111	2.1569e-110
CAGL0F03729g	1095.11	-0.70765	0.0821214	-8.61712	6.86609e-18	1.34338e-17
CAGL0F03751g	998.541	0.81319	0.07325	11.1016	1.23255e-28	3.01141e-28
CAGL0F03773g	1140.73	-1.15846	0.0748626	-15.4744	5.16198e-54	1.91518e-53
CAGL0F03795g	703.133	-0.411736	0.121414	-3.39117	0.000695952	0.000907004
CAGL0F03817g	621.681	-0.87404	0.150442	-5.80981	6.25438e-09	9.80161e-09
CAGL0F03839g	1110.76	0.172425	0.114457	1.50647	0.131946	0.149491
CAGL0F03861g	1443.28	0.353774	0.0762042	4.64245	3.44303e-06	4.94267e-06
CAGL0F03883g	4713.39	2.46109	0.0969641	25.3815	4.04175e-142	4.95092e-141
CAGL0F03905g	1146.83	0.896607	0.069456	12.909	4.00458e-38	1.15252e-37
CAGL0F03927g	17552.3	-2.13276	0.134285	-15.8823	8.40355e-57	3.26121e-56
CAGL0F03949g	913.571	-0.0882816	0.109466	-0.806473	0.41997	0.452469
CAGL0F03971g	1975.64	1.03342	0.106433	9.70966	2.74251e-22	5.88132e-22
CAGL0F03993g	797.982	-0.80534	0.0831638	-9.68378	3.53395e-22	7.56355e-22
CAGL0F04015g	1894.04	-0.0758905	0.0716868	-1.05864	0.289764	0.318346
CAGL0F04081g	342.823	-0.383001	0.105964	-3.61444	0.000300992	0.000398617
CAGL0F04092g	346.33	0.142415	0.104918	1.35739	0.174656	0.195583
CAGL0F04103g	2894.97	-1.75939	0.151221	-11.6345	2.75196e-31	7.0791e-31
CAGL0F04125g	5071.06	1.14748	0.178179	6.44005	1.19438e-10	1.96529e-10
CAGL0F04191g	521.77	0.623347	0.0809231	7.70296	1.32949e-14	2.4395e-14
CAGL0F04213g	13870.6	0.560238	0.0701896	7.98179	1.44231e-15	2.69504e-15
CAGL0F04235g	291.854	0.226825	0.113139	2.00484	0.0449802	0.0528684
CAGL0F04257g	4134.34	-1.39263	0.0675668	-20.6112	2.1778e-94	1.4761e-93
CAGL0F04279g	1033.65	1.99205	0.124258	16.0315	7.6942e-58	3.03166e-57
CAGL0F04301g	707.465	-0.610648	0.130171	-4.69111	2.71728e-06	3.91434e-06
CAGL0F04323g	1030.15	-2.38779	0.103398	-23.0931	5.42656e-118	5.03682e-117
CAGL0F04345g	2274.58	1.96646	0.0943875	20.8339	2.1343e-96	1.47247e-95
CAGL0F04367g	1210.03	0.853191	0.0926066	9.21307	3.16915e-20	6.53426e-20
CAGL0F04389g	659.211	-0.114872	0.107943	-1.06419	0.287243	0.31564
CAGL0F04411g	936.247	0.558088	0.116183	4.80351	1.55907e-06	2.26401e-06
CAGL0F04433g	7533.2	-1.77757	0.133378	-13.3273	1.6065e-40	4.79995e-40
CAGL0F04455g	831.091	-0.572528	0.116084	-4.93202	8.13856e-07	1.19566e-06
CAGL0F04477g	1502.27	0.0979125	0.0730037	1.3412	0.179855	0.201238
CAGL0F04499g	2640.14	-2.98659	0.129186	-23.1185	3.01971e-118	2.81249e-117
CAGL0F04521g	514.251	-0.545172	0.141937	-3.84094	0.000122562	0.000165149
CAGL0F04543g	2.11477	-4.71181	1.60915	-2.92813	0.00341006	0.00431106
CAGL0F04565g	2902.7	0.093594	0.108424	0.863222	0.388015	0.419799
CAGL0F04587g	617.104	-0.581165	0.101236	-5.74071	9.42812e-09	1.47199e-08
CAGL0F04609g	3079.46	2.8975	0.0887638	32.6428	1.01247e-233	2.68107e-232
CAGL0F04631g	2456.43	6.37474	0.149683	42.5884	0	0
CAGL0F04653g	1224.69	0.860858	0.109808	7.83968	4.51694e-15	8.36781e-15
CAGL0F04675r	0.86566	-1.57664	1.84531	-0.854403	0.392882	0.424894
CAGL0F04697g	785.982	2.2049	0.182738	12.0659	1.5993e-33	4.28542e-33
CAGL0F04719g	818.237	5.6572	0.168166	33.6407	4.26658e-248	1.25261e-246
CAGL0F04741g	1364.23	2.191	0.0723005	30.304	1.01491e-201	2.10867e-200
CAGL0F04763g	688.755	-3.24415	0.178927	-18.1311	1.81161e-73	9.12051e-73
CAGL0F04785g	3611.96	1.85677	0.0575389	32.2699	1.85316e-228	4.67792e-227
CAGL0F04807g	4689.04	6.87493	0.128649	53.4395	0	0
CAGL0F04829g	2367.76	1.63828	0.0738025	22.1981	3.58241e-109	2.97726e-108
CAGL0F04851g	1129.92	4.65756	0.114478	40.6853	0	0
CAGL0F04873g	5811.96	-2.64705	0.0685087	-38.6381	0	0
CAGL0F04895g	5583.67	3.95784	0.119484	33.1243	1.3279e-240	3.71673e-239
CAGL0F04917g	977.345	-0.97617	0.0988531	-9.87495	5.34577e-23	1.16631e-22
CAGL0F04939g	1073.93	-2.009	0.0973769	-20.6312	1.44127e-94	9.80568e-94
CAGL0F04961g	541.597	-0.121999	0.137396	-0.88794	0.374573	0.405907
CAGL0F04983g	2899.23	-1.92367	0.13044	-14.7475	3.19267e-49	1.10133e-48
CAGL0F05005g	887.604	-0.962955	0.0890304	-10.816	2.89058e-27	6.86369e-27
CAGL0F05027g	253.742	1.27225	0.132253	9.61984	6.59311e-22	1.40497e-21
CAGL0F05049g	410.156	1.08862	0.10721	10.1541	3.17857e-24	7.11589e-24
CAGL0F05071g	1025.47	2.89491	0.132367	21.8704	4.97347e-106	3.98615e-105
CAGL0F05093g	217.452	0.738515	0.130031	5.67952	1.35076e-08	2.09377e-08
CAGL0F05115g	7534.89	-5.96334	0.117924	-50.5693	0	0
CAGL0F05137g	18.1211	-2.08023	0.46048	-4.51752	6.25674e-06	8.91556e-06
CAGL0F05159g	1332.64	-0.198249	0.14112	-1.40483	0.160073	0.179849
CAGL0F05181g	872.09	0.456342	0.10866	4.19973	2.67239e-05	3.7073e-05
CAGL0F05203g	169.66	-0.381324	0.144835	-2.63281	0.00846813	0.0104655
CAGL0F05225g	193.418	-0.00558255	0.13979	-0.0399351	0.968145	0.97658
CAGL0F05247g	648.154	0.669071	0.151218	4.42455	9.66454e-06	1.36777e-05
CAGL0F05269g	2925.89	-1.08406	0.0900658	-12.0363	2.28946e-33	6.11956e-33
CAGL0F05291r	0	#N/A	#N/A	#N/A	#N/A	#N/A
CAGL0F05329g	3773.78	-2.02928	0.117246	-17.3079	4.10456e-67	1.8664e-66
CAGL0F05335g	1668.5	-0.068403	0.142333	-0.480584	0.630812	0.661679
CAGL0F05357g	1961.66	-0.727405	0.103323	-7.04012	1.92076e-12	3.32669e-12
CAGL0F05379g	1437.23	-0.836508	0.0938502	-8.91322	4.95705e-19	9.96206e-19
CAGL0F05401g	1087.39	0.398639	0.0983241	4.05433	5.02776e-05	6.89514e-05
CAGL0F05423g	906.228	1.1974	0.0710222	16.8595	8.93122e-64	3.85663e-63
CAGL0F05445g	732.356	2.33368	0.105297	22.1628	7.85707e-109	6.49983e-108
CAGL0F05467g	502.455	-1.32432	0.120124	-11.0245	2.90994e-28	7.0302e-28
CAGL0F05489g	393.266	1.35253	0.145855	9.27313	1.80764e-20	3.75283e-20
CAGL0F05511g	1032.31	-0.752143	0.0903831	-8.32173	8.66906e-17	1.65947e-16
CAGL0F05533g	334.875	0.461203	0.125662	3.67019	0.000242374	0.000322886
CAGL0F05555g	495.758	0.522496	0.109753	4.76064	1.92981e-06	2.79261e-06
CAGL0F05577g	1128.6	-1.08036	0.184631	-5.85143	4.87371e-09	7.6601e-09
CAGL0F05599g	644.257	-0.307741	0.113258	-2.71718	0.00658403	0.00818383
CAGL0F05621g	423.044	-0.450485	0.119474	-3.77059	0.000162864	0.000218364
CAGL0F05643g	2559	-1.15345	0.0923441	-12.4907	8.38628e-36	2.32322e-35
CAGL0F05665g	2709.08	0.189193	0.0565289	3.34684	0.000817385	0.00106066
CAGL0F05687g	5483.65	1.48748	0.0702697	21.1681	1.8795e-99	1.36834e-98
CAGL0F05709g	753.226	-1.35726	0.0884189	-15.3504	3.52168e-53	1.29065e-52
CAGL0F05731g	229.201	-0.874846	0.135099	-6.47557	9.44521e-11	1.55796e-10
CAGL0F05753g	1293.9	-0.115297	0.0827252	-1.39373	0.163398	0.183345
CAGL0F05775g	1287.24	0.901308	0.0768898	11.7221	9.82371e-32	2.54888e-31
CAGL0F05797g	476.33	-0.989262	0.132917	-7.44272	9.86296e-14	1.77186e-13
CAGL0F05819g	383.978	0.188517	0.115323	1.63469	0.102115	0.116672
CAGL0F05841g	287.32	1.57295	0.148817	10.5697	4.11768e-26	9.55486e-26
CAGL0F05863g	4868.23	0.709862	0.210321	3.37513	0.000737802	0.000960619
CAGL0F05885g	659.76	-0.768086	0.133121	-5.76983	7.93499e-09	1.24174e-08
CAGL0F05907g	1353.91	-1.29303	0.0731621	-17.6735	6.71391e-70	3.20961e-69
CAGL0F05929g	390.643	1.14868	0.101682	11.2968	1.36126e-29	3.38561e-29
CAGL0F05951g	168.519	1.73999	0.173149	10.049	9.27609e-24	2.06212e-23
CAGL0F05973g	255.953	0.673445	0.128746	5.2308	1.68777e-07	2.52978e-07
CAGL0F05995g	1044.63	-0.058176	0.114336	-0.508816	0.610881	0.64202
CAGL0F06017g	865.819	2.54348	0.126448	20.1149	5.47008e-90	3.48871e-89
CAGL0F06039g	1699.5	-0.292678	0.117241	-2.49639	0.0125464	0.0153339
CAGL0F06061g	1199.7	3.63471	0.112266	32.376	5.9746e-230	1.52961e-228
CAGL0F06083r	1.7161	-1.55185	1.40454	-1.10488	0.26921	0.29667
CAGL0F06127g	670.059	0.598051	0.121036	4.94109	7.76878e-07	1.14196e-06
CAGL0F06149g	500.799	-1.2502	0.0956217	-13.0745	4.60823e-39	1.34925e-38
CAGL0F06171g	2130.85	0.444722	0.0617455	7.20251	5.9114e-13	1.03848e-12
CAGL0F06193r	5.6478	-4.03595	1.30455	-3.09374	0.0019765	0.00252772
CAGL0F06215g	962.936	-0.163353	0.0812986	-2.0093	0.0445053	0.052333
CAGL0F06237g	2126.49	-1.57737	0.0892411	-17.6753	6.49733e-70	3.10882e-69
CAGL0F06259g	365.999	-0.232482	0.12042	-1.93059	0.0535341	0.0625008
CAGL0F06281r	0	#N/A	#N/A	#N/A	#N/A	#N/A
CAGL0F06325g	1491.64	1.62317	0.093897	17.2867	5.92846e-67	2.68671e-66
CAGL0F06347g	1861.84	-0.892998	0.0688998	-12.9608	2.0405e-38	5.90718e-38
CAGL0F06369g	1934.53	0.177282	0.160535	1.10432	0.269456	0.29688
CAGL0F06391g	1414	1.77946	0.102237	17.4052	7.52969e-68	3.48547e-67
CAGL0F06413g	101708	2.85515	0.0777292	36.7321	2.24567e-295	9.70487e-294
CAGL0F06435g	269.482	-0.532789	0.12432	-4.28562	1.82232e-05	2.54964e-05
CAGL0F06457g	676.074	0.290178	0.104029	2.78939	0.00528071	0.00659723
CAGL0F06479g	993.207	-1.18565	0.0991181	-11.962	5.61895e-33	1.49084e-32
CAGL0F06501g	522.531	-1.63676	0.155041	-10.5569	4.72034e-26	1.09392e-25
CAGL0F06523g	1641.59	-1.76875	0.0832707	-21.241	3.99378e-100	2.97168e-99
CAGL0F06545g	446.047	1.41297	0.0980728	14.4074	4.65016e-47	1.55832e-46
CAGL0F06567g	1268.7	0.461028	0.0822432	5.60566	2.0746e-08	3.19378e-08
CAGL0F06589g	30.5436	2.68038	0.378176	7.08763	1.36425e-12	2.37425e-12
CAGL0F06600r	11.9448	-1.37528	0.471037	-2.91969	0.00350384	0.00442547
CAGL0F06611g	1354.84	1.00161	0.0668107	14.9918	8.30764e-51	2.94474e-50
CAGL0F06633g	862.757	-0.156715	0.106022	-1.47814	0.13937	0.157605
CAGL0F06655g	901.992	1.80687	0.0762719	23.6898	4.59205e-124	4.61942e-123
CAGL0F06677g	275.553	6.51438	0.265292	24.5555	3.7761e-133	4.15448e-132
CAGL0F06693g	1628.37	-0.665716	0.109279	-6.09188	1.11595e-09	1.78459e-09
CAGL0F06699g	48.1513	1.66389	0.268706	6.19222	5.93217e-10	9.56869e-10
CAGL0F06721g	1089.88	-0.315606	0.0941649	-3.35163	0.000803373	0.00104373
CAGL0F06743g	983.273	0.888689	0.119801	7.41804	1.18871e-13	2.1284e-13
CAGL0F06765g	497.196	1.57755	0.0952221	16.567	1.2061e-61	5.03504e-61
CAGL0F06787g	1067.22	1.29002	0.0827482	15.5897	8.55065e-55	3.21214e-54
CAGL0F06809g	1170.21	-1.8609	0.15046	-12.368	3.89156e-35	1.0655e-34
CAGL0F06831g	7159.69	-0.707672	0.0545112	-12.9821	1.54512e-38	4.48026e-38
CAGL0F06853g	2026.2	-1.48937	0.137069	-10.8658	1.67726e-27	3.99671e-27
CAGL0F06875g	1484.57	1.34682	0.0824696	16.3311	5.9301e-60	2.41223e-59
CAGL0F06897g	1209.83	-1.12568	0.130391	-8.63314	5.969e-18	1.16913e-17
CAGL0F06919g	475.284	0.0966114	0.0941404	1.02625	0.304775	0.333819
CAGL0F06941g	1807.81	1.24078	0.1346	9.21824	3.02003e-20	6.24109e-20
CAGL0F06963g	278.091	-0.893561	0.137403	-6.50322	7.86198e-11	1.30038e-10
CAGL0F06985g	490.325	1.17657	0.11899	9.88801	4.69255e-23	1.02545e-22
CAGL0F07007g	1249.56	3.20004	0.211617	15.1219	1.16213e-51	4.16301e-51
CAGL0F07029g	705.044	4.48516	0.156492	28.6606	1.18203e-180	2.00166e-179
CAGL0F07051g	944.28	1.24374	0.08543	14.5586	5.14919e-48	1.74504e-47
CAGL0F07073g	48204.4	-2.2347	0.105551	-21.1718	1.73948e-99	1.27326e-98
CAGL0F07095g	2732.16	-1.41525	0.0918226	-15.4129	1.34112e-53	4.95536e-53
CAGL0F07117g	1112.48	2.7098	0.107377	25.2363	1.60054e-140	1.90864e-139
CAGL0F07139g	5075.23	-2.08564	0.122721	-16.995	8.93992e-65	3.92311e-64
CAGL0F07172g	1171.64	0.538574	0.0875897	6.14883	7.80565e-10	1.25644e-09
CAGL0F07205r	0.372605	-1.6849	2.38594	-0.706182	0.480075	0.513131
CAGL0F07249g	566.651	-1.05387	0.184175	-5.72212	1.05203e-08	1.63871e-08
CAGL0F07271g	633.284	0.551133	0.086479	6.37303	1.85329e-10	3.03562e-10
CAGL0F07293g	1059.6	0.475185	0.0724611	6.5578	5.46092e-11	9.0741e-11
CAGL0F07315g	1089.67	1.07393	0.0765139	14.0358	9.41125e-45	3.03883e-44
CAGL0F07337g	251.451	-0.502812	0.152969	-3.28702	0.00101253	0.00130916
CAGL0F07359g	6525.52	0.731016	0.0639643	11.4285	3.01274e-30	7.60861e-30
CAGL0F07381g	1031.47	0.277517	0.104011	2.66815	0.00762711	0.00944991
CAGL0F07403g	1972.94	-1.7016	0.102868	-16.5415	1.84317e-61	7.66496e-61
CAGL0F07425g	659.84	-0.140379	0.130669	-1.07431	0.282683	0.310883
CAGL0F07447g	266.021	3.0136	0.144908	20.7966	4.6504e-96	3.20018e-95
CAGL0F07469g	1251.18	0.257578	0.0804492	3.20174	0.00136599	0.00175901
CAGL0F07491g	1604.14	-1.02172	0.108066	-9.45456	3.24392e-21	6.82651e-21
CAGL0F07513g	2292.29	5.74801	0.117728	48.8243	0	0
CAGL0F07535g	461.183	0.119106	0.202128	0.589258	0.555688	0.587902
CAGL0F07557g	426.871	-0.542853	0.110278	-4.92259	8.54084e-07	1.2534e-06
CAGL0F07579g	5628.32	3.05647	0.129723	23.5615	9.56212e-123	9.42602e-122
CAGL0F07601g	7884.5	-4.51458	0.149666	-30.1643	6.96266e-200	1.4087e-198
CAGL0F07623g	817.194	-0.510727	0.131442	-3.88558	0.000102086	0.000138177
CAGL0F07645g	1498.49	-1.14789	0.112798	-10.1765	2.5241e-24	5.66244e-24
CAGL0F07667g	1688.31	0.600236	0.113388	5.29365	1.199e-07	1.80771e-07
CAGL0F07689g	1071.25	1.44514	0.0728868	19.8272	1.73587e-87	1.07537e-86
CAGL0F07711g	617.751	-0.502309	0.0957693	-5.24499	1.56289e-07	2.3452e-07
CAGL0F07733g	608.189	0.575075	0.108332	5.30846	1.10555e-07	1.66961e-07
CAGL0F07755g	309.464	-1.78313	0.156027	-11.4283	3.01826e-30	7.619e-30
CAGL0F07777g	5545.13	7.43513	0.11146	66.7066	0	0
CAGL0F07799g	1916.07	0.942296	0.0754259	12.493	8.15131e-36	2.25928e-35
CAGL0F07821g	669.354	1.21601	0.104849	11.5977	4.23291e-31	1.08371e-30
CAGL0F07843g	406.74	-0.281972	0.12512	-2.25362	0.0242202	0.0290686
CAGL0F07865g	2073.88	4.2108	0.393527	10.7002	1.01612e-26	2.38552e-26
CAGL0F07887g	3253.46	-1.12541	0.0623952	-18.0369	1.00065e-72	4.99126e-72
CAGL0F07909g	1284.21	-0.300191	0.116522	-2.57626	0.00998744	0.0122786
CAGL0F07931g	1233.59	0.67166	0.137496	4.88493	1.03464e-06	1.51262e-06
CAGL0F07953g	3343.2	8.48673	0.205551	41.2877	0	0
CAGL0F07975g	952.758	4.24265	0.117681	36.0519	1.28547e-284	4.8223e-283
CAGL0F07997g	1861.54	-2.30823	0.142331	-16.2173	3.80572e-59	1.53536e-58
CAGL0F08019g	972.988	0.433515	0.0779668	5.56026	2.69381e-08	4.13408e-08
CAGL0F08041g	6930	-0.0365722	0.0960315	-0.380835	0.703326	0.730402
CAGL0F08063g	1357.25	2.31763	0.12015	19.2896	6.5716e-83	3.78059e-82
CAGL0F08085g	3765.19	4.09855	0.209135	19.5977	1.61919e-85	9.74041e-85
CAGL0F08107g	2697.04	2.46635	0.0872896	28.2548	1.24358e-175	2.02956e-174
CAGL0F08129g	3845.1	-2.21107	0.16088	-13.7436	5.56268e-43	1.73496e-42
CAGL0F08151g	1359.66	-0.642541	0.0902352	-7.12074	1.07352e-12	1.87372e-12
CAGL0F08173g	164.179	1.74419	0.187468	9.30395	1.35326e-20	2.81273e-20
CAGL0F08195g	32.1512	0.347807	0.292054	1.1909	0.233694	0.258957
CAGL0F08217g	744.467	2.46846	0.151817	16.2594	1.91497e-59	7.74881e-59
CAGL0F08239g	869.979	1.56257	0.103828	15.0497	3.46943e-51	1.23383e-50
CAGL0F08261g	3457.89	8.00313	0.188733	42.4046	0	0
CAGL0F08283g	1607.61	-0.197711	0.0751558	-2.63068	0.00852152	0.0105267
CAGL0F08305g	970.953	1.81043	0.0815062	22.2122	2.61678e-109	2.1781e-108
CAGL0F08327g	1181.46	2.65805	0.0839515	31.6618	5.22295e-220	1.25397e-218
CAGL0F08349r	0	#N/A	#N/A	#N/A	#N/A	#N/A
CAGL0F08371g	5517.36	-2.21194	0.0747508	-29.5909	1.95681e-192	3.709e-191
CAGL0F08393g	1004.25	1.23459	0.122051	10.1154	4.72314e-24	1.05562e-23
CAGL0F08415g	696.371	-0.733108	0.113177	-6.47752	9.32453e-11	1.53852e-10
CAGL0F08437g	505.292	-0.723133	0.0856885	-8.43909	3.19825e-17	6.17255e-17
CAGL0F08459g	5456.28	-0.653796	0.0685092	-9.54319	1.38505e-21	2.93414e-21
CAGL0F08481g	776.621	1.50699	0.120204	12.537	4.68668e-36	1.3057e-35
CAGL0F08503g	839.014	1.14982	0.0996846	11.5346	8.83375e-31	2.24882e-30
CAGL0F08525g	1639.03	-1.71861	0.0705443	-24.3621	4.31255e-131	4.66862e-130
CAGL0F08547g	24203.3	-2.19103	0.101627	-21.5594	4.32165e-103	3.31613e-102
CAGL0F08558r	69.8073	-1.35255	0.246096	-5.49602	3.88455e-08	5.93952e-08
CAGL0F08569g	895.037	-0.852278	0.0831151	-10.2542	1.1333e-24	2.56692e-24
CAGL0F08591g	270.731	0.102244	0.149981	0.681709	0.495423	0.528177
CAGL0F08613g	780.722	-0.462322	0.0786125	-5.88103	4.07729e-09	6.4177e-09
CAGL0F08635g	726.721	0.0495079	0.103685	0.477484	0.633018	0.663349
CAGL0F08657g	1034.44	0.298798	0.0693232	4.31022	1.6309e-05	2.28538e-05
CAGL0F08679g	1787.63	0.812689	0.0827118	9.82554	8.7404e-23	1.89241e-22
CAGL0F08701g	141.517	1.94064	0.163539	11.8665	1.7672e-32	4.64547e-32
CAGL0F08723g	802.4	0.0295554	0.0797565	0.370571	0.710957	0.737582
CAGL0F08745g	12771.9	5.4012	0.34325	15.7355	8.63761e-56	3.29058e-55
CAGL0F08767g	3.28525	1.84082	1.0387	1.77223	0.0763566	0.0880988
CAGL0F08789g	640.581	-0.523421	0.0849614	-6.16068	7.24313e-10	1.16694e-09
CAGL0F08811g	786.496	-0.017363	0.0783467	-0.221618	0.824611	0.845908
CAGL0F08833g	7599.04	-3.24996	0.0834438	-38.9479	0	0
CAGL0F08855g	558.433	0.732724	0.089084	8.2251	1.95032e-16	3.71104e-16
CAGL0F08877g	200.625	2.09136	0.157882	13.2464	4.73283e-40	1.40399e-39
CAGL0F08899r	4.47498	-4.98256	1.28925	-3.86469	0.000111232	0.000150331
CAGL0F08943g	522.164	1.24656	0.100198	12.441	1.566e-35	4.31168e-35
CAGL0F08965g	2671.45	0.310929	0.108077	2.87694	0.00401557	0.0050482
CAGL0F08987g	1706.39	1.31154	0.102281	12.8229	1.21983e-37	3.48468e-37
CAGL0F09009g	602.982	-0.538587	0.110537	-4.87247	1.10209e-06	1.60949e-06
CAGL0F09031g	50147.7	-2.01896	0.109804	-18.387	1.6704e-75	8.62668e-75
CAGL0F09053g	960.678	-1.0266	0.079248	-12.9542	2.2234e-38	6.42978e-38
CAGL0F09075g	3582.73	-0.797387	0.0534915	-14.9068	2.97697e-50	1.04358e-49
CAGL0F09097g	965.774	-0.667305	0.0805749	-8.2818	1.21328e-16	2.31513e-16
CAGL0F09119g	945.382	-1.08701	0.135485	-8.02312	1.03095e-15	1.93577e-15
CAGL0F09163g	586.783	0.937091	0.1034	9.06277	1.27179e-19	2.5857e-19
CAGL0F09141g	1.99367	4.34872	1.47642	2.94545	0.00322487	0.00408267
CAGL0F09185g	988.667	0.565561	0.0925301	6.11219	9.82745e-10	1.57531e-09
CAGL0F09207g	5825.97	-1.71619	0.0872961	-19.6594	4.80045e-86	2.92687e-85
CAGL0F09229g	1640.15	-0.122288	0.077425	-1.57943	0.114237	0.129917
CAGL0F09273g	40.1121	-2.72126	0.436191	-6.23868	4.41285e-10	7.14574e-10
CAGL0G00105g	0	#N/A	#N/A	#N/A	#N/A	#N/A
CAGL0G00110g	4.47629	-0.87896	0.734321	-1.19697	0.231319	0.256483
CAGL0G00121g	0	#N/A	#N/A	#N/A	#N/A	#N/A
CAGL0G00154g	10219.1	-2.21906	0.112368	-19.7481	8.3269e-87	5.14079e-86
CAGL0G00176g	1932.66	-0.023863	0.0761731	-0.313273	0.754073	0.778277
CAGL0G00220g	13869.1	-1.49551	0.0652946	-22.9041	4.23019e-116	3.81494e-115
CAGL0G00242g	1208.32	0.148207	0.0936087	1.58326	0.113362	0.128976
CAGL0G00264g	1996.54	-2.08229	0.101959	-20.4228	1.04801e-92	6.9041e-92
CAGL0G00286g	14136.6	-3.68092	0.101459	-36.28	3.34576e-288	1.30027e-286
CAGL0G00308g	39049.3	-1.04387	0.0661705	-15.7755	4.58741e-56	1.75753e-55
CAGL0G00297g	55.6023	-1.63666	0.241391	-6.78011	1.2008e-11	2.03729e-11
CAGL0G00330g	407.235	-0.0424313	0.0970694	-0.437124	0.662022	0.691328
CAGL0G00352g	603.509	2.16273	0.110738	19.5301	6.09196e-85	3.62831e-84
CAGL0G00374g	1465.26	-0.803397	0.0804443	-9.987	1.73762e-23	3.83754e-23
CAGL0G00396g	1242.19	0.278544	0.0953202	2.9222	0.0034757	0.00439301
CAGL0G00418g	1068.16	-0.437818	0.083627	-5.23536	1.64663e-07	2.4688e-07
CAGL0G00440g	3601.69	-2.02136	0.0976732	-20.6951	3.83326e-95	2.62449e-94
CAGL0G00462g	46.2303	1.29372	0.225825	5.72886	1.01111e-08	1.57725e-08
CAGL0G00484g	1185.66	-3.13159	0.141145	-22.1871	4.57265e-109	3.79438e-108
CAGL0G00506g	1589.11	1.24807	0.120935	10.3202	5.70958e-25	1.3014e-24
CAGL0G00528g	2208.34	0.0208725	0.122775	0.170007	0.865005	0.883653
CAGL0G00550g	843.501	1.52815	0.0808516	18.9007	1.12548e-79	6.17872e-79
CAGL0G00594g	1816.38	0.854769	0.116808	7.3177	2.52255e-13	4.48103e-13
CAGL0G00616r	0.0772741	-0.227341	4.40032	-0.0516648	0.958796	0.968477
CAGL0G00660g	1922.71	-0.584035	0.0789491	-7.39761	1.38653e-13	2.47769e-13
CAGL0G00682g	1047.45	-0.976947	0.0979009	-9.97894	1.88469e-23	4.15894e-23
CAGL0G00704g	344.132	-0.221042	0.118745	-1.86149	0.0626757	0.0728273
CAGL0G00726g	1704.96	-2.4701	0.0840223	-29.3981	5.80684e-190	1.08919e-188
CAGL0G00748g	402	-1.17881	0.121067	-9.73686	2.09936e-22	4.51642e-22
CAGL0G00770r	0.276145	-1.99174	3.35141	-0.594299	0.552312	0.584674
CAGL0G00792g	0.405702	-0.956296	2.23183	-0.42848	0.668302	0.697417
CAGL0G00814g	1804.5	-1.15533	0.101961	-11.3311	9.20619e-30	2.3024e-29
CAGL0G00836g	0.10262	0	4.40736	0	1	1
CAGL0G00858g	924.62	-1.85738	0.0876558	-21.1895	1.19408e-99	8.77607e-99
CAGL0G00864r	50.6391	0.216336	0.229309	0.943424	0.345464	0.376325
CAGL0G00869r	20.3269	0.377151	0.339875	1.10967	0.267139	0.294508
CAGL0G00874r	26.5222	-0.165924	0.407864	-0.406812	0.684146	0.712503
CAGL0G00880r	1.49357	-4.42901	4.25955	-1.03978	0.298441	0.327346
CAGL0G00902g	2558.13	-0.58991	0.070738	-8.33936	7.46942e-17	1.43237e-16
CAGL0G00924g	1815.44	-1.49288	0.0920351	-16.2208	3.59391e-59	1.45208e-58
CAGL0G00946g	450.029	-0.663973	0.0942846	-7.04222	1.89203e-12	3.27798e-12
CAGL0G00968g	370.037	1.00951	0.176418	5.72227	1.05108e-08	1.63771e-08
CAGL0G00990g	40205.9	-2.68756	0.140544	-19.1225	1.64096e-81	9.30165e-81
CAGL0G01012g	6.44555	-2.53663	0.784306	-3.23424	0.00121968	0.00157361
CAGL0G01034g	10576.9	-4.40674	0.0771811	-57.0961	0	0
CAGL0G01056g	53.2093	0.202779	0.255321	0.794211	0.427072	0.459845
CAGL0G01078g	20734.2	-2.30891	0.115236	-20.0363	2.65874e-89	1.68574e-88
CAGL0G01100g	2026.56	3.33004	0.175074	19.0207	1.14969e-80	6.42257e-80
CAGL0G01122g	987.43	3.55636	0.200686	17.721	2.88722e-70	1.39756e-69
CAGL0G01144g	2977.77	-0.436214	0.0624038	-6.99018	2.74536e-12	4.72458e-12
CAGL0G01166g	396.948	0.60004	0.122364	4.90375	9.4023e-07	1.3772e-06
CAGL0G01188g	883.956	-0.342201	0.100198	-3.41526	0.000637223	0.000831066
CAGL0G01210g	911.098	0.636477	0.0928678	6.85358	7.20229e-12	1.22851e-11
CAGL0G01232g	1757.34	-0.412436	0.0623374	-6.6162	3.68559e-11	6.16395e-11
CAGL0G01254g	3938.5	0.453169	0.171822	2.63744	0.00835352	0.0103263
CAGL0G01276g	939.022	-0.958774	0.122784	-7.80865	5.78031e-15	1.07009e-14
CAGL0G01298g	716.446	0.111223	0.094113	1.1818	0.237285	0.262882
CAGL0G01320g	752.049	0.736588	0.120451	6.11526	9.64011e-10	1.54574e-09
CAGL0G01342g	1490.02	1.77954	0.125322	14.1997	9.20132e-46	3.01978e-45
CAGL0G01364g	8459.62	-1.40216	0.0814158	-17.2222	1.80975e-66	8.14687e-66
CAGL0G01386g	943.582	0.740739	0.127693	5.80096	6.59374e-09	1.03304e-08
CAGL0G01408g	157.629	2.08297	0.192474	10.8221	2.70516e-27	6.43191e-27
CAGL0G01430g	1351.38	-0.0583456	0.0993626	-0.587198	0.55707	0.589249
CAGL0G01452g	1114.39	-2.58494	0.111925	-23.0953	5.16134e-118	4.79889e-117
CAGL0G01474g	439.167	0.542968	0.115856	4.68656	2.77832e-06	4.00119e-06
CAGL0G01496g	661.216	-0.172954	0.118424	-1.46046	0.144165	0.162763
CAGL0G01518r	3.18109	-0.170733	0.928514	-0.183878	0.854109	0.873513
CAGL0G01540g	2089.9	-1.16259	0.412029	-2.82162	0.00477819	0.00598603
CAGL0G01562g	340.458	-0.353325	0.119978	-2.94492	0.00323035	0.00408865
CAGL0G01584g	1071.05	-0.714904	0.0776202	-9.21028	3.25286e-20	6.69918e-20
CAGL0G01606g	1051.27	-0.189835	0.112186	-1.69214	0.0906194	0.103955
CAGL0G01628g	778.715	-0.617244	0.115941	-5.32377	1.01641e-07	1.53714e-07
CAGL0G01650r	0.10262	0	4.40736	0	1	1
CAGL0G01672g	1854.61	0.531073	0.0665342	7.98195	1.44045e-15	2.69249e-15
CAGL0G01694g	787.637	0.676309	0.0998029	6.77645	1.23166e-11	2.08899e-11
CAGL0G01716g	783.315	2.37013	0.0997501	23.7607	8.51106e-125	8.64225e-124
CAGL0G01738g	7226.03	6.54479	0.113832	57.4952	0	0
CAGL0G01760g	805.067	0.121337	0.0979382	1.23892	0.215376	0.239592
CAGL0G01782g	1601.57	-1.33076	0.0972306	-13.6866	1.22066e-42	3.78967e-42
CAGL0G01804g	1933.42	0.286107	0.0829646	3.44854	0.000563623	0.000737392
CAGL0G01826g	22541.6	-2.42689	0.104104	-23.3122	3.33753e-120	3.17978e-119
CAGL0G01848g	258.918	-0.374582	0.152398	-2.45792	0.0139746	0.0170293
CAGL0G01881g	300.588	0.398767	0.11913	3.34731	0.000815987	0.00105935
CAGL0G01892g	712.809	2.60047	0.139072	18.6988	5.06184e-78	2.70465e-77
CAGL0G01903g	292.785	0.382404	0.189261	2.02052	0.0433299	0.0510174
CAGL0G01925g	546.479	0.341145	0.0875641	3.89594	9.7817e-05	0.000132533
CAGL0G01947g	1512.63	-1.47215	0.100507	-14.6473	1.40215e-48	4.7909e-48
CAGL0G01969g	1875.63	-1.78259	0.0934496	-19.0754	4.04555e-81	2.27884e-80
CAGL0G01991g	2809.63	-1.81424	0.106846	-16.9799	1.15623e-64	5.06153e-64
CAGL0G02013g	853.709	-0.654289	0.153398	-4.2653	1.99631e-05	2.78586e-05
CAGL0G02035g	1925.83	-0.456289	0.085466	-5.33883	9.35474e-08	1.41672e-07
CAGL0G02057g	566.493	0.97834	0.185036	5.2873	1.24137e-07	1.87002e-07
CAGL0G02079g	49611.6	-1.94044	0.102158	-18.9945	1.89313e-80	1.04997e-79
CAGL0G02101g	3670.6	3.45139	0.116625	29.594	1.78548e-192	3.39618e-191
CAGL0G02123g	1231.03	-1.49097	0.118543	-12.5775	2.80735e-36	7.84548e-36
CAGL0G02145g	354.964	1.79921	0.111231	16.1754	7.52e-59	3.01582e-58
CAGL0G02167g	1456.77	-1.52334	0.0957352	-15.912	5.23017e-57	2.03996e-56
CAGL0G02189g	2507.72	-2.50052	0.174049	-14.3668	8.36124e-47	2.78639e-46
CAGL0G02211g	2211.32	-0.081997	0.0681059	-1.20396	0.228604	0.253681
CAGL0G02233g	471.898	0.196004	0.12282	1.59587	0.110518	0.125847
CAGL0G02255g	3389.78	1.47671	0.094249	15.6682	2.4967e-55	9.425e-55
CAGL0G02277g	1116.37	1.09862	0.100119	10.9731	5.14506e-28	1.23913e-27
CAGL0G02299g	1467.11	0.149759	0.0675579	2.21675	0.0266399	0.0318946
CAGL0G02321g	432.553	0.932229	0.120965	7.70659	1.29224e-14	2.37438e-14
CAGL0G02343g	474.044	0.603053	0.115032	5.24248	1.58434e-07	2.37673e-07
CAGL0G02365g	980.243	1.21577	0.112507	10.8061	3.2198e-27	7.63872e-27
CAGL0G02387g	743.574	-3.81132	0.166265	-22.9232	2.72548e-116	2.47031e-115
CAGL0G02409g	4583.8	-1.36586	0.0772483	-17.6815	5.82471e-70	2.79193e-69
CAGL0G02453g	3524.73	-0.143735	0.142668	-1.00748	0.313705	0.343112
CAGL0G02475g	29119.8	-2.12603	0.129508	-16.4161	1.46583e-60	6.0262e-60
CAGL0G02497g	1849.14	-0.617362	0.101473	-6.08399	1.17225e-09	1.87352e-09
CAGL0G02519g	326.387	1.28974	0.116016	11.1169	1.03803e-28	2.5419e-28
CAGL0G02535g	496.313	-0.691204	0.114659	-6.02837	1.65625e-09	2.63691e-09
CAGL0G02541g	1460.73	0.589489	0.0778647	7.57068	3.71274e-14	6.76205e-14
CAGL0G02563g	685.53	5.06426	0.148655	34.0672	2.25673e-254	6.9662e-253
CAGL0G02585g	1247.99	0.39666	0.149098	2.6604	0.00780482	0.00966345
CAGL0G02607g	961.568	0.401914	0.109594	3.66731	0.000245115	0.000326377
CAGL0G02629g	782.578	-1.73774	0.155498	-11.1753	5.38747e-29	1.32528e-28
CAGL0G02651g	692.017	1.67372	0.10525	15.9023	6.11037e-57	2.37983e-56
CAGL0G02673g	9486.84	0.11251	0.117606	0.956671	0.338734	0.369366
CAGL0G02695g	356.792	1.67024	0.120192	13.8965	6.65188e-44	2.1063e-43
CAGL0G02717g	830.893	1.67908	0.0913029	18.3902	1.57529e-75	8.14329e-75
CAGL0G02739g	1608.71	4.72869	0.177155	26.6924	5.77158e-157	8.05635e-156
CAGL0G02761g	1703.44	-0.70921	0.117996	-6.01047	1.84985e-09	2.93821e-09
CAGL0G02783g	1066.02	-0.846319	0.130317	-6.49429	8.34263e-11	1.37819e-10
CAGL0G02805g	1003.97	-0.681588	0.0926542	-7.35625	1.89142e-13	3.36765e-13
CAGL0G02827g	1513.91	1.22082	0.0729846	16.7271	8.32151e-63	3.53125e-62
CAGL0G02849g	1182.37	5.44109	0.143734	37.8553	0	0
CAGL0G02871g	0.989949	-2.37808	1.96481	-1.21033	0.226151	0.251165
CAGL0G02882r	95.5115	-2.44013	0.231769	-10.5283	6.39778e-26	1.48012e-25
CAGL0G02893g	1049.36	-1.31308	0.0764294	-17.1804	3.72574e-66	1.6661e-65
CAGL0G02915g	11705.5	0.762562	0.0728335	10.4699	1.18721e-25	2.73255e-25
CAGL0G02937g	178.036	1.88108	0.184302	10.2065	1.85428e-24	4.17716e-24
CAGL0G02959g	1616.6	0.165535	0.0607259	2.72593	0.00641203	0.00798289
CAGL0G02981r	0	#N/A	#N/A	#N/A	#N/A	#N/A
CAGL0G03003g	2959.95	-2.28304	0.0855613	-26.6831	7.3895e-157	1.02882e-155
CAGL0G03025g	563.135	-0.649875	0.093713	-6.93474	4.06966e-12	6.98579e-12
CAGL0G03047g	482.676	0.266306	0.101498	2.62375	0.00869686	0.010731
CAGL0G03069g	791.897	-0.371456	0.078903	-4.70776	2.50453e-06	3.61268e-06
CAGL0G03091g	8951.76	-1.81359	0.0705665	-25.7004	1.15599e-145	1.46245e-144
CAGL0G03113g	914.836	-1.09258	0.144051	-7.58468	3.33308e-14	6.07876e-14
CAGL0G03135g	453.793	0.240639	0.10962	2.1952	0.028149	0.0336121
CAGL0G03157g	1472.69	-1.12076	0.134453	-8.33574	7.70131e-17	1.47631e-16
CAGL0G03179g	2607	1.15008	0.0993389	11.5773	5.36891e-31	1.37194e-30
CAGL0G03201g	356.079	0.210337	0.128186	1.64088	0.100822	0.115292
CAGL0G03223g	537.582	1.22266	0.144552	8.45828	2.71347e-17	5.24818e-17
CAGL0G03245g	2742.6	1.1975	0.0785963	15.2361	2.038e-52	7.36901e-52
CAGL0G03267g	1356.57	-1.02945	0.0961597	-10.7056	9.57915e-27	2.24985e-26
CAGL0G03289g	24944.3	8.73195	0.398148	21.9314	1.30279e-106	1.05355e-105
CAGL0G03311g	9519.86	-2.05247	0.0911841	-22.509	3.38601e-112	2.91726e-111
CAGL0G03333g	249.04	0.339948	0.136687	2.48706	0.0128805	0.0157244
CAGL0G03355g	2884.96	-0.887796	0.0763334	-11.6305	2.88395e-31	7.41508e-31
CAGL0G03377g	0.907641	-2.59506	1.66154	-1.56184	0.118325	0.134482
CAGL0G03399g	1085.31	-0.152993	0.108389	-1.41151	0.158093	0.177809
CAGL0G03421g	2260.9	0.992711	0.166418	5.96518	2.44357e-09	3.86648e-09
CAGL0G03443g	7456	-1.86581	0.097074	-19.2205	2.4926e-82	1.42638e-81
CAGL0G03465g	2103.75	-0.64655	0.103984	-6.21779	5.04208e-10	8.14026e-10
CAGL0G03487g	532.287	-1.21655	0.17301	-7.03167	2.04081e-12	3.52783e-12
CAGL0G03509g	1734.75	0.931071	0.0590484	15.7679	5.17262e-56	1.97753e-55
CAGL0G03531g	209.194	-0.436557	0.148421	-2.94134	0.00326799	0.00413532
CAGL0G03553g	730.96	1.5827	0.0898472	17.6155	1.87432e-69	8.90509e-69
CAGL0G03575g	21966.8	-2.19271	0.115626	-18.9638	3.3945e-80	1.87687e-79
CAGL0G03597g	775.056	-2.04714	0.105643	-19.3778	1.18731e-83	6.89664e-83
CAGL0G03619g	534.721	0.743301	0.119897	6.19951	5.66403e-10	9.14165e-10
CAGL0G03641g	2370.03	-1.26982	0.0942224	-13.4768	2.14133e-41	6.50224e-41
CAGL0G03663g	3825.43	-1.47998	0.0727672	-20.3386	5.85748e-92	3.8169e-91
CAGL0G03685g	172.451	0.258499	0.14764	1.75088	0.079967	0.092107
CAGL0G03707g	3502.29	-0.409189	0.0770183	-5.31288	1.07904e-07	1.63002e-07
CAGL0G03729g	676.114	-0.93578	0.0933644	-10.0229	1.20923e-23	2.67826e-23
CAGL0G03751g	692.773	-2.81246	0.136395	-20.6199	1.81896e-94	1.23598e-93
CAGL0G03773g	2245.05	4.48648	0.103233	43.4597	0	0
CAGL0G03795g	11748.3	0.19066	0.647679	0.294374	0.768472	0.79223
CAGL0G03817r	4.39684	-4.47404	1.30911	-3.41762	0.000631705	0.000824269
CAGL0G03861g	203.88	-0.129153	0.166089	-0.77761	0.436799	0.46957
CAGL0G03883g	10024.6	7.26385	0.50835	14.2891	2.56001e-46	8.48415e-46
CAGL0G03905g	475.88	1.75602	0.232361	7.55729	4.11539e-14	7.48278e-14
CAGL0G03927g	539.447	-3.14506	0.210254	-14.9584	1.37308e-50	4.84162e-50
CAGL0G03949g	0.0479391	0	4.40736	0	1	1
CAGL0G03971g	5675.2	1.43209	0.0879151	16.2895	1.17163e-59	4.74803e-59
CAGL0G03993g	0.400628	1.79499	2.7978	0.641572	0.521151	0.553858
CAGL0G04015g	911.107	-0.876284	0.107652	-8.13997	3.95374e-16	7.48095e-16
CAGL0G04037g	1734.06	0.385613	0.0588581	6.55158	5.69323e-11	9.44849e-11
CAGL0G04059g	792.77	-0.183322	0.0816898	-2.24412	0.0248248	0.0297875
CAGL0G04081g	732.383	-0.246134	0.217755	-1.13032	0.25834	0.285155
CAGL0G04103g	773.786	-0.303726	0.07664	-3.96302	7.40063e-05	0.000100777
CAGL0G04125g	144.68	1.2162	0.156331	7.77965	7.27228e-15	1.34445e-14
CAGL0G04147g	729.057	2.61378	0.101202	25.8275	4.3601e-147	5.63475e-146
CAGL0G04169g	1142.72	1.76382	0.0760571	23.1908	5.64174e-119	5.30953e-118
CAGL0G04191g	479.244	-0.195076	0.104004	-1.87566	0.0607018	0.0706097
CAGL0G04213g	4988.3	-1.74675	0.0764704	-22.8422	1.74784e-115	1.56841e-114
CAGL0G04235r	0.879204	-2.39911	2.18981	-1.09558	0.273262	0.300827
CAGL0G04279g	216.818	1.48176	0.119873	12.3611	4.24209e-35	1.16088e-34
CAGL0G04301r	0.413795	0	3.12431	0	1	1
CAGL0G04323r	0	#N/A	#N/A	#N/A	#N/A	#N/A
CAGL0G04345g	1183.41	0.169435	0.0894654	1.89386	0.0582433	0.067779
CAGL0G04367g	2705.79	-1.54276	0.0863145	-17.8737	1.89136e-71	9.27986e-71
CAGL0G04389g	1083.95	-1.44728	0.0957448	-15.116	1.26938e-51	4.54119e-51
CAGL0G04411g	3607.67	-1.75097	0.138968	-12.5998	2.1162e-36	5.9293e-36
CAGL0G04433g	274.174	-3.0128	0.165072	-18.2514	2.01692e-74	1.02884e-73
CAGL0G04455g	39.4442	3.54297	0.344193	10.2936	7.53375e-25	1.71285e-24
CAGL0G04499g	2906.97	0.816073	0.173071	4.71525	2.41411e-06	3.48412e-06
CAGL0G04521g	600.34	0.0111241	0.105227	0.105715	0.915808	0.9315
CAGL0G04543g	1121.02	0.297551	0.0689877	4.31311	1.60974e-05	2.2563e-05
CAGL0G04565g	541.307	0.498331	0.102002	4.88548	1.03176e-06	1.50882e-06
CAGL0G04587g	456.302	-1.3658	0.108709	-12.5637	3.34159e-36	9.32401e-36
CAGL0G04609g	757.303	0.377252	0.0806738	4.67627	2.92145e-06	4.20284e-06
CAGL0G04631g	3688.98	-1.58669	0.140192	-11.318	1.06846e-29	2.66596e-29
CAGL0G04653g	0	#N/A	#N/A	#N/A	#N/A	#N/A
CAGL0G04675g	585.565	0.813957	0.137923	5.90151	3.60186e-09	5.68095e-09
CAGL0G04697g	666.16	1.24313	0.0903685	13.7563	4.67062e-43	1.45842e-42
CAGL0G04719g	824.03	2.21647	0.115697	19.1575	8.37255e-82	4.75589e-81
CAGL0G04741g	2044.06	-1.15874	0.0974356	-11.8924	1.29674e-32	3.41539e-32
CAGL0G04763g	3303	-0.978301	0.112064	-8.72984	2.55025e-18	5.04262e-18
CAGL0G04785g	29.1373	-2.27812	0.342828	-6.64507	3.03067e-11	5.07965e-11
CAGL0G04807g	591.311	0.931065	0.10625	8.76301	1.9011e-18	3.7701e-18
CAGL0G04829g	1086.03	5.5258	0.235392	23.4749	7.36277e-122	7.17937e-121
CAGL0G04851g	3750.69	-3.59747	0.0906846	-39.6701	0	0
CAGL0G04873g	1169.45	0.312698	0.0962496	3.24882	0.00115885	0.00149655
CAGL0G04895g	962.206	1.05577	0.080422	13.1278	2.2811e-39	6.71161e-39
CAGL0G04917g	1265.66	1.31839	0.110527	11.9282	8.44068e-33	2.23075e-32
CAGL0G04939g	95.4859	1.3273	0.194916	6.8096	9.78727e-12	1.66522e-11
CAGL0G04961g	487.321	-0.241455	0.133419	-1.80975	0.0703341	0.0813586
CAGL0G04983g	967.115	-1.42124	0.126656	-11.2213	3.20604e-29	7.92269e-29
CAGL0G05005g	934.502	0.268158	0.0927389	2.89154	0.00383362	0.00482958
CAGL0G05027g	13931.5	-2.29529	0.134999	-17.0023	7.8935e-65	3.46672e-64
CAGL0G05049g	1173.3	-0.702232	0.0751774	-9.34101	9.54239e-21	1.9895e-20
CAGL0G05071g	3516.5	-2.45667	0.0930861	-26.3913	1.72317e-153	2.32714e-152
CAGL0G05093g	1023.39	-0.098389	0.103399	-0.951545	0.341328	0.371895
CAGL0G05115g	1296.73	-0.698923	0.107775	-6.48504	8.8706e-11	1.46407e-10
CAGL0G05137r	0.255016	0.792033	4.39342	0.180277	0.856935	0.876238
CAGL0G05159g	697.08	0.0405793	0.0930919	0.435906	0.662905	0.692117
CAGL0G05203g	467.932	-0.295123	0.108395	-2.72266	0.00647577	0.00805669
CAGL0G05181g	0	#N/A	#N/A	#N/A	#N/A	#N/A
CAGL0G05225g	1095.41	0.557272	0.0696119	8.00541	1.19067e-15	2.23024e-15
CAGL0G05247g	1022.25	1.85467	0.161187	11.5063	1.22606e-30	3.10947e-30
CAGL0G05269g	6225.56	5.04443	0.173287	29.1103	2.66169e-186	4.72975e-185
CAGL0G05291g	1414.67	-0.363223	0.0963452	-3.77002	0.000163236	0.000218809
CAGL0G05313g	2402.64	-0.833243	0.0569856	-14.622	2.03305e-48	6.92469e-48
CAGL0G05329g	84.7718	-0.36519	0.287371	-1.2708	0.203801	0.227043
CAGL0G05335g	3049.83	2.84839	0.0727472	39.1547	0	0
CAGL0G05357g	827.714	7.25895	0.253019	28.6894	5.1758e-181	8.82009e-180
CAGL0G05379g	1080.29	-1.00306	0.0753748	-13.3076	2.09088e-40	6.24031e-40
CAGL0G05401g	2127.01	0.325935	0.0664245	4.90685	9.25485e-07	1.35634e-06
CAGL0G05423g	367.057	2.01346	0.198153	10.1611	2.957e-24	6.62535e-24
CAGL0G05445g	2515.2	-1.14473	0.0546617	-20.9421	2.21552e-97	1.5523e-96
CAGL0G05467g	1085.81	-0.186618	0.0850653	-2.19382	0.0282483	0.0337232
CAGL0G05489g	1549.13	-2.00995	0.076327	-26.3334	7.96027e-153	1.06969e-151
CAGL0G05511g	1122.02	1.33384	0.0902162	14.7849	1.83319e-49	6.34396e-49
CAGL0G05522g	3.02864	-0.479613	0.99379	-0.48261	0.629373	0.660297
CAGL0G05544g	24061.8	8.67519	0.105479	82.2457	0	0
CAGL0G05566g	3348.13	2.39951	0.120172	19.9673	1.06058e-88	6.65416e-88
CAGL0G05588g	246.849	-0.654921	0.245219	-2.67076	0.00756797	0.0093788
CAGL0G05610g	423.295	-1.09431	0.148214	-7.38329	1.54425e-13	2.7568e-13
CAGL0G05632g	13584.3	6.65501	0.205077	32.4513	5.19438e-231	1.35556e-229
CAGL0G05654g	382.599	0.457006	0.124702	3.66478	0.00024755	0.000329375
CAGL0G05676g	707.281	2.63137	0.12394	21.231	4.9416e-100	3.66683e-99
CAGL0G05698g	1561.66	6.15083	0.226522	27.1534	2.30865e-162	3.40746e-161
CAGL0G05720g	748.353	2.86076	0.100785	28.3849	3.10971e-177	5.15295e-176
CAGL0G05742g	1333.53	-1.40798	0.124129	-11.3429	8.0395e-30	2.01528e-29
CAGL0G05764g	2004.68	0.261161	0.179083	1.45833	0.14475	0.16338
CAGL0G05786g	1846.43	0.151536	0.116721	1.29828	0.194193	0.216831
CAGL0G05808g	529.729	-1.21805	0.130876	-9.30687	1.31657e-20	2.73858e-20
CAGL0G05830g	2633.07	4.16113	0.104045	39.9936	0	0
CAGL0G05852g	442.85	-2.18251	0.12602	-17.3188	3.39342e-67	1.54564e-66
CAGL0G05874g	2199.22	-1.40184	0.111202	-12.6062	1.95065e-36	5.47113e-36
CAGL0G05896g	952.865	-1.18725	0.376338	-3.15474	0.00160643	0.0020652
CAGL0G05918g	643.064	-0.89829	0.128131	-7.01072	2.37098e-12	4.09203e-12
CAGL0G05940g	20471.5	-2.28252	0.102138	-22.3474	1.28088e-110	1.08453e-109
CAGL0G05962g	602.637	4.74986	0.169345	28.0485	4.16856e-173	6.72195e-172
CAGL0G05951r	0	#N/A	#N/A	#N/A	#N/A	#N/A
CAGL0G05984g	195.559	1.21533	0.248901	4.88281	1.04584e-06	1.52858e-06
CAGL0G06006g	7635.74	2.95433	0.121314	24.3528	5.41852e-131	5.85417e-130
CAGL0G06028g	2199.72	0.466	0.0707692	6.58479	4.55543e-11	7.59052e-11
CAGL0G06050g	912.667	-0.44833	0.414542	-1.08151	0.279471	0.307538
CAGL0G06072g	1422.55	0.398636	0.0982521	4.05728	4.9648e-05	6.81226e-05
CAGL0G06094g	1276.92	1.82162	0.085981	21.1863	1.27838e-99	9.3829e-99
CAGL0G06116g	369.389	0.0288678	0.116265	0.248294	0.803907	0.825767
CAGL0G06138g	2823.59	-0.885706	0.062217	-14.2357	5.49776e-46	1.81091e-45
CAGL0G06182g	207.021	0.259658	0.149593	1.73577	0.0826044	0.0950029
CAGL0G06160g	0	#N/A	#N/A	#N/A	#N/A	#N/A
CAGL0G06204r	0	#N/A	#N/A	#N/A	#N/A	#N/A
CAGL0G06226g	561.689	-2.71241	0.159668	-16.9878	1.01081e-64	4.42856e-64
CAGL0G06248g	2091.32	-2.16202	0.121383	-17.8115	5.75063e-71	2.80622e-70
CAGL0G06270g	1246.97	-1.19475	0.0942423	-12.6775	7.88353e-37	2.21691e-36
CAGL0G06292g	437.736	1.23243	0.131888	9.34451	9.23176e-21	1.92548e-20
CAGL0G06314g	930.452	1.32961	0.0775503	17.1451	6.83834e-66	3.03789e-65
CAGL0G06336g	2355.1	-1.12332	0.123713	-9.08004	1.08538e-19	2.20754e-19
CAGL0G06358g	1741.92	0.231655	0.093897	2.46712	0.0136204	0.0166089
CAGL0G06380g	5490.47	-0.589673	0.0594685	-9.91572	3.55681e-23	7.80418e-23
CAGL0G06402g	1579.81	-0.181455	0.12472	-1.4549	0.145698	0.164416
CAGL0G06424g	551.964	1.59138	0.12229	13.0131	1.03038e-38	3.00059e-38
CAGL0G06446g	2.87365	4.0166	1.44272	2.78405	0.00536844	0.00670217
CAGL0G06468g	2158.43	0.323591	0.0772146	4.1908	2.77976e-05	3.85428e-05
[truncated: 3,616 more rows]

## Sheet: res_cglab_0_24c
genes	baseMean	log2FoldChange	lfcSE	stat	pvalue	padj
CAGL0A00105g	0	#N/A	#N/A	#N/A	#N/A	#N/A
CAGL0A00110g	0	#N/A	#N/A	#N/A	#N/A	#N/A
CAGL0A00116g	0	#N/A	#N/A	#N/A	#N/A	#N/A
CAGL0A00132g	32.278	1.53783	0.386188	3.98208	6.83162e-05	9.80717e-05
CAGL0A00154g	170.633	-0.233898	0.240646	-0.971962	0.33107	0.365809
CAGL0A00165g	784.046	0.67721	0.0935141	7.24179	4.42796e-13	8.74263e-13
CAGL0A00187g	1499.2	1.5821	0.0933984	16.9393	2.3096e-64	1.20896e-63
CAGL0A00209g	3467.79	-0.792926	0.0661272	-11.9909	3.96491e-33	1.26065e-32
CAGL0A00231g	864.847	-1.37643	0.103268	-13.3287	1.57544e-40	5.68887e-40
CAGL0A00253g	1011.53	-0.334358	0.113085	-2.9567	0.00310953	0.00406526
CAGL0A00275g	2103.77	-0.786161	0.0706712	-11.1242	9.56672e-29	2.79499e-28
CAGL0A00297g	432.494	1.71545	0.112671	15.2254	2.40044e-52	1.05082e-51
CAGL0A00319g	690.49	0.292003	0.070822	4.12305	3.73887e-05	5.42502e-05
CAGL0A00341g	422.915	3.21471	0.159215	20.191	1.17404e-90	8.75991e-90
CAGL0A00363g	3673.2	1.12732	0.111893	10.075	7.12941e-24	1.88697e-23
CAGL0A00385g	536.501	-0.753635	0.165561	-4.55202	5.31334e-06	8.03321e-06
CAGL0A00407g	1570.86	-0.253416	0.0693704	-3.65309	0.000259106	0.000360652
CAGL0A00429g	2573.77	-0.880094	0.0675632	-13.0262	8.67966e-39	3.04662e-38
CAGL0A00451g	1985.66	-0.627183	0.0633677	-9.89752	4.26725e-23	1.10507e-22
CAGL0A00473g	1827.08	-0.832805	0.10436	-7.98013	1.46183e-15	3.0859e-15
CAGL0A00495g	23376.1	-2.30074	0.0817296	-28.1507	2.34999e-174	4.61624e-173
CAGL0A00517g	887.335	0.413756	0.108828	3.80194	0.000143569	0.000203132
CAGL0A00539g	882.864	-0.00920293	0.081377	-0.11309	0.909959	0.924506
CAGL0A00561g	295.716	1.5959	0.125902	12.6758	8.05376e-37	2.72255e-36
CAGL0A00583g	504.748	0.301539	0.0958291	3.14663	0.00165162	0.00219917
CAGL0A00605g	822.43	0.588408	0.0881099	6.67811	2.42039e-11	4.5055e-11
CAGL0A00627g	787.076	-2.44869	0.136015	-18.003	1.84416e-72	1.08402e-71
CAGL0A00649g	4.78265	-2.34968	0.703977	-3.33773	0.000844668	0.00114272
CAGL0A00671r	0.124217	-2.26059	4.3751	-0.516693	0.60537	0.640339
CAGL0A00715g	1.78973	2.65503	1.63087	1.62798	0.103529	0.121342
CAGL0A00737g	14.157	-1.25096	0.37282	-3.35541	0.000792473	0.00107372
CAGL0A00781g	1244.08	1.26415	0.12707	9.9484	2.56269e-23	6.68131e-23
CAGL0A00803g	1153.72	0.43175	0.123233	3.50353	0.000459131	0.00063094
CAGL0A00825g	553.749	-1.02391	0.085673	-11.9513	6.38991e-33	2.02453e-32
CAGL0A00847g	398.659	0.170731	0.108889	1.56793	0.116897	0.136182
CAGL0A00869g	772.127	0.449136	0.154737	2.90257	0.00370114	0.00481656
CAGL0A00891g	918.211	0.126131	0.0872943	1.44489	0.148489	0.171031
CAGL0A00913g	750.168	-0.367561	0.101393	-3.62512	0.000288829	0.000400887
CAGL0A00935g	888.102	0.544797	0.072098	7.55634	4.14577e-14	8.45431e-14
CAGL0A00957g	563.589	1.93688	0.110412	17.5422	6.82267e-69	3.80745e-68
CAGL0A00979g	15852	-2.9962	0.118929	-25.1932	4.75701e-140	6.36073e-139
CAGL0A01001g	286.999	-0.914762	0.187782	-4.8714	1.1081e-06	1.72656e-06
CAGL0A01023g	761.191	-0.208007	0.106637	-1.95061	0.051104	0.0615527
CAGL0A01045g	6351.53	3.81952	0.211216	18.0835	4.29683e-73	2.54512e-72
CAGL0A01067g	1862.15	-0.951382	0.105002	-9.06058	1.29764e-19	3.08261e-19
CAGL0A01089g	349.376	1.14365	0.139963	8.17112	3.05532e-16	6.59665e-16
CAGL0A01111g	1794.96	0.935505	0.0944406	9.90575	3.9301e-23	1.0202e-22
CAGL0A01133g	668.898	1.39635	0.0832036	16.7823	3.28723e-63	1.69767e-62
CAGL0A01155g	296.077	-0.833289	0.133785	-6.22859	4.70663e-10	8.3884e-10
CAGL0A01177g	361.338	-0.110191	0.232659	-0.473616	0.635774	0.669353
CAGL0A01193g	0	#N/A	#N/A	#N/A	#N/A	#N/A
CAGL0A01199g	8213.43	3.24998	0.206089	15.7698	5.02413e-56	2.31771e-55
CAGL0A01221g	6720.62	-1.02263	0.149226	-6.85289	7.23726e-12	1.37516e-11
CAGL0A01243g	1158.95	0.775646	0.225618	3.43788	0.000586284	0.000800988
CAGL0A01284g	731.608	2.41715	0.130178	18.568	5.83833e-77	3.64188e-76
CAGL0A01325g	541.559	0.930373	0.152005	6.12069	9.31727e-10	1.64645e-09
CAGL0A01366g	403.802	0.596711	0.165978	3.59512	0.00032424	0.00044923
CAGL0A01408g	142.999	0.331428	0.189863	1.74562	0.0808774	0.0957484
CAGL0A01430g	5308.51	-0.967106	0.0866124	-11.1659	5.98799e-29	1.75418e-28
CAGL0A01452g	806.451	-0.139072	0.0725618	-1.9166	0.0552893	0.0663974
CAGL0A01474g	793.486	-0.817253	0.222702	-3.66971	0.000242827	0.000338779
CAGL0A01496r	0.393548	-3.54181	3.08384	-1.1485	0.25076	0.281155
CAGL0A01540g	15174.7	-2.49952	0.130781	-19.1122	1.99919e-81	1.32025e-80
CAGL0A01562g	27567.9	-3.27581	0.106885	-30.648	2.81323e-206	7.06841e-205
CAGL0A01584g	1.96692	4.36293	1.42917	3.05277	0.00226737	0.00299104
CAGL0A01606g	39.5164	-0.639977	0.271448	-2.35764	0.0183915	0.0228183
CAGL0A01628g	1295.52	-0.897938	0.103981	-8.63563	5.84026e-18	1.32615e-17
CAGL0A01650g	5269.14	0.423743	0.143827	2.94619	0.0032171	0.00420082
CAGL0A01672g	1570.23	0.360637	0.0861655	4.1854	2.84663e-05	4.15832e-05
CAGL0A01694g	284.436	0.130725	0.164613	0.794136	0.427116	0.465178
CAGL0A01716g	1077.64	2.48901	0.114178	21.7994	2.35179e-105	2.05906e-104
CAGL0A01738g	1566.68	-2.04548	0.106922	-19.1306	1.40376e-81	9.29305e-81
CAGL0A01760g	387.049	1.14398	0.114129	10.0236	1.2e-23	3.16061e-23
CAGL0A01782g	6363.19	-4.41691	0.102288	-43.1811	0	0
CAGL0A01804g	259.335	0.660321	0.183948	3.58971	0.000331048	0.000458309
CAGL0A01826g	18815.6	8.46582	0.17835	47.4674	0	0
CAGL0A01848g	2543.88	-0.147266	0.0657806	-2.23875	0.0251723	0.0309398
CAGL0A01870g	1872.29	4.31308	0.126774	34.0218	1.05966e-253	4.33657e-252
CAGL0A01892g	1.08554	3.47715	1.88291	1.84668	0.0647931	0.0774363
CAGL0A01914g	2078.35	-2.55617	0.117446	-21.7647	5.01692e-105	4.35714e-104
CAGL0A01936r	6.5475	-2.23364	0.563877	-3.96123	7.45658e-05	0.000106901
CAGL0A01958g	1559.63	-0.629573	0.0962038	-6.54416	5.98293e-11	1.10081e-10
CAGL0A01980g	492.588	0.0716615	0.111482	0.642806	0.52035	0.557945
CAGL0A02002g	1967.41	7.66645	0.221311	34.6411	6.09241e-263	2.71993e-261
CAGL0A02024g	796.816	2.50006	0.147163	16.9883	1.00192e-64	5.26497e-64
CAGL0A02046g	917.094	0.990522	0.106244	9.32312	1.12968e-20	2.75262e-20
CAGL0A02068r	0.0469429	-1.46232	4.40331	-0.332096	0.739816	0.766198
CAGL0A02090g	5695.89	-1.42179	0.102995	-13.8044	2.39658e-43	9.11072e-43
CAGL0A02112g	6420.49	-1.32861	0.0847132	-15.6836	1.9578e-55	8.97795e-55
CAGL0A02134g	368.611	0.156329	0.113468	1.37774	0.168285	0.192682
CAGL0A02145g	56.4904	1.47838	0.242883	6.0868	1.15193e-09	2.02826e-09
CAGL0A02167r	0.630947	-3.55871	2.39987	-1.48288	0.138107	0.159515
CAGL0A02189g	6581.78	-1.74842	0.108578	-16.1029	2.43388e-58	1.18236e-57
CAGL0A02211g	17353.9	2.02031	0.181033	11.1599	6.40544e-29	1.87444e-28
CAGL0A02233g	4608.53	1.16051	0.344023	3.37335	0.000742601	0.00100742
CAGL0A02255g	198.704	-0.130423	0.23529	-0.554307	0.579369	0.615076
CAGL0A02277g	13.2349	-0.755291	0.422471	-1.78779	0.0738092	0.0877652
CAGL0A02299g	7378.16	1.47194	0.16126	9.12774	6.99424e-20	1.67255e-19
CAGL0A02321g	17869.3	0.319912	0.075124	4.25845	2.05849e-05	3.02914e-05
CAGL0A02365g	4361.15	-0.680695	0.116394	-5.84819	4.96954e-09	8.54678e-09
CAGL0A02343g	1.7869	-2.10303	1.14719	-1.8332	0.0667724	0.0796433
CAGL0A02387g	1078.63	0.125502	0.0754677	1.66299	0.0963148	0.113181
CAGL0A02409g	2238.73	-2.01382	0.140236	-14.3602	9.19525e-47	3.68766e-46
CAGL0A02431g	627.291	-0.837338	0.252436	-3.31703	0.000909794	0.00122929
CAGL0A02453r	0.269985	-2.06283	2.91713	-0.707145	0.479476	0.517819
CAGL0A02475g	845.586	0.0784738	0.172428	0.455111	0.649029	0.681582
CAGL0A02486g	1776.56	-0.719846	0.102452	-7.0262	2.12232e-12	4.10482e-12
CAGL0A02508g	957.098	0.348376	0.0726602	4.79459	1.63007e-06	2.52094e-06
CAGL0A02530g	2444.87	-0.817345	0.0844349	-9.68018	3.6607e-22	9.23208e-22
CAGL0A02552g	1214.97	-0.694805	0.0946362	-7.34186	2.10646e-13	4.20358e-13
CAGL0A02574g	1113.78	-0.997502	0.180454	-5.52775	3.24373e-08	5.43169e-08
CAGL0A02596g	818.451	-2.8119	0.156845	-17.9279	7.14633e-72	4.16895e-71
CAGL0A02618g	431.578	0.638457	0.118539	5.38607	7.20169e-08	1.1919e-07
CAGL0A02629g	2432.75	-0.215122	0.0884897	-2.43104	0.0150557	0.0187918
CAGL0A02651g	1650.21	-0.49226	0.0988774	-4.97849	6.40827e-07	1.01132e-06
CAGL0A02673g	1848.32	-1.6028	0.0788136	-20.3366	6.10111e-92	4.62247e-91
CAGL0A02695g	753.836	-0.818811	0.167111	-4.89981	9.5927e-07	1.50028e-06
CAGL0A02706g	317.295	-0.971846	0.22034	-4.41066	1.03055e-05	1.53743e-05
CAGL0A02728g	1528.35	-0.11172	0.0739269	-1.51122	0.130732	0.151548
CAGL0A02750g	2163.55	-0.988005	0.10725	-9.21221	3.19476e-20	7.69076e-20
CAGL0A02772g	803.491	0.384665	0.0750744	5.12378	2.99471e-07	4.79331e-07
CAGL0A02794g	778.019	-0.281976	0.106781	-2.64069	0.00827378	0.0105512
CAGL0A02816g	458.418	2.02033	0.138413	14.5964	2.96092e-48	1.21634e-47
CAGL0A02838g	789.63	2.1549	0.0860459	25.0436	2.04874e-138	2.68624e-137
CAGL0A02860g	370.71	-0.0805651	0.140372	-0.573941	0.566008	0.602122
CAGL0A02882g	1152.37	1.17207	0.127873	9.16593	4.9122e-20	1.17779e-19
CAGL0A02904g	392.144	2.21807	0.106132	20.8991	5.45237e-97	4.36999e-96
CAGL0A02926g	2004.88	-0.676868	0.0876269	-7.72444	1.12348e-14	2.32352e-14
CAGL0A02948g	675.06	-0.146711	0.101418	-1.44659	0.148011	0.170554
CAGL0A02970g	1.92456	-1.02891	0.967886	-1.06305	0.287759	0.320576
CAGL0A02981g	145.755	0.230232	0.193613	1.18914	0.234385	0.263946
CAGL0A02992g	490.053	1.04663	0.119068	8.79026	1.49213e-18	3.44759e-18
CAGL0A03014g	768.389	1.05212	0.0868424	12.1153	8.7633e-34	2.81113e-33
CAGL0A03036g	2280.86	0.740178	0.0885508	8.35879	6.33642e-17	1.392e-16
CAGL0A03051g	676.705	-1.09784	0.123391	-8.89726	5.7243e-19	1.33345e-18
CAGL0A03058g	2319.94	0.0854874	0.0598582	1.42817	0.153244	0.176133
CAGL0A03080g	366.332	2.72171	0.153699	17.708	3.63514e-70	2.06055e-69
CAGL0A03102g	140.278	0.606098	0.722163	0.839281	0.401311	0.438566
CAGL0A03117g	5666.11	-2.52084	0.101695	-24.7883	1.19848e-135	1.51976e-134
CAGL0A03146g	274.683	1.21127	0.118022	10.263	1.03402e-24	2.79428e-24
CAGL0A03168g	17151.5	-2.70051	0.102554	-26.3325	8.14378e-153	1.25693e-151
CAGL0A03190g	322.761	0.434515	0.120189	3.61527	0.000300029	0.000416219
CAGL0A03212g	2365.88	-1.55585	0.0775972	-20.0504	2.00268e-89	1.4699e-88
CAGL0A03234g	60286.8	-1.90441	0.0681418	-27.9478	7.0177e-172	1.33956e-170
CAGL0A03256g	551.595	0.161442	0.0747898	2.15862	0.0308799	0.0377405
CAGL0A03278g	37660.1	-3.22525	0.122204	-26.3923	1.67871e-153	2.60586e-152
CAGL0A03300g	9.70102	-0.710322	0.61388	-1.1571	0.247231	0.277429
CAGL0A03322g	896.466	0.234216	0.0791001	2.96101	0.00306633	0.00401073
CAGL0A03344g	1044.13	1.8419	0.0876938	21.0038	6.05925e-98	4.90735e-97
CAGL0A03355r	162.292	-2.13091	0.203553	-10.4686	1.20458e-25	3.31151e-25
CAGL0A03366g	12442.5	-0.695293	0.107122	-6.49069	8.54445e-11	1.56253e-10
CAGL0A03388g	39898.9	-2.29756	0.114609	-20.0469	2.15002e-89	1.5759e-88
CAGL0A03410g	30.9798	-2.13993	0.341058	-6.2744	3.50992e-10	6.29293e-10
CAGL0A03432g	697.318	-0.504276	0.120075	-4.19966	2.67316e-05	3.91041e-05
CAGL0A03454g	1142.19	-0.28553	0.0653959	-4.36617	1.26446e-05	1.87757e-05
CAGL0A03476g	1714.57	-0.115462	0.0707997	-1.63083	0.102927	0.120662
CAGL0A03498g	318.013	1.2448	0.122906	10.128	4.14873e-24	1.10456e-23
CAGL0A03520r	0.176971	2.12822	4.31783	0.49289	0.62209	0.656738
CAGL0A03542g	2270.53	2.08975	0.112938	18.5035	1.93598e-76	1.19796e-75
CAGL0A03564g	800.818	3.28204	0.11969	27.4213	1.5299e-165	2.70967e-164
CAGL0A03586g	37.2744	1.31856	0.266707	4.94386	7.65889e-07	1.20306e-06
CAGL0A03608g	99.9528	-3.42723	0.292689	-11.7095	1.14012e-31	3.51135e-31
CAGL0A03630g	524.892	-0.54566	0.101586	-5.37142	7.81187e-08	1.28933e-07
CAGL0A03652g	2793.89	-0.855851	0.114296	-7.48805	6.99048e-14	1.41486e-13
CAGL0A03674g	581.227	-0.91465	0.122466	-7.46863	8.10316e-14	1.63516e-13
CAGL0A03696g	1809.15	-0.507098	0.0615144	-8.24356	1.67159e-16	3.63085e-16
CAGL0A03718g	5944.92	0.0121818	0.0683943	0.178111	0.858636	0.878975
CAGL0A03740g	1642.77	6.77878	0.187951	36.0667	7.54794e-285	3.88323e-283
CAGL0A03762r	0.0803084	0	4.40736	0	1	1
CAGL0A03784g	281.743	0.316071	0.118266	2.67253	0.00752813	0.00962304
CAGL0A03806g	4.96383	3.14984	0.821398	3.83473	0.000125701	0.000178647
CAGL0A03828g	396.526	-2.25233	0.138385	-16.2758	1.46597e-59	7.26528e-59
CAGL0A03850r	0.0938859	-2.00878	4.38732	-0.45786	0.647053	0.679639
CAGL0A03872g	1976.69	0.981037	0.065432	14.9932	8.1284e-51	3.47661e-50
CAGL0A03883g	378.898	-0.313188	0.199103	-1.573	0.115719	0.134926
CAGL0A03905g	1982.9	0.653138	0.331261	1.97167	0.0486467	0.0586836
CAGL0A03927g	1029.9	0.076309	0.169449	0.450335	0.652469	0.684794
CAGL0A03971g	587.346	-1.12127	0.12576	-8.9159	4.83857e-19	1.12907e-18
CAGL0A03949g	1275.88	0.0939963	0.0896168	1.04887	0.294239	0.327592
CAGL0A03993g	590.222	-0.00833351	0.0857108	-0.0972282	0.922545	0.933781
CAGL0A04015g	15816.7	-2.15521	0.126424	-17.0474	3.65279e-65	1.93265e-64
CAGL0A04037g	3716.76	-2.28993	0.151586	-15.1065	1.46833e-51	6.34551e-51
CAGL0A04059g	2030.78	-1.03964	0.118891	-8.74453	2.23954e-18	5.15685e-18
CAGL0A04081g	606.407	-0.8146	0.169027	-4.81934	1.44031e-06	2.23131e-06
CAGL0A04103g	508.005	2.02779	0.0922887	21.9722	5.31011e-107	4.78885e-106
CAGL0A04125g	5813.18	-1.31571	0.0880273	-14.9466	1.63935e-50	6.97305e-50
CAGL0A04147g	412.524	2.05935	0.120946	17.027	5.17917e-65	2.73221e-64
CAGL0A04169g	810.082	-2.50375	0.133059	-18.8168	5.50011e-79	3.5245e-78
CAGL0A04191g	941.558	-1.10134	0.128389	-8.57818	9.6388e-18	2.17044e-17
CAGL0A04213g	3346.92	-0.626946	0.0929082	-6.74802	1.49876e-11	2.80828e-11
CAGL0A04235g	897.842	1.03473	0.110108	9.39737	5.59415e-21	1.37612e-20
CAGL0A04257g	2892.6	-0.709119	0.0878029	-8.07626	6.67822e-16	1.42198e-15
CAGL0A04279g	746.994	-1.34773	0.107227	-12.569	3.127e-36	1.04725e-35
CAGL0A04301g	892.216	0.149402	0.0836407	1.78624	0.0740609	0.0880451
CAGL0A04323g	844.081	-0.64968	0.0815414	-7.96749	1.61927e-15	3.41691e-15
CAGL0A04345g	1392.89	0.377427	0.083929	4.49699	6.89238e-06	1.03625e-05
CAGL0A04367g	184.774	0.842053	0.14949	5.63285	1.77254e-08	2.99414e-08
CAGL0A04389g	482.19	1.02607	0.110342	9.29897	1.41817e-20	3.44777e-20
CAGL0A04411g	785.742	-2.10347	0.0976954	-21.5309	8.00176e-103	6.76456e-102
CAGL0A04433g	2426.27	1.83572	0.093726	19.586	2.0346e-85	1.42001e-84
CAGL0A04455g	1511.84	2.50965	0.094734	26.4916	1.21176e-154	1.90844e-153
CAGL0A04477g	1136.98	1.5229	0.0834453	18.2503	2.05807e-74	1.23256e-73
CAGL0A04499g	1926.46	0.367087	0.0870846	4.21529	2.49452e-05	3.65385e-05
CAGL0A04521g	34812.6	-3.1309	0.0998268	-31.3634	6.39702e-216	1.8284e-214
CAGL0A04532r	12.956	-1.8793	0.463754	-4.05238	5.06999e-05	7.30933e-05
CAGL0A04543g	1001.93	0.54615	0.0870561	6.27354	3.52926e-10	6.32551e-10
CAGL0A04565g	1103.83	-1.61706	0.0906703	-17.8345	3.81691e-71	2.20288e-70
CAGL0A04587g	463.704	1.46023	0.11186	13.0541	6.02265e-39	2.12365e-38
CAGL0A04631g	1507.25	-0.674434	0.117677	-5.73123	9.9703e-09	1.69797e-08
CAGL0A04653g	553.182	1.27315	0.0976455	13.0385	7.39295e-39	2.59836e-38
CAGL0A04675g	1734.17	4.87749	0.127911	38.132	0	0
CAGL0A04697g	1088.65	2.47556	0.105685	23.424	2.4322e-121	2.6069e-120
CAGL0A04719g	2255.24	-0.438387	0.0744992	-5.88445	3.99375e-09	6.89713e-09
CAGL0A04741g	3317.35	-0.90726	0.0789401	-11.493	1.4301e-30	4.30864e-30
CAGL0A04785g	1484.17	-0.428243	0.097633	-4.38625	1.15322e-05	1.71664e-05
CAGL0A04807g	1497.69	-0.311848	0.0634002	-4.91873	8.71065e-07	1.36391e-06
CAGL0A04829g	10914.6	1.78678	0.111393	16.0404	6.67356e-58	3.2102e-57
CAGL0A04873g	15.1174	0.397362	0.397931	0.998571	0.318003	0.352307
CAGL0B00105g	1643.03	1.49327	0.173672	8.59824	8.09455e-18	1.82728e-17
CAGL0B00110g	0	#N/A	#N/A	#N/A	#N/A	#N/A
CAGL0B00116g	25.6624	6.48299	1.2052	5.3792	7.48155e-08	1.23708e-07
CAGL0B00165r	0.264697	1.49006	2.90224	0.513419	0.607658	0.642508
CAGL0B00286g	4506.85	2.82207	0.0907668	31.0915	3.1392e-212	8.35367e-211
CAGL0B00220g	0.0407829	0.430355	4.40736	0.0976447	0.922214	0.933623
CAGL0B00242g	0	#N/A	#N/A	#N/A	#N/A	#N/A
CAGL0B00264g	94.8971	1.15414	0.179801	6.41902	1.37158e-10	2.49386e-10
CAGL0B00308g	764.348	0.698598	0.105557	6.61821	3.63577e-11	6.72386e-11
CAGL0B00330g	1585.31	-2.24988	0.149336	-15.0659	2.71589e-51	1.16716e-50
CAGL0B00352g	2815.38	-0.97675	0.109202	-8.94445	3.73818e-19	8.73427e-19
CAGL0B00374g	735.772	0.142836	0.117967	1.21082	0.225965	0.255263
CAGL0B00396g	2248.37	0.551765	0.0816646	6.75647	1.4139e-11	2.65204e-11
CAGL0B00418g	2181.54	-0.442242	0.0866261	-5.10519	3.30471e-07	5.27698e-07
CAGL0B00440g	2954.51	-1.03027	0.0871131	-11.8268	2.83801e-32	8.85158e-32
CAGL0B00462g	5.58443	-1.16767	0.679631	-1.71809	0.0857802	0.101264
CAGL0B00484g	4903.4	-0.973407	0.122555	-7.94264	1.9792e-15	4.16342e-15
CAGL0B00506g	997.565	-0.260953	0.0925858	-2.8185	0.00482485	0.00623985
CAGL0B00528g	1150.39	-0.566749	0.0849243	-6.67358	2.4963e-11	4.64041e-11
CAGL0B00550g	2574.65	-1.67985	0.100567	-16.7038	1.2302e-62	6.28122e-62
CAGL0B00572g	0	#N/A	#N/A	#N/A	#N/A	#N/A
CAGL0B00594g	13197.5	-2.40519	0.125912	-19.1022	2.4226e-81	1.59791e-80
CAGL0B00616g	145.914	-2.87569	0.214605	-13.3999	6.05266e-41	2.21521e-40
CAGL0B00638g	300.444	0.430365	0.121265	3.54897	0.000386741	0.000534316
CAGL0B00660g	1959.27	-0.22322	0.0836569	-2.66828	0.007624	0.00974098
CAGL0B00682g	1202.92	0.442069	0.0651806	6.78222	1.1834e-11	2.22744e-11
CAGL0B00704g	11351.7	-1.5577	0.07392	-21.0727	1.41519e-98	1.15831e-97
CAGL0B00715g	43.3893	-2.35322	0.245411	-9.58888	8.90445e-22	2.22488e-21
CAGL0B00726g	14.8636	0.60481	0.521158	1.16051	0.24584	0.276097
CAGL0B00748g	1298.71	2.14497	0.123172	17.4144	6.4165e-68	3.51185e-67
CAGL0B00770g	816.214	3.81596	0.135361	28.1909	7.55351e-175	1.50569e-173
CAGL0B00792g	3221.3	-2.51156	0.093713	-26.8005	3.18406e-158	5.18081e-157
CAGL0B00814g	1346.46	0.748586	0.0804972	9.29952	1.41078e-20	3.43136e-20
CAGL0B00836g	1170.71	0.539798	0.0829536	6.50723	7.65492e-11	1.40271e-10
CAGL0B00858g	483.985	1.22679	0.0881436	13.9181	4.91752e-44	1.89611e-43
CAGL0B00880g	1687.33	-0.545131	0.102099	-5.33921	9.33502e-08	1.53463e-07
CAGL0B00902g	2042.69	-0.710741	0.0767213	-9.26394	1.97019e-20	4.76408e-20
CAGL0B00924g	369.212	0.348572	0.099562	3.50105	0.000463425	0.000636518
CAGL0B00946g	2620.96	3.28128	0.082271	39.8838	0	0
CAGL0B00968g	45.0239	-1.22751	0.209214	-5.86723	4.43144e-09	7.63592e-09
CAGL0B00990g	5522.36	-0.670216	0.0979351	-6.84348	7.72947e-12	1.4661e-11
CAGL0B01012g	79.5754	-0.0904714	0.212632	-0.425482	0.670485	0.702475
CAGL0B01034r	0.0772741	-1.55219	4.40032	-0.352746	0.724279	0.753429
CAGL0B01078g	707.022	1.98541	0.126325	15.7167	1.16288e-55	5.34627e-55
CAGL0B01100g	2586.3	5.37807	0.175456	30.6519	2.49472e-206	6.32697e-205
CAGL0B01122g	7801.41	-2.76394	0.127874	-21.6146	1.30938e-103	1.12096e-102
CAGL0B01144g	782.458	1.21908	0.0908335	13.4211	4.55113e-41	1.67246e-40
CAGL0B01166g	1422.57	-1.04694	0.064618	-16.2019	4.88764e-59	2.40028e-58
CAGL0B01188g	1384.44	-5.43751	0.162081	-33.5482	9.57493e-247	3.69456e-245
CAGL0B01203g	13187	-2.78835	0.12501	-22.305	3.30265e-110	3.08133e-109
CAGL0B01232g	2119.66	-1.4158	0.119242	-11.8733	1.62892e-32	5.10704e-32
CAGL0B01243g	0	#N/A	#N/A	#N/A	#N/A	#N/A
CAGL0B01287g	578.95	-1.03634	0.101281	-10.2323	1.42123e-24	3.82917e-24
CAGL0B01265g	0	#N/A	#N/A	#N/A	#N/A	#N/A
CAGL0B01309r	0.423905	-0.968321	2.59217	-0.373556	0.708735	0.739681
CAGL0B01331g	591.201	-0.268735	0.0868286	-3.09501	0.00196807	0.00260705
CAGL0B01353g	1184.29	0.387721	0.097378	3.98161	6.84498e-05	9.82375e-05
CAGL0B01375g	4405.08	-0.770237	0.0654389	-11.7703	5.55093e-32	1.72235e-31
CAGL0B01397g	1308.63	-1.52156	0.105874	-14.3714	7.82278e-47	3.14893e-46
CAGL0B01419g	995.619	1.19017	0.0836099	14.2348	5.57527e-46	2.2129e-45
CAGL0B01441g	2308.45	-0.713571	0.0839483	-8.50012	1.89396e-17	4.23827e-17
CAGL0B01463g	1003.92	-0.640946	0.10182	-6.29491	3.0758e-10	5.52376e-10
CAGL0B01485g	959.206	-0.0968499	0.116302	-0.832745	0.404989	0.442416
CAGL0B01507g	459.664	1.28767	0.126421	10.1856	2.30032e-24	6.16995e-24
CAGL0B01529g	338.302	2.0085	0.120022	16.7344	7.36255e-63	3.77706e-62
CAGL0B01551g	1225.15	-0.233774	0.0749284	-3.11996	0.00180875	0.0024007
CAGL0B01573g	571.583	-0.0785579	0.0840406	-0.934762	0.349911	0.385838
CAGL0B01589g	578.409	0.403219	0.0867592	4.64757	3.35874e-06	5.12685e-06
CAGL0B01595g	680.578	6.15928	0.190498	32.3325	2.44439e-229	8.15099e-228
CAGL0B01617g	834.031	-0.108565	0.0827417	-1.31209	0.189489	0.215544
CAGL0B01639g	728.346	1.6161	0.0907723	17.8039	6.59494e-71	3.79402e-70
CAGL0B01661r	0	#N/A	#N/A	#N/A	#N/A	#N/A
CAGL0B01683g	2042.03	-0.991093	0.074455	-13.3113	1.98979e-40	7.18025e-40
CAGL0B01705g	610.951	-0.466993	0.0877803	-5.32002	1.03755e-07	1.69998e-07
CAGL0B01727g	222.7	4.2733	0.280843	15.216	2.77051e-52	1.21087e-51
CAGL0B01743g	111.276	4.52958	0.366648	12.354	4.63331e-35	1.51784e-34
CAGL0B01771g	619.128	-1.24107	0.0857616	-14.4712	1.8423e-47	7.48279e-47
CAGL0B01793g	770.021	0.881544	0.122959	7.16939	7.53307e-13	1.47441e-12
CAGL0B01815g	688.374	-0.242669	0.0753071	-3.22239	0.00127126	0.001699
CAGL0B01837g	1102.99	-0.343148	0.0595383	-5.76349	8.23909e-09	1.40669e-08
CAGL0B01859g	454.664	1.48762	0.120774	12.3175	7.29554e-35	2.38274e-34
CAGL0B01875g	2083.97	8.08776	0.255264	31.6839	2.59318e-220	7.86986e-219
CAGL0B01881g	1436.9	-0.852199	0.130689	-6.52083	6.99171e-11	1.28205e-10
CAGL0B01903g	572.14	-2.41915	0.105779	-22.8698	9.27942e-116	9.38716e-115
CAGL0B01925g	1593.47	3.94775	0.0971348	40.642	0	0
CAGL0B01947g	1005.6	0.126291	0.0838921	1.5054	0.13222	0.153175
CAGL0B01969g	289.611	1.47936	0.109579	13.5004	1.55515e-41	5.74227e-41
CAGL0B01991g	366.03	0.144025	0.0961602	1.49776	0.134195	0.155263
CAGL0B02013g	912.722	0.453436	0.0726639	6.24019	4.37032e-10	7.79929e-10
CAGL0B02035g	4369.27	0.26196	0.0489954	5.34663	8.96062e-08	1.47442e-07
CAGL0B02057g	313.723	0.0782221	0.154343	0.506805	0.612291	0.6469
CAGL0B02079g	14.9419	0.600918	0.370192	1.62326	0.104533	0.122492
CAGL0B02101g	639.712	2.65732	0.106278	25.0036	5.59123e-138	7.27803e-137
CAGL0B02123g	586.205	0.873443	0.0930261	9.38923	6.04432e-21	1.48483e-20
CAGL0B02137r	66.3736	0.00723813	0.18055	0.0400894	0.968022	0.973609
CAGL0B02145g	2922.6	-5.13874	0.138489	-37.1058	2.26349e-301	1.30079e-299
CAGL0B02167g	1003.97	0.169721	0.10819	1.56873	0.116711	0.135995
CAGL0B02189g	4025.13	-0.781749	0.05104	-15.3164	5.94204e-53	2.63322e-52
CAGL0B02211g	1062.68	-0.359017	0.0694731	-5.16771	2.36976e-07	3.81564e-07
CAGL0B02233g	420.492	0.233293	0.120835	1.93067	0.0535242	0.0643386
CAGL0B02255g	694.851	0.931888	0.0892916	10.4365	1.69e-25	4.63186e-25
CAGL0B02277g	921.779	0.0888075	0.0834014	1.06482	0.286958	0.319815
CAGL0B02299g	721.045	0.887661	0.0982689	9.03298	1.67061e-19	3.9409e-19
CAGL0B02321g	3082.27	-1.26078	0.0724403	-17.4043	7.64794e-68	4.1816e-67
CAGL0B02343g	976.309	-1.46895	0.144948	-10.1343	3.89008e-24	1.03723e-23
CAGL0B02365g	1571.06	0.293394	0.135757	2.16117	0.0306826	0.0375249
CAGL0B02387g	626.067	4.6507	0.157577	29.5139	1.9088e-191	4.46379e-190
CAGL0B02409g	700.84	-0.12243	0.132065	-0.927043	0.353904	0.389764
CAGL0B02431g	1619.68	2.76808	0.117415	23.5751	6.93899e-123	7.66553e-122
CAGL0B02453g	1141.94	-0.440029	0.0841967	-5.2262	1.7303e-07	2.80021e-07
CAGL0B02475g	23674	-4.54067	0.339496	-13.3747	8.49543e-41	3.09665e-40
CAGL0B02497g	2470.01	-3.36967	0.143367	-23.5039	3.72307e-122	4.02241e-121
CAGL0B02519g	1787.64	-0.73768	0.0596223	-12.3726	3.67899e-35	1.20887e-34
CAGL0B02541g	1306.58	-1.0104	0.064715	-15.6131	5.93006e-55	2.70559e-54
CAGL0B02563g	10275.3	5.02106	0.113724	44.1511	0	0
CAGL0B02585g	7610.85	-1.38746	0.123937	-11.1948	4.32162e-29	1.26946e-28
CAGL0B02607g	4182	-0.256298	0.123383	-2.07726	0.0377776	0.0459317
CAGL0B02629g	2168.8	0.229577	0.0586084	3.91714	8.96062e-05	0.000128022
CAGL0B02651g	19.4251	3.42859	0.635395	5.39599	6.81452e-08	1.12851e-07
CAGL0B02673g	727.593	-0.994358	0.0836481	-11.8874	1.3763e-32	4.32002e-32
CAGL0B02695g	1000.32	1.59944	0.0923727	17.315	3.62266e-67	1.95892e-66
CAGL0B02717g	6240.52	0.195112	0.158296	1.23258	0.217734	0.246273
CAGL0B02739g	1545.02	1.34061	0.0718248	18.665	9.54009e-78	6.02755e-77
CAGL0B02755g	859.942	1.355	0.0943769	14.3573	9.58301e-47	3.83747e-46
CAGL0B02761g	720.536	-1.55725	0.0816839	-19.0644	4.99263e-81	3.26912e-80
CAGL0B02772g	534.258	1.28438	0.0904892	14.1937	1.00211e-45	3.95715e-45
CAGL0B02794g	8240.92	-1.46111	0.135631	-10.7727	4.63306e-27	1.31173e-26
CAGL0B02816g	643.069	-0.0974608	0.0803768	-1.21255	0.225302	0.254566
CAGL0B02838g	727.095	0.00267977	0.149455	0.0179303	0.985694	0.989541
CAGL0B02860g	5165.27	6.47116	0.137216	47.1603	0	0
CAGL0B02882g	2143.76	0.0496737	0.16562	0.299926	0.764233	0.789367
CAGL0B02904g	148.579	0.623048	0.164103	3.79669	0.00014664	0.000207314
CAGL0B02926g	18.3046	0.100502	0.33165	0.303037	0.761862	0.787219
CAGL0B02948g	514.986	1.292	0.156246	8.26902	1.35065e-16	2.94202e-16
CAGL0B02970g	3191.44	-2.26193	0.164379	-13.7605	4.4062e-43	1.66566e-42
CAGL0B02981g	1960.56	-0.655827	0.14314	-4.58172	4.61177e-06	6.99405e-06
CAGL0B03014g	1987.03	-1.16519	0.140492	-8.29364	1.09837e-16	2.39733e-16
CAGL0B03047g	15211.2	-0.9694	0.126476	-7.6647	1.79249e-14	3.68877e-14
CAGL0B03069g	8799.99	1.36935	0.19165	7.14504	8.99672e-13	1.75516e-12
CAGL0B03091g	385.321	-3.37248	0.131861	-25.576	2.82369e-144	3.92597e-143
CAGL0B03113g	1027.99	1.43604	0.170214	8.43663	3.26614e-17	7.25481e-17
CAGL0B03135r	2.10596	-1.74964	0.994213	-1.75983	0.0784369	0.0930018
CAGL0B03179g	804.087	-0.166674	0.10294	-1.61914	0.105417	0.123421
CAGL0B03201g	174.243	1.9186	0.226146	8.48391	2.17749e-17	4.85264e-17
CAGL0B03223g	0.931545	0.176696	1.24246	0.142215	0.88691	0.903638
CAGL0B03245g	3529.21	-1.1221	0.080574	-13.9263	4.3838e-44	1.69273e-43
CAGL0B03267g	602.919	1.41971	0.132242	10.7356	6.92434e-27	1.95634e-26
CAGL0B03289g	539.666	2.22443	0.129319	17.2011	2.60331e-66	1.39931e-65
CAGL0B03311g	1045.68	4.14613	0.129515	32.0128	7.23759e-225	2.29985e-223
CAGL0B03333g	1441.1	-0.678027	0.0696909	-9.72905	2.26696e-22	5.7683e-22
CAGL0B03355g	256.69	-0.773378	0.10698	-7.22916	4.8598e-13	9.57078e-13
CAGL0B03377g	721.026	0.536205	0.104583	5.1271	2.94234e-07	4.71368e-07
CAGL0B03399g	1288.13	-2.50898	0.137733	-18.2162	3.83581e-74	2.28962e-73
CAGL0B03421g	2691.59	0.288731	0.175122	1.64874	0.0992002	0.11642
CAGL0B03443g	525.112	2.59844	0.106232	24.46	3.94179e-132	4.77434e-131
CAGL0B03465g	303.903	4.25593	0.166627	25.5416	6.80686e-144	9.3564e-143
CAGL0B03487g	98456.3	-2.1734	0.0914244	-23.7726	6.4146e-125	7.18914e-124
CAGL0B03509g	3275.39	1.30658	0.12128	10.7733	4.60239e-27	1.30373e-26
CAGL0B03520r	24.8675	1.03891	0.39998	2.5974	0.00939324	0.0119169
CAGL0B03531g	1354.4	1.07557	0.0837144	12.8481	8.81488e-38	3.04074e-37
CAGL0B03553g	2128.99	-0.967402	0.0619851	-15.607	6.52194e-55	2.97312e-54
CAGL0B03575g	635.664	-2.06575	0.0792248	-26.0745	7.09529e-150	1.05299e-148
CAGL0B03597g	1336.9	0.120323	0.1345	0.894594	0.371004	0.407434
CAGL0B03608g	331.879	1.63627	0.135806	12.0486	1.97286e-33	6.30242e-33
CAGL0B03619g	7929.31	1.92975	0.095197	20.2711	2.31215e-91	1.73235e-90
CAGL0B03641g	614.698	-2.69331	0.158404	-17.0028	7.82641e-65	4.12471e-64
CAGL0B03663g	1509.6	5.68706	0.523744	10.8585	1.8179e-27	5.1877e-27
CAGL0B03685g	7311.56	-0.257386	0.0938756	-2.74178	0.00611078	0.00785589
CAGL0B03707g	595.13	-3.65813	0.119743	-30.5499	5.67124e-205	1.41833e-203
CAGL0B03729r	1.63106	-5.34904	1.63612	-3.26935	0.00107793	0.00144706
CAGL0B03773g	2459.39	-1.4299	0.0852697	-16.7692	4.10039e-63	2.11156e-62
CAGL0B03795g	6901.64	-1.17456	0.118665	-9.89812	4.24192e-23	1.09903e-22
CAGL0B03817g	1059.33	2.90749	0.122722	23.6917	4.38753e-124	4.8869e-123
CAGL0B03839g	122.48	-0.71888	0.14665	-4.902	9.48663e-07	1.48455e-06
CAGL0B03861g	388.01	0.0346726	0.103639	0.334552	0.737963	0.765894
CAGL0B03855g	0	#N/A	#N/A	#N/A	#N/A	#N/A
CAGL0B03883g	490.946	-1.01869	0.0997671	-10.2107	1.77581e-24	4.77498e-24
CAGL0B03899g	196.923	0.671832	0.13402	5.01292	5.36105e-07	8.49527e-07
CAGL0B03905g	588.134	-0.503304	0.115295	-4.36534	1.26925e-05	1.88417e-05
CAGL0B03927g	1741.62	-0.822723	0.111884	-7.35339	1.93242e-13	3.85912e-13
CAGL0B03949g	411.78	-0.127512	0.125566	-1.01549	0.30987	0.34406
CAGL0B03971g	951.234	-0.0327776	0.0951994	-0.344305	0.730617	0.759291
CAGL0B03993g	3713.78	-0.626298	0.178688	-3.50499	0.000456632	0.000627825
CAGL0B04015g	1231.44	-1.23009	0.0662374	-18.5709	5.53032e-77	3.45373e-76
CAGL0B04037g	749.334	0.181579	0.0786427	2.30891	0.0209487	0.0258958
CAGL0B04059g	803.783	1.48612	0.109337	13.5921	4.46002e-42	1.66849e-41
CAGL0B04103g	478.869	1.0324	0.0981107	10.5228	6.78527e-26	1.87393e-25
CAGL0B04081r	0	#N/A	#N/A	#N/A	#N/A	#N/A
CAGL0B04125g	4640.34	-1.12388	0.124116	-9.05514	1.36391e-19	3.23293e-19
CAGL0B04147g	1299.03	-0.699626	0.0794411	-8.80685	1.28715e-18	2.97525e-18
CAGL0B04169g	3605.58	-0.537633	0.0927501	-5.79657	6.76845e-09	1.16e-08
CAGL0B04191g	988.523	0.813709	0.145303	5.6001	2.14223e-08	3.61072e-08
CAGL0B04213g	3084.96	6.14814	0.113277	54.2752	0	0
CAGL0B04235g	146.597	-3.35838	0.225512	-14.8922	3.70202e-50	1.56481e-49
CAGL0B04257g	47622.8	-2.15038	0.0913964	-23.528	2.10679e-122	2.28991e-121
CAGL0B04279g	1308.4	-0.721198	0.0881396	-8.18245	2.78138e-16	6.01001e-16
CAGL0B04301g	1752.59	0.0498463	0.075466	0.660514	0.508924	0.546671
CAGL0B04323g	1810.08	1.16991	0.0917058	12.7572	2.8411e-37	9.72599e-37
CAGL0B04345g	10636.2	-2.12014	0.0873398	-24.2746	3.6331e-130	4.32291e-129
CAGL0B04367g	359.975	1.86117	0.134704	13.8167	2.02016e-43	7.69598e-43
CAGL0B04389g	1297.69	-0.293049	0.0793321	-3.69395	0.000220797	0.000309001
CAGL0B04411g	264.459	-0.0909582	0.155468	-0.585061	0.558507	0.594728
CAGL0B04433g	3455.33	0.317869	0.127938	2.48455	0.0129716	0.0162997
CAGL0B04455g	55.6128	-1.52093	0.218265	-6.96827	3.20873e-12	6.17732e-12
CAGL0B04477g	695.002	0.0879224	0.0892503	0.985121	0.324564	0.359135
CAGL0B04499g	1151.45	-0.44849	0.116412	-3.8526	0.000116868	0.000166356
CAGL0B04521g	2198.07	-0.543823	0.108821	-4.99739	5.81105e-07	9.19487e-07
CAGL0B04543g	2944.78	8.2116	0.390106	21.0497	2.30215e-98	1.87575e-97
CAGL0B04565g	6912.03	-0.936502	0.0818025	-11.4483	2.3972e-30	7.19026e-30
CAGL0B04609g	568.517	-0.0763751	0.078371	-0.974533	0.329792	0.364546
CAGL0B04587g	1353.86	-1.04659	0.120037	-8.71889	2.80951e-18	6.44732e-18
CAGL0B04631g	1558.82	-0.14992	0.0653844	-2.29291	0.0218534	0.026971
CAGL0B04675g	2935.1	1.80486	0.124437	14.5043	1.1387e-47	4.63895e-47
CAGL0B04697g	1104	-1.33045	0.0780905	-17.0372	4.34739e-65	2.29791e-64
CAGL0B04719g	289.618	0.0185251	0.122973	0.150644	0.880256	0.898384
CAGL0B04741g	598.799	0.93171	0.0830607	11.2172	3.35694e-29	9.88239e-29
CAGL0B04763g	525.779	1.4497	0.0900558	16.0978	2.64237e-58	1.28134e-57
CAGL0B04785g	351.309	-0.128923	0.148888	-0.865906	0.386542	0.423808
CAGL0B04807g	2796.04	-1.40973	0.118956	-11.8509	2.12894e-32	6.65156e-32
CAGL0B04829g	898.004	0.675304	0.0906803	7.44709	9.54241e-14	1.92272e-13
CAGL0B04851g	776.755	-1.81455	0.149021	-12.1764	4.15085e-34	1.33788e-33
CAGL0B04873g	312.666	-1.83185	0.133918	-13.6789	1.35789e-42	5.11887e-42
CAGL0B04895g	1639.71	-0.225049	0.0939875	-2.39446	0.016645	0.0207085
CAGL0B04917g	11706.4	6.08198	0.232733	26.1329	1.54283e-150	2.30231e-149
CAGL0B04939g	2127.5	2.01111	0.112453	17.8841	1.56904e-71	9.10415e-71
CAGL0B04961g	3592.86	-0.250666	0.0920086	-2.72437	0.00644238	0.00826645
CAGL0B04983g	0	#N/A	#N/A	#N/A	#N/A	#N/A
CAGL0B05005r	0.978345	1.02349	1.67312	0.611727	0.540718	0.577493
CAGL0B05027r	1.00105	-1.00351	1.59257	-0.630122	0.528614	0.565797
CAGL0B05049g	2453.01	-0.417216	0.090928	-4.58843	4.46595e-06	6.7767e-06
CAGL0B05126g	0	#N/A	#N/A	#N/A	#N/A	#N/A
CAGL0B05093g	37.7001	-0.616744	0.335216	-1.83984	0.0657913	0.0785772
CAGL0B05137g	0	#N/A	#N/A	#N/A	#N/A	#N/A
CAGL0B05148g	0	#N/A	#N/A	#N/A	#N/A	#N/A
CAGL0C00110g	14833.1	-2.92228	0.104705	-27.9098	2.02884e-171	3.83209e-170
CAGL0C00209g	632.895	0.351086	0.103208	3.40174	0.000669585	0.000910191
CAGL0C00231g	2145.69	0.624939	0.0715179	8.73822	2.36805e-18	5.44117e-18
CAGL0C00253g	753.552	-0.213518	0.165778	-1.28797	0.197756	0.224617
CAGL0C00275g	9076.79	5.73254	0.140602	40.7714	0	0
CAGL0C00297g	1169.79	-0.291036	0.11159	-2.60809	0.00910492	0.0115702
CAGL0C00319g	3063.23	0.408754	0.0872633	4.68415	2.81126e-06	4.30332e-06
CAGL0C00341g	568.609	-2.66789	0.104088	-25.6312	6.86055e-145	9.72722e-144
CAGL0C00363g	3786.45	-0.890499	0.0654749	-13.6006	3.97098e-42	1.48657e-41
CAGL0C00385g	1092.41	-1.01604	0.0850652	-11.9442	6.95912e-33	2.20101e-32
CAGL0C00407g	839.829	0.288789	0.079889	3.61488	0.000300486	0.000416746
CAGL0C00429g	1185.77	1.00755	0.110634	9.10703	8.4671e-20	2.02029e-19
CAGL0C00451g	738.92	3.26501	0.13649	23.9212	1.84175e-126	2.10787e-125
CAGL0C00473g	937.279	-1.02501	0.0905301	-11.3223	1.0178e-29	3.0193e-29
CAGL0C00495g	453.485	-1.38965	0.101152	-13.7383	5.99052e-43	2.26141e-42
CAGL0C00517g	955.261	-0.547478	0.0742919	-7.36929	1.7154e-13	3.43206e-13
CAGL0C00539g	1332.95	1.67993	0.143299	11.7233	9.68639e-32	2.99005e-31
CAGL0C00561g	407.302	0.319028	0.106594	2.99291	0.00276328	0.003624
CAGL0C00583g	812.18	0.0289916	0.0697383	0.41572	0.677615	0.709532
CAGL0C00605g	686.727	0.133088	0.0894563	1.48774	0.136819	0.158197
CAGL0C00627g	534.723	0.886734	0.103372	8.57807	9.64798e-18	2.1716e-17
CAGL0C00649g	4287.25	-0.255713	0.0812985	-3.14536	0.00165884	0.00220715
CAGL0C00671g	1207.45	0.0350438	0.338707	0.103464	0.917595	0.931388
CAGL0C00693g	1881.71	1.46155	0.118211	12.3639	4.09662e-35	1.34529e-34
CAGL0C00715g	893.131	-0.997336	0.0986252	-10.1124	4.86859e-24	1.29366e-23
CAGL0C00737g	2790.35	-0.600057	0.106205	-5.65	1.60447e-08	2.71364e-08
CAGL0C00759g	2495.62	-0.410325	0.0664768	-6.17246	6.72362e-10	1.19359e-09
CAGL0C00847g	695.766	-0.23888	0.0918274	-2.6014	0.00928452	0.0117928
CAGL0C00781g	0	#N/A	#N/A	#N/A	#N/A	#N/A
CAGL0C00946g	324.383	0.149493	0.149252	1.00161	0.31653	0.350891
CAGL0C00968g	1249.92	-0.264353	0.181509	-1.45642	0.145277	0.167439
CAGL0C01056g	0	#N/A	#N/A	#N/A	#N/A	#N/A
CAGL0C01067g	0	#N/A	#N/A	#N/A	#N/A	#N/A
CAGL0C01078g	0	#N/A	#N/A	#N/A	#N/A	#N/A
CAGL0C01133g	778.367	-2.04272	0.170437	-11.9852	4.24878e-33	1.35011e-32
CAGL0C01155g	357.577	0.461912	0.0930453	4.96437	6.89232e-07	1.08612e-06
CAGL0C01177g	1086	-0.350702	0.0950647	-3.68909	0.000225055	0.000314879
CAGL0C01199g	2073.57	-0.764374	0.0779814	-9.802	1.10382e-22	2.82065e-22
CAGL0C01221g	3310.32	-0.974657	0.0723373	-13.4738	2.23147e-41	8.22265e-41
CAGL0C01243g	1233.79	0.436837	0.13621	3.20709	0.00134084	0.0017911
CAGL0C01265g	1777.72	-0.641359	0.062706	-10.228	1.48499e-24	3.99896e-24
CAGL0C01287g	741.17	-1.11961	0.109829	-10.1941	2.10603e-24	5.65727e-24
CAGL0C01309g	1288.72	-0.162374	0.157455	-1.03124	0.302428	0.336433
CAGL0C01325g	3924.42	1.57692	0.090183	17.4857	1.84015e-68	1.02058e-67
CAGL0C01331g	1196.82	-0.209979	0.12264	-1.71215	0.0868684	0.102526
CAGL0C01353g	1454.59	-0.0749805	0.0756687	-0.990905	0.321732	0.35622
CAGL0C01375g	1030.37	0.247323	0.0764593	3.2347	0.00121771	0.00162985
CAGL0C01397g	854.54	3.22102	0.145462	22.1434	1.20822e-108	1.10812e-107
CAGL0C01419g	1908.84	-0.772803	0.0916071	-8.43607	3.28193e-17	7.28689e-17
CAGL0C01435g	367.069	0.322525	0.112922	2.85618	0.00428768	0.00556512
CAGL0C01441g	1944.73	-1.39518	0.112049	-12.4516	1.37083e-35	4.55144e-35
CAGL0C01463g	684.128	1.15881	0.127967	9.0555	1.35943e-19	3.22373e-19
CAGL0C01485g	1584.47	0.305848	0.114225	2.67761	0.00741501	0.00948518
CAGL0C01507g	3968.18	0.508384	0.0794775	6.39658	1.58896e-10	2.88426e-10
CAGL0C01529g	1127.66	-0.720185	0.101863	-7.07014	1.5478e-12	3.00548e-12
CAGL0C01551g	5142.45	0.369509	0.110103	3.35603	0.000790707	0.0010716
CAGL0C01573g	4896.52	-1.42069	0.191034	-7.43683	1.03132e-13	2.07649e-13
CAGL0C01595g	1440.49	2.2868	0.12718	17.9808	2.75664e-72	1.61511e-71
CAGL0C01617g	27.9745	-5.96017	0.596807	-9.98676	1.74188e-23	4.56114e-23
CAGL0C01639g	3583.21	-1.0715	0.0885991	-12.0938	1.13942e-33	3.65074e-33
CAGL0C01661g	717.923	0.424175	0.0806315	5.26066	1.43539e-07	2.33554e-07
CAGL0C01683g	2059.64	-1.76989	0.0840991	-21.0453	2.52774e-98	2.05645e-97
CAGL0C01705g	2801.31	3.50842	0.134961	25.9958	5.52857e-149	8.09358e-148
CAGL0C01727g	879.731	-1.23776	0.0923609	-13.4013	5.94238e-41	2.17632e-40
CAGL0C01749g	398.573	-1.69286	0.131164	-12.9065	4.13905e-38	1.43328e-37
CAGL0C01771g	1715.98	3.61675	0.0943085	38.3502	0	0
CAGL0C01793g	1420.64	6.35867	0.161389	39.3996	0	0
CAGL0C01815g	1773.93	-0.315877	0.110485	-2.859	0.00424984	0.00551866
CAGL0C01837g	454.437	0.478769	0.0856702	5.58851	2.2903e-08	3.85426e-08
CAGL0C01859g	1212.5	0.174945	0.0845756	2.0685	0.0385928	0.0468911
CAGL0C01881g	1532.7	-0.67042	0.0886852	-7.55956	4.0445e-14	8.25402e-14
CAGL0C01903g	699.229	1.26871	0.094697	13.3975	6.2501e-41	2.28592e-40
CAGL0C01919g	14.3223	-0.966901	0.443913	-2.17813	0.0293963	0.0359762
CAGL0C01925g	1289.55	-0.427365	0.116083	-3.68154	0.000231832	0.000323857
CAGL0C01947g	8512.88	-1.70712	0.0991212	-17.2226	1.79813e-66	9.68442e-66
CAGL0C01969g	929.281	0.237261	0.0810844	2.9261	0.00343243	0.00447442
CAGL0C01991g	267.27	-0.222349	0.0954331	-2.3299	0.0198116	0.0245408
CAGL0C02013g	843.569	1.04721	0.106265	9.85466	6.54352e-23	1.68084e-22
CAGL0C02035g	2524.2	-0.93602	0.0717368	-13.048	6.52652e-39	2.29832e-38
CAGL0C02057g	68.3823	1.26007	0.184538	6.82824	8.59616e-12	1.62764e-11
CAGL0C02079g	406.281	0.652708	0.131016	4.98191	6.29586e-07	9.94451e-07
CAGL0C02101g	500.642	-0.200818	0.128306	-1.56516	0.117546	0.13685
CAGL0C02123g	1279.96	-0.890896	0.0907946	-9.81221	9.97575e-23	2.55156e-22
CAGL0C02145g	962.148	0.306405	0.0678713	4.5145	6.34674e-06	9.56348e-06
CAGL0C02167g	1530.52	0.201729	0.0779672	2.58736	0.00967156	0.0122585
CAGL0C02189g	11274.2	-2.12548	0.117126	-18.147	1.35596e-73	8.06706e-73
CAGL0C02211g	1758.67	-4.04305	0.10839	-37.3009	1.58635e-304	9.62863e-303
CAGL0C02233g	474.756	-1.08305	0.119949	-9.02928	1.72808e-19	4.07291e-19
CAGL0C02255g	193.967	0.976403	0.140892	6.93013	4.20456e-12	8.06572e-12
CAGL0C02277g	1474.78	0.0855334	0.0906879	0.943162	0.345598	0.381238
CAGL0C02299g	778.556	0.247776	0.0752921	3.29086	0.000998813	0.00134453
CAGL0C02321g	165.917	0.673758	0.195608	3.44442	0.00057228	0.000782647
CAGL0C02343g	9132.3	-2.10158	0.106947	-19.6507	5.70078e-86	4.03084e-85
CAGL0C02387g	207.07	-0.3167	0.132101	-2.3974	0.016512	0.0205524
CAGL0C02365g	0	#N/A	#N/A	#N/A	#N/A	#N/A
CAGL0C02409g	661.269	0.770833	0.112645	6.84303	7.75362e-12	1.47017e-11
CAGL0C02431g	351.334	-2.97598	0.187807	-15.846	1.49917e-56	7.0117e-56
CAGL0C02453g	1794.87	-1.60638	0.1617	-9.93436	2.95059e-23	7.67779e-23
CAGL0C02475g	931.077	-1.15362	0.10883	-10.6002	2.97495e-26	8.27107e-26
CAGL0C02497g	841.663	-0.655547	0.0902482	-7.26382	3.76303e-13	7.44339e-13
CAGL0C02519g	878.942	-0.60184	0.0945312	-6.36658	1.93288e-10	3.49562e-10
CAGL0C02541g	4219.76	-0.24711	0.0885218	-2.79151	0.00524621	0.00676211
CAGL0C02563g	1199.25	-0.542314	0.105632	-5.13398	2.83677e-07	4.54902e-07
CAGL0C02585g	1426.83	-0.507852	0.119922	-4.23486	2.28696e-05	3.35619e-05
CAGL0C02607g	872.851	1.04225	0.101373	10.2813	8.55627e-25	2.31336e-24
CAGL0C02629g	8.52433	-0.109642	0.431371	-0.254172	0.799363	0.822646
CAGL0C02623g	0	#N/A	#N/A	#N/A	#N/A	#N/A
CAGL0C02651g	352.626	-1.27171	0.109283	-11.6369	2.67586e-31	8.18515e-31
CAGL0C02673g	1051.89	-0.844023	0.0932484	-9.05134	1.41219e-19	3.34443e-19
CAGL0C02695g	799.022	0.657178	0.0888651	7.39524	1.41154e-13	2.83357e-13
CAGL0C02717g	452.511	0.794022	0.0927518	8.56072	1.12165e-17	2.5194e-17
CAGL0C02739g	3540.09	4.83378	0.133349	36.249	1.03073e-287	5.45881e-286
CAGL0C02761g	1032.35	-1.25277	0.0986489	-12.6993	5.9676e-37	2.03131e-36
CAGL0C02783g	19.1857	1.11688	0.358116	3.11877	0.00181606	0.00240982
CAGL0C02805g	913.191	-0.293573	0.0873309	-3.36162	0.000774874	0.00105041
CAGL0C02827g	427.137	0.319123	0.195257	1.63437	0.10218	0.119839
CAGL0C02849g	423.734	-1.53042	0.113784	-13.4503	3.06746e-41	1.12801e-40
CAGL0C02871g	274.157	1.26174	0.130399	9.67602	3.81287e-22	9.60688e-22
CAGL0C02893g	1598.15	-0.202406	0.0851699	-2.3765	0.0174778	0.0217046
CAGL0C02937g	177.044	-0.0305647	0.150602	-0.20295	0.839174	0.86101
CAGL0C02959g	3225.39	0.77007	0.0823442	9.35183	8.61412e-21	2.10559e-20
CAGL0C02981g	1348.47	0.00828016	0.134452	0.0615845	0.950894	0.958524
CAGL0C03003g	1104.67	-1.12366	0.116821	-9.61863	6.67167e-22	1.67163e-21
CAGL0C03025g	1534.63	-1.04989	0.0651852	-16.1063	2.30347e-58	1.12002e-57
CAGL0C03047g	3047.19	-1.70325	0.0950129	-17.9265	7.32337e-72	4.26762e-71
CAGL0C03069g	1229.7	-0.828269	0.134403	-6.1626	7.15617e-10	1.26913e-09
CAGL0C03091r	1.39246	-2.66953	1.4968	-1.7835	0.0745055	0.0885347
CAGL0C03113g	3189.69	2.86811	0.0911047	31.4815	1.55868e-217	4.60108e-216
CAGL0C03135g	593.933	-1.97884	0.101667	-19.4639	2.22295e-84	1.53168e-83
CAGL0C03157r	0	#N/A	#N/A	#N/A	#N/A	#N/A
CAGL0C03179g	1181.16	-1.19902	0.112799	-10.6298	2.16679e-26	6.03972e-26
CAGL0C03201g	1182.69	0.834327	0.130465	6.39502	1.60527e-10	2.91289e-10
CAGL0C03223g	3464.32	7.51263	0.400859	18.7413	2.27926e-78	1.44853e-77
CAGL0C03267g	2923.81	0.501937	0.0631086	7.95353	1.81266e-15	3.81753e-15
CAGL0C03245g	0	#N/A	#N/A	#N/A	#N/A	#N/A
CAGL0C03289g	1354.23	0.180002	0.111941	1.60802	0.107832	0.126111
CAGL0C03311g	160.051	0.697898	0.180649	3.86328	0.000111873	0.000159456
CAGL0C03333g	5185.59	0.796668	0.0734074	10.8527	1.93635e-27	5.51987e-27
CAGL0C03355g	772.68	-0.772258	0.0958062	-8.06063	7.59035e-16	1.61557e-15
CAGL0C03369g	6329.46	-1.29421	0.124218	-10.4189	2.03228e-25	5.55587e-25
CAGL0C03384r	28.9997	-0.524308	0.273017	-1.92042	0.0548043	0.0658481
CAGL0C03399g	1958.88	0.0474823	0.0562876	0.843565	0.398912	0.436396
CAGL0C03421g	1663.31	-0.62674	0.121773	-5.14679	2.64984e-07	4.25519e-07
CAGL0C03432r	12.9174	-0.669576	0.477645	-1.40183	0.160967	0.184734
CAGL0C03443g	876.054	-2.05649	0.122477	-16.7909	2.84516e-63	1.47218e-62
CAGL0C03465g	924.407	0.846223	0.0804582	10.5175	7.1716e-26	1.9786e-25
CAGL0C03487g	577.593	1.00761	0.142044	7.09363	1.3064e-12	2.5422e-12
CAGL0C03509g	2845.17	1.06923	0.0584342	18.2981	8.5711e-75	5.15602e-74
CAGL0C03531g	1254.26	-1.14589	0.10747	-10.6624	1.5256e-26	4.27896e-26
CAGL0C03553g	460.853	0.639634	0.205691	3.10969	0.00187286	0.00248275
CAGL0C03575g	3.17623	-0.742792	0.837777	-0.886623	0.375282	0.41188
CAGL0C03597g	1625.55	0.258561	0.1532	1.68774	0.0914619	0.107689
CAGL0C03608g	4028.94	-0.87876	0.0825194	-10.6491	1.75996e-26	4.92351e-26
CAGL0C03630g	2322.93	-1.21972	0.0666456	-18.3015	8.04763e-75	4.85735e-74
CAGL0C03652g	542.816	0.317227	0.0823262	3.85329	0.000116541	0.000165934
CAGL0C03674g	479.404	1.57028	0.12099	12.9785	1.61921e-38	5.6505e-38
CAGL0C03696g	568.568	0.719848	0.117418	6.13063	8.75315e-10	1.54828e-09
CAGL0C03718r	4.3065	-2.41669	0.86083	-2.8074	0.00499431	0.00644974
CAGL0C03740g	966.14	3.2135	0.115215	27.8913	3.39847e-171	6.39669e-170
CAGL0C03762g	499.4	0.901668	0.0947905	9.51222	1.86645e-21	4.63141e-21
CAGL0C03784g	777.19	-0.632108	0.117036	-5.40096	6.62847e-08	1.09905e-07
CAGL0C03806r	0.25639	-0.584087	3.6067	-0.161945	0.871349	0.89047
CAGL0C03828g	90.8495	-0.192229	0.186762	-1.02927	0.303353	0.337253
CAGL0C03850g	981.971	2.21625	0.10872	20.3849	2.27527e-92	1.73113e-91
CAGL0C03872g	6200.41	5.84857	0.469918	12.4459	1.47129e-35	4.87901e-35
CAGL0C03894g	1372.85	0.540527	0.0585469	9.23237	2.64704e-20	6.39218e-20
CAGL0C03916g	117.883	0.741644	0.206569	3.59031	0.000330289	0.000457376
CAGL0C03938g	64.7914	-0.386857	0.176957	-2.18616	0.0288037	0.0352829
CAGL0C03960g	55.8464	-0.33685	0.211264	-1.59445	0.110836	0.129568
CAGL0C03982g	125.954	0.32325	0.208766	1.54839	0.121529	0.141304
CAGL0C04004g	364.116	-0.198705	0.0950162	-2.09127	0.0365036	0.0444028
CAGL0C04026g	729.876	0.176701	0.0818417	2.15906	0.0308456	0.0377157
CAGL0C04048g	4340.53	-0.883624	0.0569286	-15.5216	2.47749e-54	1.12277e-53
CAGL0C04070r	3.19205	2.11868	1.09644	1.93233	0.0533193	0.0641494
CAGL0C04092g	520.151	0.407848	0.0773802	5.2707	1.35901e-07	2.21526e-07
CAGL0C04114g	8705.78	-1.1093	0.102297	-10.8439	2.13253e-27	6.07591e-27
CAGL0C04136g	2888.17	-3.09296	0.120886	-25.5857	2.20355e-144	3.09183e-143
CAGL0C04169g	417.575	-1.58461	0.126565	-12.5202	5.79047e-36	1.93206e-35
CAGL0C04191g	4626.22	6.24417	0.117837	52.99	0	0
CAGL0C04213g	42.3792	1.98441	0.378742	5.23946	1.61046e-07	2.61096e-07
CAGL0C04235g	765.133	-0.000870059	0.111119	-0.00782999	0.993753	0.99689
CAGL0C04257g	907.583	0.329066	0.0767757	4.28607	1.81864e-05	2.68276e-05
CAGL0C04279g	788.862	-0.658284	0.106052	-6.20717	5.39465e-10	9.60828e-10
CAGL0C04301g	4680	-1.38602	0.0698597	-19.8401	1.34211e-87	9.64103e-87
CAGL0C04323g	998.496	6.08936	0.192672	31.6047	3.17702e-219	9.58786e-218
CAGL0C04367g	810.82	0.943967	0.10436	9.04528	1.49276e-19	3.5306e-19
CAGL0C04389g	13007	-5.16181	0.144722	-35.667	1.2829e-278	6.41689e-277
CAGL0C04411g	7999.53	-4.71763	0.136513	-34.558	1.08085e-261	4.70867e-260
CAGL0C04433g	1749.98	-3.75376	0.117554	-31.9321	9.56783e-224	3.00497e-222
CAGL0C04455g	1521.16	0.173036	0.116531	1.48489	0.137573	0.158966
CAGL0C04477g	1074.14	-0.70135	0.135003	-5.19508	2.04631e-07	3.30074e-07
CAGL0C04499g	935.479	-0.245327	0.0712957	-3.44098	0.000579605	0.000792063
CAGL0C04521r	0.488564	-1.0226	2.61597	-0.390906	0.695867	0.726953
CAGL0C04543g	1479.95	2.60655	0.0853716	30.5318	9.84948e-205	2.45193e-203
CAGL0C04565g	571.355	-0.897353	0.0924391	-9.7075	2.80111e-22	7.10405e-22
CAGL0C04587g	3375.9	3.07468	0.0952013	32.2966	7.80707e-229	2.58735e-227
CAGL0C04609g	284.984	4.64505	0.303093	15.3255	5.16792e-53	2.29204e-52
CAGL0C04631g	258.78	0.703408	0.12192	5.76943	7.95394e-09	1.35929e-08
CAGL0C04653r	0.0469429	-1.46232	4.40331	-0.332096	0.739816	0.766198
CAGL0C04697g	700.779	1.05601	0.0923196	11.4387	2.67962e-30	8.02845e-30
CAGL0C04719g	268.22	2.67257	0.152139	17.5666	4.44103e-69	2.49381e-68
CAGL0C04741g	10016.6	3.93772	0.177891	22.1356	1.43614e-108	1.31492e-107
CAGL0C04763g	542.705	1.56125	0.108311	14.4145	4.19531e-47	1.69761e-46
CAGL0C04785g	439.013	-0.834996	0.173921	-4.80101	1.57865e-06	2.44282e-06
CAGL0C04807g	820.052	0.76649	0.0889553	8.61658	6.89848e-18	1.56315e-17
CAGL0C04851g	332.543	-0.359762	0.106369	-3.38222	0.000719018	0.000976159
CAGL0C04829g	0	#N/A	#N/A	#N/A	#N/A	#N/A
CAGL0C04873g	455.916	-1.64705	0.126632	-13.0066	1.12194e-38	3.92533e-38
CAGL0C04895g	825.732	1.10745	0.0918053	12.063	1.65637e-33	5.29451e-33
CAGL0C04917g	696.42	1.04182	0.225587	4.61824	3.87009e-06	5.88742e-06
CAGL0C04933g	463.333	0.562227	0.0921773	6.09941	1.06464e-09	1.87579e-09
CAGL0C04939g	86.1847	-0.990865	0.264535	-3.74569	0.000179897	0.000252943
CAGL0C04961g	455.661	0.0523418	0.0904936	0.578403	0.562992	0.599386
CAGL0C04983g	2741.39	-1.3958	0.116659	-11.9647	5.43661e-33	1.72452e-32
CAGL0C05005g	376.079	0.132105	0.11706	1.12852	0.259099	0.290084
CAGL0C05027g	13587.4	9.86456	0.244745	40.3054	0	0
CAGL0C05049g	1378.05	0.300431	0.0903587	3.32487	0.000884592	0.00119584
CAGL0C05071g	959.548	-0.0139339	0.110664	-0.125912	0.899802	0.915219
CAGL0C05093g	2134.58	0.347448	0.0942925	3.68479	0.000228891	0.000319997
CAGL0C05115g	1444.92	0.835075	0.360369	2.31727	0.0204888	0.0253447
CAGL0C05137g	12853.4	-0.288614	0.0960348	-3.00531	0.00265314	0.00348547
CAGL0C05159g	1602.46	0.383899	0.0716484	5.35809	8.41057e-08	1.38687e-07
CAGL0C05181g	2897.69	-0.871433	0.128204	-6.79724	1.06642e-11	2.01074e-11
CAGL0C05203g	776.384	-0.408506	0.103557	-3.94476	7.98804e-05	0.000114308
CAGL0C05225g	1154.4	1.90725	0.0811667	23.498	4.28037e-122	4.60609e-121
CAGL0C05247g	1184.13	-0.766142	0.074439	-10.2922	7.64087e-25	2.06794e-24
CAGL0C05269g	1021.76	4.2896	0.133913	32.0326	3.8315e-225	1.22472e-223
CAGL0C05291g	806.986	-0.000567628	0.0895542	-0.00633838	0.994943	0.997898
CAGL0C05313g	2569.12	-2.6166	0.0735738	-35.5643	5.00243e-277	2.45665e-275
CAGL0C05335g	549.666	1.36793	0.111272	12.2935	9.81092e-35	3.19461e-34
CAGL0C05357g	2067.54	0.232599	0.0614394	3.78583	0.000153199	0.000216304
CAGL0C05379g	30889.8	-2.85234	0.0889403	-32.0703	1.14458e-225	3.70241e-224
CAGL0C05401g	0.0469429	-1.46232	4.40331	-0.332096	0.739816	0.766198
CAGL0C05423g	902.072	-0.00911852	0.0738149	-0.123532	0.901686	0.916963
CAGL0C05445g	1206.01	0.118791	0.0717451	1.65574	0.0977742	0.114858
CAGL0C05461g	1090.48	0.271038	0.0891631	3.03981	0.00236731	0.00311831
CAGL0C05467g	14.6874	-1.15368	0.37797	-3.0523	0.00227098	0.00299508
CAGL0C05489g	1749.34	2.40343	0.0767514	31.3145	2.96056e-215	8.2865e-214
CAGL0C05511g	1705.46	-0.56921	0.0959838	-5.93027	3.02439e-09	5.23646e-09
CAGL0C05533g	528.454	0.992209	0.119551	8.29946	1.04583e-16	2.28543e-16
CAGL0C05555g	1098.74	-0.385392	0.0932104	-4.13464	3.55509e-05	5.16809e-05
CAGL0C05577g	200.153	-2.327	0.14416	-16.1418	1.29677e-58	6.33379e-58
CAGL0C05599g	852.315	-0.949412	0.0922237	-10.2947	7.4476e-25	2.01664e-24
CAGL0C05621g	10.2133	0.436704	0.553366	0.789178	0.430008	0.468139
CAGL0C05643g	9289.65	-2.72059	0.0776775	-35.0241	9.65352e-269	4.6149e-267
CAGL0D00105g	0	#N/A	#N/A	#N/A	#N/A	#N/A
CAGL0D00110g	26.1063	0.679362	0.454476	1.49483	0.13496	0.156114
CAGL0D00116g	0	#N/A	#N/A	#N/A	#N/A	#N/A
CAGL0D00154g	324.715	3.65755	0.227276	16.093	2.8586e-58	1.38247e-57
CAGL0D00176g	29103.5	-2.3769	0.0817346	-29.0807	6.30318e-186	1.40122e-184
CAGL0D00198g	2588.64	2.9836	0.168599	17.6964	4.4661e-70	2.52892e-69
CAGL0D00220g	1249.36	-1.37898	0.183585	-7.51139	5.85031e-14	1.1881e-13
CAGL0D00242g	1071.5	-0.0266333	0.114821	-0.231955	0.816573	0.838777
CAGL0D00264g	930.423	0.170568	0.128183	1.33065	0.183303	0.208859
CAGL0D00286g	6548.32	-0.145729	0.095576	-1.52475	0.127322	0.147722
CAGL0D00330g	1445.58	0.0710542	0.0748805	0.9489	0.342671	0.378164
CAGL0D00308r	0	#N/A	#N/A	#N/A	#N/A	#N/A
CAGL0D00352g	874.281	2.74065	0.109888	24.9404	2.71619e-137	3.48524e-136
CAGL0D00374g	32.5317	-1.75446	0.248302	-7.06583	1.59662e-12	3.09914e-12
CAGL0D00396g	0.857358	-2.22526	1.80743	-1.23117	0.218259	0.246815
CAGL0D00418g	14175.7	-0.603386	0.122277	-4.93459	8.03182e-07	1.25981e-06
CAGL0D00440g	462.32	-0.0175994	0.121129	-0.145294	0.884479	0.901671
CAGL0D00462g	1010.05	-3.19931	0.162419	-19.698	2.24514e-86	1.59372e-85
CAGL0D00484g	4685.01	-0.386029	0.0868544	-4.44455	8.80769e-06	1.31835e-05
CAGL0D00506g	530.455	0.476637	0.0978475	4.87122	1.10909e-06	1.72711e-06
CAGL0D00528g	29498.1	-6.43475	0.0476977	-134.907	0	0
CAGL0D00550g	6573.84	-1.01232	0.119157	-8.49566	1.96818e-17	4.39525e-17
CAGL0D00572g	673.779	0.393853	0.106478	3.69891	0.000216529	0.000303185
CAGL0D00594g	956.212	1.43056	0.0897916	15.932	3.79988e-57	1.80061e-56
CAGL0D00616g	18698.6	-3.2347	0.112373	-28.7854	3.26706e-182	7.05946e-181
CAGL0D00627r	18.978	-2.05153	0.401732	-5.10671	3.27823e-07	5.23625e-07
CAGL0D00638g	2956.91	-0.203558	0.0660302	-3.0828	0.00205063	0.00271242
CAGL0D00660g	1495.78	0.19379	0.0741872	2.61218	0.00899677	0.0114354
CAGL0D00682g	3768.39	0.816261	0.0895048	9.11975	7.52975e-20	1.79901e-19
CAGL0D00704g	1121.42	6.00035	0.192789	31.1239	1.14522e-212	3.09324e-211
CAGL0D00726g	162.572	1.68892	0.15845	10.659	1.58283e-26	4.43488e-26
CAGL0D00748g	1827.5	2.02922	0.128668	15.771	4.92963e-56	2.27606e-55
CAGL0D00770g	3042.56	2.19645	0.0552152	39.7798	0	0
CAGL0D00792g	806.743	1.20214	0.0883875	13.6008	3.95941e-42	1.48327e-41
CAGL0D00814g	1360.45	0.217378	0.069433	3.13076	0.00174357	0.00231647
CAGL0D00836g	2569.79	-0.994525	0.109957	-9.04471	1.50065e-19	3.54771e-19
CAGL0D00869g	225.809	-2.21457	0.139865	-15.8337	1.82227e-56	8.50076e-56
CAGL0D00858g	0	#N/A	#N/A	#N/A	#N/A	#N/A
CAGL0D00880g	3636.45	-1.09159	0.116446	-9.37425	6.96725e-21	1.70922e-20
CAGL0D00902g	405.202	1.6306	0.114992	14.1801	1.21712e-45	4.7992e-45
CAGL0D00924g	847.574	-2.31374	0.134924	-17.1484	6.46297e-66	3.45331e-65
CAGL0D00946g	323.936	0.6513	0.188757	3.45046	0.00055963	0.000765929
CAGL0D00990g	147.16	3.34032	0.191259	17.4649	2.65207e-68	1.46638e-67
CAGL0D01012g	977.659	-0.834409	0.111948	-7.45353	9.08756e-14	1.83312e-13
CAGL0D01034g	15920	-4.92801	0.107866	-45.6866	0	0
CAGL0D01056g	366.73	0.610406	0.116225	5.25193	1.50511e-07	2.4453e-07
CAGL0D01078g	5337.14	-0.930864	0.0504706	-18.4437	5.86207e-76	3.60261e-75
CAGL0D01100g	1886.94	4.18919	0.126351	33.1552	4.76815e-241	1.74037e-239
CAGL0D01122g	1189.46	0.199274	0.0678158	2.93846	0.00329843	0.00430493
CAGL0D01144g	635.061	0.378326	0.091035	4.15583	3.24108e-05	4.72049e-05
CAGL0D01166g	495.437	0.517053	0.0957432	5.40042	6.64844e-08	1.10202e-07
CAGL0D01188g	47069	-1.93248	0.101696	-19.0026	1.62345e-80	1.06044e-79
CAGL0D01210g	701.107	0.748467	0.0945847	7.9132	2.50862e-15	5.26684e-15
CAGL0D01232g	968.499	0.888459	0.0717896	12.3759	3.53009e-35	1.16207e-34
CAGL0D01254g	27.6204	1.78925	0.28886	6.19417	5.85914e-10	1.04287e-09
CAGL0D01265g	5164.46	-1.83593	0.146057	-12.57	3.08869e-36	1.03506e-35
CAGL0D01276g	1134.3	-0.511615	0.0928029	-5.51291	3.52941e-08	5.90457e-08
CAGL0D01298g	16185.4	0.0845415	0.0864489	0.977937	0.328106	0.362756
CAGL0D01320g	485.289	-0.0401365	0.128391	-0.312612	0.754575	0.780137
CAGL0D01342g	1702.08	-0.564784	0.0572082	-9.87242	5.48235e-23	1.41229e-22
CAGL0D01364g	4743.96	-1.0229	0.0874787	-11.6932	1.38142e-31	4.24483e-31
CAGL0D01386g	1210.48	-0.124019	0.0649469	-1.90955	0.0561914	0.0674397
CAGL0D01408g	6791.45	-1.66049	0.111173	-14.9361	1.91927e-50	8.15725e-50
CAGL0D01430g	268.734	-0.0971405	0.104667	-0.92809	0.353361	0.389357
CAGL0D01452g	3351.77	-0.257104	0.105098	-2.44632	0.0144322	0.0180618
CAGL0D01474g	343.582	4.94717	0.278333	17.7743	1.118e-70	6.41128e-70
CAGL0D01496g	598.922	1.5215	0.127143	11.9669	5.29983e-33	1.68311e-32
CAGL0D01518g	146.967	-0.170346	0.170812	-0.997275	0.318631	0.352931
CAGL0D01540g	1592.88	-0.561293	0.0849194	-6.60972	3.85044e-11	7.11599e-11
CAGL0D01562g	2027.35	-1.45734	0.175009	-8.32724	8.27496e-17	1.81418e-16
CAGL0D01584g	1541.85	0.651739	0.16573	3.93254	8.40534e-05	0.000120153
CAGL0D01606g	1056.95	-1.28243	0.114456	-11.2046	3.87243e-29	1.13813e-28
CAGL0D01628g	411.898	0.0242132	0.126697	0.191111	0.848439	0.86936
CAGL0D01650g	650.033	0.0747202	0.0940089	0.79482	0.426718	0.464838
CAGL0D01672g	1119.63	1.54197	0.117709	13.0999	3.2965e-39	1.16925e-38
CAGL0D01694g	15.3787	-2.02382	0.378264	-5.3503	8.78104e-08	1.44664e-07
CAGL0D01716g	3044.75	-5.36055	0.1269	-42.2422	0	0
CAGL0D01738g	1131.9	-0.710737	0.105453	-6.73986	1.58537e-11	2.96749e-11
CAGL0D01760g	859.476	1.08633	0.10844	10.0178	1.27257e-23	3.34686e-23
CAGL0D01782g	2926.35	2.99651	0.107508	27.8724	5.76805e-171	1.08191e-169
CAGL0D01804g	603.281	0.691372	0.0931046	7.42575	1.1214e-13	2.25701e-13
CAGL0D01826g	4718.29	-3.81707	0.0669183	-57.0407	0	0
CAGL0D01837g	164.537	1.12072	0.146294	7.66072	1.84897e-14	3.8021e-14
CAGL0D01848r	0.458146	1.41576	2.26333	0.62552	0.53163	0.568686
CAGL0D01892g	3370.29	1.10132	0.0966142	11.3991	4.22283e-30	1.26032e-29
CAGL0D01914g	1348.92	-1.08509	0.0636322	-17.0525	3.34734e-65	1.77278e-64
CAGL0D01936g	1175.69	0.971855	0.116948	8.31014	9.55862e-17	2.09136e-16
CAGL0D01958g	3035.22	3.12166	0.15016	20.7889	5.45654e-96	4.33474e-95
CAGL0D01980g	1690.26	1.65565	0.171015	9.68136	3.61887e-22	9.13085e-22
CAGL0D02002g	1434.63	-0.050578	0.0641839	-0.788018	0.430686	0.468783
CAGL0D02024g	666.75	0.623862	0.12682	4.91926	8.68703e-07	1.36061e-06
CAGL0D02018g	0	#N/A	#N/A	#N/A	#N/A	#N/A
CAGL0D02046g	555.548	0.679892	0.119853	5.67274	1.40531e-08	2.3835e-08
CAGL0D02068g	1834.53	0.188395	0.0583498	3.22872	0.00124347	0.00166268
CAGL0D02090g	34261.9	-2.70849	0.113324	-23.9005	3.02663e-126	3.44934e-125
CAGL0D02101r	35.3624	-1.86355	0.305279	-6.10442	1.03171e-09	1.81897e-09
CAGL0D02112g	740.291	0.827996	0.0760734	10.8842	1.37127e-27	3.9256e-27
CAGL0D02134g	234.974	3.73239	0.21075	17.7101	3.50599e-70	1.98943e-69
CAGL0D02150g	220.294	1.11527	0.134348	8.30131	1.02967e-16	2.25102e-16
CAGL0D02156g	414.865	1.53371	0.118948	12.894	4.86708e-38	1.6843e-37
CAGL0D02178g	1927.33	0.377536	0.0921617	4.09646	4.19523e-05	6.07088e-05
CAGL0D02200g	694.816	-0.135173	0.0901487	-1.49945	0.133757	0.15482
CAGL0D02222g	590.711	0.166944	0.0927828	1.7993	0.0719711	0.0856739
CAGL0D02244g	26.5272	1.50869	0.366211	4.11974	3.79301e-05	5.50211e-05
CAGL0D02266g	854.924	2.34325	0.100755	23.2571	1.20691e-119	1.26843e-118
CAGL0D02288g	1327.94	-0.94223	0.0611721	-15.403	1.56359e-53	6.99792e-53
CAGL0D02310g	1066.13	0.779446	0.0782414	9.96208	2.23351e-23	5.83153e-23
CAGL0D02332g	1137.31	0.00349686	0.0878672	0.0397971	0.968255	0.973662
CAGL0D02354g	1033.04	0.114343	0.0736811	1.55186	0.120695	0.140396
CAGL0D02376g	967.219	0.396351	0.0657409	6.02898	1.64996e-09	2.88729e-09
CAGL0D02398g	618.747	0.0592381	0.0944462	0.627215	0.530518	0.56761
CAGL0D02420g	218.396	1.82976	0.137868	13.2718	3.37356e-40	1.2117e-39
CAGL0D02442g	2457.95	-0.0346126	0.0868691	-0.398445	0.690302	0.721698
CAGL0D02464g	571.881	1.96862	0.0933463	21.0894	9.95533e-99	8.19797e-98
CAGL0D02486g	920.086	0.677823	0.0872073	7.77254	7.69249e-15	1.59949e-14
CAGL0D02508g	605.232	-0.65231	0.0796843	-8.18618	2.69657e-16	5.83375e-16
CAGL0D02530g	1652.14	-0.934613	0.167319	-5.5858	2.32625e-08	3.91354e-08
CAGL0D02552g	300.494	0.747336	0.103334	7.2322	4.75222e-13	9.36574e-13
CAGL0D02574g	1012.85	1.37683	0.0919937	14.9665	1.21489e-50	5.17167e-50
CAGL0D02596g	469.41	-2.93655	0.105865	-27.7387	2.38435e-169	4.36619e-168
CAGL0D02618g	2159.24	2.10266	0.0960726	21.8862	3.51605e-106	3.13945e-105
CAGL0D02640g	0	#N/A	#N/A	#N/A	#N/A	#N/A
CAGL0D02662g	0	#N/A	#N/A	#N/A	#N/A	#N/A
CAGL0D02684g	601.013	-1.66444	0.144664	-11.5055	1.23701e-30	3.73314e-30
CAGL0D02706g	2463.2	-1.60228	0.143407	-11.173	5.52974e-29	1.62258e-28
CAGL0D02728g	1002.65	2.7298	0.151309	18.0412	9.24646e-73	5.45895e-72
CAGL0D02761g	219.186	1.60334	0.178962	8.95908	3.27397e-19	7.65958e-19
CAGL0D02772g	1802.54	-0.528349	0.0605191	-8.73027	2.54056e-18	5.83509e-18
CAGL0D02794g	2543.92	0.780097	0.0962401	8.10574	5.24272e-16	1.12163e-15
CAGL0D02816g	1023.85	-0.0903483	0.076702	-1.17791	0.238831	0.268785
CAGL0D02838g	1727.14	-0.915222	0.0887057	-10.3175	5.87289e-25	1.59184e-24
CAGL0D02860g	268.368	-0.658279	0.104021	-6.32834	2.47818e-10	4.46386e-10
CAGL0D02882g	892.234	0.00992111	0.123696	0.0802055	0.936074	0.945879
CAGL0D02904g	1687.11	-0.0782497	0.0857745	-0.912273	0.361625	0.397861
CAGL0D02926g	634.803	-1.08302	0.237343	-4.56309	5.04067e-06	7.63164e-06
CAGL0D02948g	9626.19	-1.9302	0.289566	-6.66582	2.63183e-11	4.88562e-11
CAGL0D02970g	445.587	0.736031	0.110969	6.63276	3.29473e-11	6.09734e-11
CAGL0D02992g	623.966	-0.258768	0.0775521	-3.33669	0.000847816	0.0011467
CAGL0D03014g	3668.68	-1.20578	0.0884642	-13.6302	2.64944e-42	9.93218e-42
CAGL0D03036g	542.25	1.15352	0.0924174	12.4816	9.40326e-36	3.12593e-35
CAGL0D03058g	1494.2	-0.181186	0.080947	-2.23832	0.0252	0.0309668
CAGL0D03080g	544.992	-0.29789	0.0842798	-3.53454	0.000408487	0.00056292
CAGL0D03102g	651.621	1.62147	0.136114	11.9126	1.0174e-32	3.20467e-32
CAGL0D03124g	4654.64	-1.22285	0.0939821	-13.0115	1.05278e-38	3.68576e-38
CAGL0D03146g	447.964	-0.703383	0.103825	-6.77472	1.24651e-11	2.34296e-11
CAGL0D03168g	2045.53	-0.121667	0.0718184	-1.6941	0.0902465	0.106281
CAGL0D03190g	3587.82	-1.26817	0.10282	-12.3339	5.94927e-35	1.9454e-34
CAGL0D03212g	1160.03	-0.373368	0.0854718	-4.36832	1.25206e-05	1.85967e-05
CAGL0D03234g	1770.21	0.0512512	0.0932017	0.549895	0.582391	0.617726
CAGL0D03256g	648.208	-0.0793236	0.0724726	-1.09453	0.273722	0.305631
CAGL0D03278g	379.495	-0.243817	0.0996685	-2.44627	0.0144341	0.0180618
CAGL0D03300g	1472.63	-0.639767	0.124574	-5.13563	2.81205e-07	4.51165e-07
CAGL0D03322g	4076.26	0.59656	0.0880533	6.77499	1.24417e-11	2.33937e-11
CAGL0D03344g	815.448	-0.82759	0.153902	-5.37737	7.55821e-08	1.24937e-07
CAGL0D03388g	604.11	0.669	0.100494	6.65712	2.79241e-11	5.17836e-11
CAGL0D03366r	0	#N/A	#N/A	#N/A	#N/A	#N/A
CAGL0D03410g	863.738	0.548763	0.0742338	7.39236	1.44241e-13	2.89231e-13
CAGL0D03432g	7518.19	-1.81058	0.0581002	-31.163	3.38607e-213	9.19173e-212
CAGL0D03454g	1826.93	-0.952293	0.103286	-9.22	2.97099e-20	7.16166e-20
CAGL0D03476r	0.463967	-1.66875	2.72699	-0.611938	0.540579	0.577459
CAGL0D03498g	1711.11	-0.190854	0.074936	-2.5469	0.0108686	0.013721
CAGL0D03520g	1628.6	0.574257	0.112949	5.0842	3.69185e-07	5.8778e-07
CAGL0D03542g	530.269	0.0983282	0.0843195	1.16614	0.243558	0.273592
CAGL0D03564g	834.546	1.27594	0.0861287	14.8144	1.18322e-49	4.95869e-49
CAGL0D03586g	1308.88	1.28579	0.120124	10.7038	9.77034e-27	2.75179e-26
CAGL0D03608g	12.6895	0.243292	0.438992	0.554207	0.579437	0.615076
CAGL0D03630g	105.22	-1.34792	0.173801	-7.75554	8.79675e-15	1.82349e-14
CAGL0D03652g	594.444	-4.50884	0.191325	-23.5664	8.52343e-123	9.37751e-122
CAGL0D03674g	7523.82	-1.49711	0.11288	-13.2628	3.80289e-40	1.36409e-39
CAGL0D03696g	718.892	0.165045	0.100758	1.63803	0.101416	0.118968
CAGL0D03718g	7129.35	-1.5789	0.0971163	-16.2578	1.96627e-59	9.70912e-59
CAGL0D03740g	868.475	-1.15399	0.102425	-11.2666	1.91744e-29	5.65704e-29
CAGL0D03762g	139.083	-1.74359	0.205372	-8.48989	2.06826e-17	4.61494e-17
CAGL0D03784g	194.803	0.366972	0.153292	2.39394	0.0166683	0.0207327
CAGL0D03806g	511.7	0.338938	0.108616	3.12052	0.00180535	0.00239736
CAGL0D03828g	581.361	-0.241745	0.0868605	-2.78315	0.00538346	0.00693241
CAGL0D03850g	873.454	-0.905795	0.0796211	-11.3763	5.48688e-30	1.63396e-29
CAGL0D03872g	207.375	1.11649	0.165678	6.73889	1.59606e-11	2.98646e-11
CAGL0D03894g	609.677	-0.885076	0.178049	-4.97097	6.66171e-07	1.0504e-06
CAGL0D03916g	484.829	1.06383	0.0843984	12.6048	1.98569e-36	6.66669e-36
CAGL0D03938g	879.471	3.87742	0.157436	24.6286	6.2482e-134	7.70612e-133
CAGL0D03960g	766.328	-0.49368	0.112748	-4.37859	1.19447e-05	1.7756e-05
CAGL0D03982g	2159.05	2.88427	0.19482	14.8048	1.36474e-49	5.71055e-49
CAGL0D04004g	776.632	0.0660715	0.0931242	0.709499	0.478015	0.516796
CAGL0D04026g	2559.53	6.12504	0.137924	44.4088	0	0
CAGL0D04048g	1181.51	0.693079	0.0891579	7.77361	7.62776e-15	1.58664e-14
CAGL0D04070g	336.464	1.04488	0.133861	7.80568	5.91813e-15	1.23435e-14
CAGL0D04092g	1257.27	-0.000623267	0.20148	-0.00309345	0.997532	1
CAGL0D04114g	12745.2	-0.706006	0.0663353	-10.643	1.88015e-26	5.25432e-26
CAGL0D04136g	761.366	0.0172184	0.12024	0.1432	0.886132	0.903186
CAGL0D04158g	1023.12	0.180549	0.0942065	1.91652	0.0552984	0.0663974
CAGL0D04180g	2064.95	-0.798316	0.0686363	-11.6311	2.86343e-31	8.73911e-31
CAGL0D04202g	1299.85	-0.502925	0.063269	-7.949	1.88029e-15	3.95688e-15
CAGL0D04224r	0.094882	-0.500542	4.4033	-0.113674	0.909496	0.92421
CAGL0D04246g	390.451	0.894332	0.100053	8.9386	3.94136e-19	9.20503e-19
CAGL0D04268g	475.417	-3.41281	0.17967	-18.9948	1.88182e-80	1.22773e-79
CAGL0D04290g	2616.03	-2.29438	0.0748414	-30.6566	2.15851e-206	5.50014e-205
CAGL0D04312g	2286.45	-0.771865	0.0795896	-9.69806	3.07283e-22	7.7749e-22
CAGL0D04334r	0.0469429	-1.46232	4.40331	-0.332096	0.739816	0.766198
CAGL0D04356g	2380.15	-1.99691	0.16835	-11.8616	1.87304e-32	5.86561e-32
CAGL0D04378g	1497.43	-1.05663	0.101318	-10.4288	1.83136e-25	5.0142e-25
CAGL0D04394g	738.991	0.196825	0.079747	2.46812	0.0135824	0.0170435
CAGL0D04400g	1.12446	-0.774639	1.221	-0.634428	0.525801	0.563232
CAGL0D04422g	953.577	2.19735	0.0857714	25.6187	9.43932e-145	1.33485e-143
CAGL0D04444g	351.72	-1.25221	0.119866	-10.4467	1.51701e-25	4.16406e-25
CAGL0D04466g	357.587	-2.13656	0.150158	-14.2288	6.0758e-46	2.4098e-45
CAGL0D04488g	14.7216	0.100876	0.423197	0.238366	0.811597	0.834141
CAGL0D04510g	897.559	-1.06208	0.084182	-12.6164	1.71437e-36	5.76651e-36
CAGL0D04532r	0.892223	-4.57247	1.84151	-2.48299	0.0130283	0.0163596
CAGL0D04576g	963.57	-1.7255	0.0940912	-18.3386	4.07174e-75	2.46587e-74
CAGL0D04620g	771.921	-2.51441	0.133232	-18.8724	1.92396e-79	1.23876e-78
CAGL0D04598r	0	#N/A	#N/A	#N/A	#N/A	#N/A
CAGL0D04642g	465.711	-4.8098	0.16982	-28.323	1.80248e-176	3.70228e-175
CAGL0D04664r	0	#N/A	#N/A	#N/A	#N/A	#N/A
CAGL0D04686g	404.714	3.25706	0.190623	17.0864	1.87324e-65	9.94033e-65
CAGL0D04708g	4093.12	-1.63852	0.10528	-15.5634	1.29148e-54	5.87252e-54
CAGL0D04730g	679.458	-0.441785	0.0937175	-4.714	2.42899e-06	3.72979e-06
CAGL0D04752g	691.196	0.0990895	0.143432	0.690845	0.489663	0.52766
CAGL0D04774g	1782.02	-0.668723	0.0800463	-8.35419	6.58812e-17	1.44612e-16
CAGL0D04796g	358.273	-1.03275	0.0936334	-11.0297	2.7479e-28	7.9636e-28
CAGL0D04818g	2004.83	-1.06546	0.0839521	-12.6912	6.61396e-37	2.24426e-36
CAGL0D04840g	75.9721	0.386765	0.19397	1.99394	0.0461588	0.0557829
CAGL0D04834g	0	#N/A	#N/A	#N/A	#N/A	#N/A
CAGL0D04862g	1419.25	-2.37451	0.0887459	-26.7562	1.0445e-157	1.69441e-156
CAGL0D04884g	2462.38	-0.512407	0.0905492	-5.65889	1.52359e-08	2.58089e-08
CAGL0D04906r	0.951343	-3.73612	1.95859	-1.90755	0.0564488	0.0677336
CAGL0D04928g	404.198	-0.660322	0.12819	-5.15111	2.58954e-07	4.16082e-07
CAGL0D04950g	666.762	-0.163631	0.102003	-1.60419	0.108672	0.127067
CAGL0D04972g	1077.62	1.93907	0.101031	19.1927	4.25591e-82	2.83482e-81
CAGL0D04994g	817.252	0.00866218	0.105202	0.0823385	0.934378	0.944385
CAGL0D05016g	2015.45	-1.01642	0.104125	-9.76159	1.64547e-22	4.19498e-22
CAGL0D05060g	1762.54	-0.628274	0.111452	-5.63719	1.72848e-08	2.92062e-08
CAGL0D05038r	1.25495	-2.17715	1.18731	-1.83369	0.0667005	0.0795751
CAGL0D05082g	1365.96	0.22651	0.110371	2.05227	0.0401434	0.0487314
CAGL0D05104g	0.942353	-3.85601	1.74634	-2.20805	0.0272405	0.0334211
CAGL0D05148g	562.66	-0.140125	0.0950713	-1.47389	0.140511	0.162154
CAGL0D05126r	0.988547	-3.70769	1.80702	-2.05183	0.040186	0.0487722
CAGL0D05170g	1979.8	-0.0382932	0.074885	-0.51136	0.609099	0.643779
CAGL0D05192g	1355.95	1.33637	0.104852	12.7453	3.30989e-37	1.13165e-36
CAGL0D05214g	8468.22	-2.08432	0.112219	-18.5737	5.24222e-77	3.2776e-76
CAGL0D05236g	302.983	-4.91764	0.195478	-25.157	1.18585e-139	1.57395e-138
CAGL0D05258g	882.668	-1.76538	0.135552	-13.0236	8.98399e-39	3.14935e-38
CAGL0D05280g	1237.49	1.04873	0.150792	6.95482	3.53004e-12	6.78622e-12
CAGL0D05302g	728.225	0.957086	0.145464	6.57954	4.7192e-11	8.7037e-11
CAGL0D05318g	598.586	2.24825	0.150048	14.9835	9.40765e-51	4.01423e-50
CAGL0D05324g	1301.25	0.590142	0.106479	5.54233	2.98472e-08	5.00418e-08
CAGL0D05346g	480.25	0.0418812	0.0902852	0.463877	0.642736	0.675761
CAGL0D05368g	577.082	0.137413	0.0739917	1.85714	0.0632906	0.0757412
CAGL0D05390r	1.60177	-1.83282	1.02805	-1.78281	0.0746172	0.0886479
CAGL0D05412g	1135.56	0.530061	0.097587	5.43168	5.5827e-08	9.27645e-08
CAGL0D05434g	5645.76	0.973789	0.105412	9.23789	2.51396e-20	6.07624e-20
CAGL0D05456g	24.2294	2.02362	0.450484	4.4921	7.05236e-06	1.05972e-05
CAGL0D05478g	2586.44	-0.260098	0.0925374	-2.81073	0.00494296	0.00638495
CAGL0D05500g	2215.35	-0.840234	0.0918451	-9.14838	5.77932e-20	1.38386e-19
CAGL0D05522g	757.21	-0.366958	0.0816891	-4.49213	7.05136e-06	1.05972e-05
CAGL0D05544g	2693.34	0.626217	0.112123	5.5851	2.33565e-08	3.92814e-08
CAGL0D05566g	829.239	0.308389	0.227916	1.35308	0.17603	0.200953
CAGL0D05588g	2568.84	-0.50474	0.110908	-4.55097	5.34e-06	8.07125e-06
CAGL0D05610g	1460.28	-0.207668	0.0689973	-3.00979	0.00261425	0.00343689
CAGL0D05632g	287.935	2.55823	0.144436	17.7119	3.39509e-70	1.93055e-69
CAGL0D05654g	59.9706	1.82742	0.240882	7.58636	3.29015e-14	6.7298e-14
CAGL0D05676g	1050.73	-0.0890448	0.0657882	-1.35351	0.175893	0.200841
CAGL0D05698g	831.741	0.716009	0.097614	7.33511	2.21547e-13	4.41785e-13
CAGL0D05720g	2.65759	-2.42103	0.947956	-2.55395	0.0106508	0.0134554
CAGL0D05742g	2824.41	-0.75756	0.0767273	-9.87341	5.42892e-23	1.39919e-22
CAGL0D05764g	1028.08	0.348463	0.0992607	3.51059	0.000447117	0.000615056
CAGL0D05786g	296.371	-3.17377	0.164883	-19.2487	1.44879e-82	9.67414e-82
CAGL0D05808g	2177.34	0.00442884	0.0645515	0.0686095	0.9453	0.954488
CAGL0D05852g	1226.03	1.39281	0.0825988	16.8623	8.52058e-64	4.41305e-63
CAGL0D05874g	2913.62	-0.978968	0.0944972	-10.3598	3.77931e-25	1.02903e-24
CAGL0D05896g	3147.17	-0.572721	0.071721	-7.9854	1.40063e-15	2.95902e-15
CAGL0D05918g	1133.24	-1.87601	0.154512	-12.1415	6.36456e-34	2.04651e-33
CAGL0D05940g	6079.88	-0.608427	0.160593	-3.78863	0.000151479	0.000213988
CAGL0D05962g	394.748	1.00541	0.118311	8.49803	1.92833e-17	4.30981e-17
CAGL0D05984r	0	#N/A	#N/A	#N/A	#N/A	#N/A
CAGL0D06006g	923.189	2.36766	0.113708	20.8223	2.72011e-96	2.16407e-95
CAGL0D06028g	279.906	1.67976	0.160292	10.4794	1.07388e-25	2.95674e-25
CAGL0D06050g	690.147	-1.62303	0.0882129	-18.399	1.33802e-75	8.17644e-75
CAGL0D06072r	0.0803084	0	4.40736	0	1	1
CAGL0D06094g	768.647	-0.331646	0.11619	-2.85435	0.00431252	0.00559602
CAGL0D06138g	1848.6	0.43002	0.0963214	4.46443	8.02823e-06	1.20368e-05
CAGL0D06116r	0	#N/A	#N/A	#N/A	#N/A	#N/A
CAGL0D06154g	342.862	0.387237	0.136241	2.84229	0.00447906	0.00580515
CAGL0D06160g	1734.93	-0.656342	0.0856749	-7.66085	1.84704e-14	3.79959e-14
CAGL0D06182g	848.873	-0.377131	0.0938045	-4.02039	5.81018e-05	8.35862e-05
CAGL0D06204g	659.344	0.618576	0.0953694	6.48611	8.80829e-11	1.6086e-10
CAGL0D06226g	1192.65	0.884522	0.104729	8.44578	3.02009e-17	6.71381e-17
CAGL0D06248r	1.4155	-4.03995	1.59881	-2.52684	0.0115093	0.0144926
CAGL0D06270g	878.505	0.0804189	0.118398	0.679222	0.496997	0.535029
CAGL0D06292g	2501.79	-0.386078	0.0560924	-6.88289	5.86505e-12	1.11717e-11
CAGL0D06314g	2018.22	-0.392231	0.10752	-3.64798	0.00026431	0.000367517
CAGL0D06336g	970.919	-1.03847	0.0841054	-12.3473	5.04014e-35	1.65011e-34
CAGL0D06358r	0	#N/A	#N/A	#N/A	#N/A	#N/A
CAGL0D06380g	84.7684	-0.202625	0.177155	-1.14377	0.252718	0.283116
CAGL0D06402g	1534.87	3.48903	0.111025	31.4256	9.05998e-217	2.64551e-215
CAGL0D06424g	16039.7	2.88575	0.232961	12.3872	3.06465e-35	1.00947e-34
CAGL0D06446g	1417.57	-2.36328	0.103509	-22.8317	2.21966e-115	2.21637e-114
CAGL0D06468g	220.482	0.476917	0.124277	3.83753	0.00012428	0.000176674
CAGL0D06490g	241.601	-0.085375	0.117968	-0.723713	0.469242	0.508188
CAGL0D06512g	289.939	5.58233	0.249425	22.3807	6.0622e-111	5.70523e-110
CAGL0D06534g	0.0803084	0	4.40736	0	1	1
CAGL0D06556g	7268.63	-2.03913	0.0660942	-30.8519	5.27838e-209	1.3643e-207
CAGL0D06578g	0	#N/A	#N/A	#N/A	#N/A	#N/A
CAGL0D06600g	6785.62	2.10126	0.130561	16.0941	2.80501e-58	1.35776e-57
CAGL0D06622g	1839.71	-2.75449	0.0879307	-31.3256	2.08839e-215	5.90655e-214
CAGL0D06644g	915.652	0.676897	0.104097	6.50257	7.89606e-11	1.44591e-10
CAGL0D06666g	7.29122	-0.508434	0.532923	-0.954048	0.340059	0.375358
CAGL0D06688g	12653	5.19798	0.15537	33.4554	2.14984e-245	8.17849e-244
CAGL0D06710g	1883.21	-0.597357	0.0925527	-6.45424	1.08762e-10	1.98156e-10
CAGL0D06732g	197.007	-0.0603999	0.246917	-0.244616	0.806754	0.829479
CAGL0E00105g	0	#N/A	#N/A	#N/A	#N/A	#N/A
CAGL0E00110g	0	#N/A	#N/A	#N/A	#N/A	#N/A
CAGL0E00116g	0	#N/A	#N/A	#N/A	#N/A	#N/A
CAGL0E00132g	0	#N/A	#N/A	#N/A	#N/A	#N/A
CAGL0E00187g	27.0543	-0.660043	0.373565	-1.76688	0.0772491	0.0916941
CAGL0E00231g	141.094	-0.552229	0.206105	-2.67936	0.00737637	0.00944021
CAGL0E00275g	506.264	0.752382	0.135296	5.56103	2.68191e-08	4.50207e-08
CAGL0E00297r	0.118057	-0.590418	4.40032	-0.134176	0.893263	0.909082
CAGL0E00341g	5.62459	3.15005	0.765105	4.11715	3.83585e-05	5.56276e-05
CAGL0E00363g	88.4986	0.666261	0.196742	3.38647	0.000707969	0.000961642
CAGL0E00385g	1253.27	0.2082	0.0776656	2.68072	0.00734634	0.00940402
CAGL0E00407g	743.967	0.452139	0.0761413	5.93816	2.88237e-09	4.99376e-09
CAGL0E00429g	1083.98	-0.20877	0.0744308	-2.80489	0.00503342	0.00649714
CAGL0E00451g	3261.58	-1.62579	0.0723159	-22.4818	6.25378e-112	5.95819e-111
CAGL0E00473g	765.105	0.170793	0.0705627	2.42044	0.0155015	0.0193349
CAGL0E00495g	791.236	0.414971	0.0897055	4.62592	3.72938e-06	5.67657e-06
CAGL0E00517g	1388.48	-1.52523	0.102848	-14.8299	9.38822e-50	3.94364e-49
CAGL0E00539g	485.077	0.194271	0.0981281	1.97977	0.0477293	0.0576551
CAGL0E00561g	2786.77	-0.373277	0.0581293	-6.4215	1.34937e-10	2.45514e-10
CAGL0E00583g	451.877	0.510464	0.0954337	5.34889	8.8497e-08	1.4575e-07
CAGL0E00605g	658.222	0.780785	0.146667	5.32353	1.01771e-07	1.66849e-07
CAGL0E00627g	629.588	0.811364	0.175394	4.62595	3.72884e-06	5.67657e-06
CAGL0E00649g	1361.82	1.78564	0.0812958	21.9647	6.26242e-107	5.63826e-106
CAGL0E00671g	1065.83	-0.0317272	0.0849267	-0.373583	0.708714	0.739681
CAGL0E00693g	1586.53	0.115914	0.137452	0.843305	0.399058	0.436467
CAGL0E00715g	790.204	0.0108009	0.165887	0.0651103	0.948086	0.956375
CAGL0E00737g	3025.12	-1.79486	0.101449	-17.6923	4.81132e-70	2.72155e-69
CAGL0E00759g	879.551	0.175598	0.0976851	1.7976	0.072241	0.0859383
CAGL0E00781g	8443.4	-1.45552	0.0809457	-17.9814	2.72284e-72	1.59878e-71
CAGL0E00803g	2514.34	4.49337	0.631676	7.11342	1.13203e-12	2.20527e-12
CAGL0E00825r	0	#N/A	#N/A	#N/A	#N/A	#N/A
CAGL0E00847g	1880.01	-1.5655	0.0642758	-24.356	5.00984e-131	6.04089e-130
CAGL0E00869g	13278	-2.82295	0.147353	-19.1577	8.34396e-82	5.54417e-81
CAGL0E00891g	918.65	0.529874	0.123795	4.28025	1.86686e-05	2.7524e-05
CAGL0E00913g	2254.25	0.487802	0.0654864	7.4489	9.41195e-14	1.89714e-13
CAGL0E00935g	730.961	-0.577971	0.118629	-4.8721	1.10417e-06	1.72093e-06
CAGL0E00957g	1399.16	0.988507	0.0776669	12.7275	4.15848e-37	1.41819e-36
CAGL0E00979g	2513.06	-1.23833	0.13506	-9.16875	4.78539e-20	1.14841e-19
CAGL0E01001g	1199.65	0.0130346	0.0703282	0.185339	0.852963	0.873664
CAGL0E01023g	467.745	0.81812	0.105475	7.75655	8.72713e-15	1.80975e-14
CAGL0E01045g	564.62	0.9419	0.0933994	10.0847	6.45945e-24	1.71133e-23
CAGL0E01067g	2450.51	-0.934471	0.120848	-7.73262	1.05355e-14	2.18056e-14
CAGL0E01089g	922.5	1.5945	0.0668271	23.86	7.97015e-126	9.00727e-125
CAGL0E01111g	725.485	-1.43709	0.0864432	-16.6247	4.61593e-62	2.34354e-61
CAGL0E01133g	6190.36	-1.88455	0.109893	-17.149	6.39667e-66	3.42127e-65
CAGL0E01155g	529.113	-1.24523	0.12616	-9.87024	5.60291e-23	1.44266e-22
CAGL0E01177g	7839.38	-0.126095	0.100643	-1.25289	0.210245	0.238101
CAGL0E01199g	3436.28	-0.458841	0.0811918	-5.65132	1.5922e-08	2.69372e-08
CAGL0E01221g	2280.45	-0.948503	0.0609719	-15.5564	1.44008e-54	6.54272e-54
CAGL0E01243g	9546.39	2.70051	0.0856284	31.5375	2.65971e-218	7.89437e-217
CAGL0E01265g	1412.89	-1.12234	0.116041	-9.67192	3.96872e-22	9.99487e-22
CAGL0E01287g	3003.99	1.13991	0.121919	9.34973	8.78728e-21	2.14694e-20
CAGL0E01309g	613.903	-0.0206614	0.0818381	-0.252466	0.800681	0.823392
CAGL0E01331g	564.735	-1.32725	0.245141	-5.41422	6.15558e-08	1.02158e-07
CAGL0E01353g	7996.9	1.71948	0.205711	8.3587	6.34107e-17	1.39246e-16
CAGL0E01397g	1965.15	-0.0483498	0.0588449	-0.821647	0.411278	0.448833
CAGL0E01419g	766.658	0.706576	0.097131	7.27446	3.47807e-13	6.88982e-13
CAGL0E01441g	1286.86	-0.0487123	0.0693352	-0.702562	0.482329	0.520587
CAGL0E01463g	8449.58	-2.05807	0.111185	-18.5103	1.70399e-76	1.05561e-75
CAGL0E01485g	1177.07	-0.243787	0.0924211	-2.63779	0.00834484	0.0106318
CAGL0E01507g	643.357	-0.607745	0.119249	-5.09642	3.46136e-07	5.52386e-07
CAGL0E01529g	301.265	-3.36459	0.153613	-21.9031	2.42935e-106	2.17996e-105
CAGL0E01551g	506.439	-0.494194	0.0897395	-5.50698	3.65048e-08	6.10145e-08
CAGL0E01567g	1038.19	-0.506568	0.100692	-5.03087	4.88262e-07	7.75305e-07
CAGL0E01573g	2303.36	-1.38491	0.0787599	-17.584	3.26691e-69	1.84023e-68
CAGL0E01595g	1141.76	-0.642774	0.0844649	-7.60996	2.74188e-14	5.61897e-14
CAGL0E01617g	4549.64	-0.948147	0.0853783	-11.1053	1.18285e-28	3.45018e-28
CAGL0E01639g	956.82	0.828865	0.0978786	8.4683	2.49009e-17	5.54014e-17
CAGL0E01661g	317.594	-0.541277	0.12193	-4.43923	9.02793e-06	1.34982e-05
CAGL0E01683g	1972.55	-1.04341	0.0684172	-15.2507	1.62782e-52	7.1492e-52
CAGL0E01705g	15400.7	5.39839	0.419943	12.8551	8.05709e-38	2.78289e-37
CAGL0E01727g	1424.16	0.192888	0.106372	1.81334	0.0697794	0.0831222
CAGL0E01749g	669.221	2.78308	0.114286	24.3519	5.53918e-131	6.66428e-130
CAGL0E01771g	579.326	-1.48517	0.220166	-6.74567	1.5232e-11	2.85309e-11
CAGL0E01793g	7911.61	2.18382	0.130696	16.7092	1.12416e-62	5.74521e-62
CAGL0E01815g	586.061	3.27151	0.145016	22.5597	1.07869e-112	1.03869e-111
CAGL0E01837g	3118.1	0.543673	0.0736581	7.38103	1.57069e-13	3.14604e-13
CAGL0E01859g	138.056	3.10034	0.202056	15.344	3.8871e-53	1.73109e-52
CAGL0E01881g	211.604	0.641475	0.174849	3.66874	0.000243749	0.00033989
CAGL0E01903g	866.484	-0.0933422	0.077552	-1.20361	0.228741	0.258074
CAGL0E01925g	1203.06	-0.312263	0.0674557	-4.62916	3.67154e-06	5.59167e-06
CAGL0E01947g	3254.92	-0.932752	0.0989854	-9.42313	4.3784e-21	1.07951e-20
CAGL0E01969g	4082.93	0.20694	0.077545	2.66864	0.00761582	0.00973282
CAGL0E01991g	14283.3	-2.732	0.107935	-25.3115	2.38379e-141	3.22738e-140
CAGL0E02013g	21328.5	-3.51062	0.103296	-33.9861	3.57188e-253	1.45077e-251
CAGL0E02035g	1661.18	0.752627	0.0947738	7.94129	2.00087e-15	4.20736e-15
CAGL0E02057g	491.266	0.898642	0.133244	6.74434	1.53729e-11	2.87848e-11
CAGL0E02079g	2719.39	-0.218558	0.0702328	-3.11191	0.0018588	0.00246471
CAGL0E02123g	75.5839	-3.15548	0.257124	-12.2722	1.27698e-34	4.15308e-34
CAGL0E02101g	899.992	-0.444394	0.1367	-3.25087	0.00115054	0.00154223
CAGL0E02145g	108.838	-2.95863	0.274556	-10.776	4.46659e-27	1.26592e-26
CAGL0E02167g	789.469	0.207062	0.0870621	2.37832	0.0173917	0.0216126
CAGL0E02189g	408.804	1.37399	0.11049	12.4353	1.68008e-35	5.56455e-35
CAGL0E02211g	0.547707	2.09909	2.09302	1.0029	0.31591	0.350276
CAGL0E02233g	929.564	-3.46365	0.141848	-24.418	1.10093e-131	1.33047e-130
CAGL0E02255g	3181.55	-1.81221	0.120236	-15.0721	2.4715e-51	1.06383e-50
CAGL0E02277r	0.0645159	0.430355	4.40736	0.0976447	0.922214	0.933623
CAGL0E02299g	1423.98	0.986039	0.069555	14.1764	1.28275e-45	5.05429e-45
CAGL0E02315g	1067.48	-2.62513	0.101266	-25.9232	3.65059e-148	5.30121e-147
CAGL0E02321g	2692.07	-0.488218	0.105328	-4.63523	3.56536e-06	5.43456e-06
CAGL0E02343g	2130.45	-0.844127	0.10992	-7.67948	1.5973e-14	3.29086e-14
CAGL0E02365g	373.572	1.43114	0.126459	11.317	1.08078e-29	3.20437e-29
CAGL0E02387g	278.361	1.70999	0.127028	13.4615	2.63649e-41	9.70848e-41
CAGL0E02409g	1163.13	-4.98486	0.19378	-25.7243	6.24398e-146	8.89973e-145
CAGL0E02431g	820.203	-1.50765	0.138407	-10.8929	1.24618e-27	3.57508e-27
CAGL0E02453g	1090.98	-0.507253	0.0849685	-5.9699	2.37399e-09	4.12755e-09
CAGL0E02475g	2565.46	0.0359035	0.104388	0.343943	0.730889	0.759427
CAGL0E02497g	246.427	0.465484	0.115129	4.04317	5.2734e-05	7.60056e-05
CAGL0E02519g	1170.25	-2.0577	0.139073	-14.7958	1.55986e-49	6.51689e-49
CAGL0E02541g	705.518	-0.131081	0.0859462	-1.52516	0.12722	0.147635
CAGL0E02585g	2397.78	-0.756158	0.0902471	-8.37875	5.34913e-17	1.17943e-16
CAGL0E02607g	1223.92	0.753065	0.126614	5.9477	2.71935e-09	4.71606e-09
CAGL0E02629g	951.668	0.4223	0.0782351	5.39783	6.74507e-08	1.11735e-07
CAGL0E02651g	754.121	2.09685	0.104019	20.1583	2.27467e-90	1.68557e-89
CAGL0E02673g	1831.83	-1.5149	0.128475	-11.7914	4.32256e-32	1.3443e-31
CAGL0E02695g	1292.68	2.30561	0.120405	19.1488	9.91237e-82	6.57014e-81
CAGL0E02717g	928.102	-1.22374	0.0679115	-18.0196	1.36618e-72	8.05685e-72
CAGL0E02739g	2036.64	-1.07791	0.1086	-9.92551	3.22452e-23	8.37847e-23
CAGL0E02805g	758.29	0.0119048	0.0797053	0.14936	0.881269	0.899078
CAGL0E02761g	635.696	-0.109915	0.0911852	-1.20541	0.228047	0.257491
CAGL0E02783g	2654.76	0.071483	0.0770265	0.928032	0.353391	0.389357
CAGL0E02827g	294.431	0.161341	0.108916	1.48133	0.138518	0.159956
CAGL0E02849g	2192.37	-0.123988	0.0689724	-1.79765	0.072233	0.0859383
CAGL0E02871g	149.511	0.143382	0.141209	1.01539	0.309922	0.34406
CAGL0E02893g	1067	0.212772	0.0755587	2.81598	0.00486288	0.00628752
CAGL0E02915g	566.382	-0.230636	0.234779	-0.982352	0.325926	0.360494
CAGL0E02937g	1312.98	-1.34324	0.131909	-10.1831	2.35879e-24	6.32054e-24
CAGL0E02959g	623.032	-0.214024	0.0849664	-2.51893	0.0117713	0.014819
CAGL0E02981g	640.541	1.50338	0.112686	13.3413	1.331e-40	4.81262e-40
CAGL0E03003g	638.183	1.30242	0.109397	11.9054	1.10965e-32	3.4932e-32
CAGL0E03025g	0	#N/A	#N/A	#N/A	#N/A	#N/A
CAGL0E03069g	3627.87	-0.808823	0.112307	-7.20188	5.93872e-13	1.16531e-12
CAGL0E03091r	0.0645159	0.430355	4.40736	0.0976447	0.922214	0.933623
CAGL0E03113g	1682.22	-0.193412	0.0978857	-1.97589	0.0481668	0.0581446
CAGL0E03157g	5263.39	-1.717	0.115341	-14.8862	4.04988e-50	1.70918e-49
CAGL0E03179g	1107.47	0.138088	0.0798723	1.72885	0.0838353	0.0990764
CAGL0E03201g	2027.41	-0.384039	0.0802476	-4.78567	1.70414e-06	2.6337e-06
CAGL0E03223g	1000.19	-0.461327	0.0988717	-4.66592	3.07243e-06	4.69379e-06
CAGL0E03245g	15988.5	-1.73152	0.202414	-8.55436	1.18528e-17	2.66121e-17
CAGL0E03267g	752.712	0.694301	0.0816889	8.49933	1.90689e-17	4.26543e-17
CAGL0E03289g	7369.15	-1.32925	0.115493	-11.5094	1.1836e-30	3.57395e-30
CAGL0E03311g	888.716	0.887298	0.0836389	10.6087	2.71574e-26	7.55819e-26
CAGL0E03333r	4.59469	-5.86002	1.34248	-4.36507	1.27084e-05	1.88601e-05
CAGL0E03355g	1269.77	4.6766	0.201187	23.2451	1.59622e-119	1.67432e-118
CAGL0E03366g	16045.1	10.2164	0.404352	25.2662	7.51948e-141	1.01297e-139
CAGL0E03377r	0	#N/A	#N/A	#N/A	#N/A	#N/A
CAGL0E03421g	0.094882	-0.500542	4.4033	-0.113674	0.909496	0.92421
CAGL0E03454g	1684.81	-0.0843313	0.123763	-0.681394	0.495622	0.533656
CAGL0E03432g	0.311852	1.29062	2.84953	0.452925	0.650603	0.683101
CAGL0E03476g	1653.61	0.733515	0.104951	6.9891	2.7665e-12	5.33356e-12
CAGL0E03498g	201.229	2.45814	0.207144	11.8668	1.75994e-32	5.51461e-32
CAGL0E03520g	784.862	0.605038	0.0764323	7.916	2.45271e-15	5.15145e-15
CAGL0E03542g	739.356	0.108379	0.0830291	1.30532	0.191784	0.218063
CAGL0E03564g	2973.26	-1.53602	0.0954078	-16.0995	2.57213e-58	1.2484e-57
CAGL0E03586r	0.0645159	0.430355	4.40736	0.0976447	0.922214	0.933623
CAGL0E03608g	736.847	0.396184	0.0943741	4.19802	2.69259e-05	3.93757e-05
CAGL0E03630g	285.579	-0.00639197	0.0965056	-0.0662342	0.947191	0.95604
CAGL0E03652g	2065.2	2.17113	0.113724	19.0912	2.98931e-81	1.9693e-80
CAGL0E03674g	895.952	2.03075	0.130767	15.5296	2.1888e-54	9.9277e-54
CAGL0E03718g	1251.44	-0.43949	0.0638678	-6.88124	5.9332e-12	1.12976e-11
CAGL0E03740g	546.433	0.437439	0.117157	3.7338	0.000188616	0.000264718
CAGL0E03762g	1968.21	0.326028	0.070541	4.62183	3.80377e-06	5.78816e-06
CAGL0E03784g	693.488	1.05622	0.105544	10.0074	1.41477e-23	3.7118e-23
CAGL0E03806g	1379.84	-0.264632	0.0770562	-3.43427	0.000594161	0.000810929
CAGL0E03828g	581.019	0.963372	0.121581	7.92369	2.30565e-15	4.84447e-15
CAGL0E03850g	1708.09	1.39609	0.138098	10.1094	5.01995e-24	1.33322e-23
CAGL0E03872g	799.126	-1.05819	0.0990252	-10.6861	1.1823e-26	3.32471e-26
CAGL0E03894g	160.77	-3.33233	0.156616	-21.2771	1.85232e-100	1.53706e-99
CAGL0E03916g	2492.38	4.9893	0.121146	41.1841	0	0
CAGL0E03938g	34759.7	-2.62783	0.10905	-24.0976	2.64953e-128	3.098e-127
CAGL0E03960g	2196.99	-0.772859	0.100367	-7.70036	1.35686e-14	2.80081e-14
CAGL0E03982g	2783.42	-0.11273	0.0696946	-1.61749	0.105772	0.123809
CAGL0E04004g	630.319	1.72309	0.240703	7.15858	8.15197e-13	1.59323e-12
CAGL0E04026g	727.965	1.45105	0.0901452	16.0968	2.68622e-58	1.30143e-57
CAGL0E04048g	2753.42	-0.906203	0.110949	-8.16773	3.14238e-16	6.78191e-16
CAGL0E04070g	2053.01	-0.546765	0.0831257	-6.57757	4.78211e-11	8.81672e-11
CAGL0E04092g	103808	0.528381	0.0909023	5.81263	6.14987e-09	1.05532e-08
CAGL0E04114g	723.971	-0.305795	0.0820803	-3.72556	0.00019488	0.000273226
CAGL0E04136g	802.272	-0.143726	0.0787943	-1.82406	0.0681423	0.0812414
CAGL0E04158g	381.746	-0.620074	0.087607	-7.07791	1.46349e-12	2.84381e-12
CAGL0E04180g	321.496	-2.94232	0.168403	-17.4719	2.34713e-68	1.2991e-67
CAGL0E04224g	568.626	-3.38948	0.174917	-19.3777	1.19128e-83	8.11511e-83
CAGL0E04246g	343.779	0.0147549	0.100923	0.146199	0.883764	0.901112
CAGL0E04268g	710.88	1.06108	0.0810952	13.0844	4.0437e-39	1.43052e-38
CAGL0E04290g	1641.42	0.177618	0.0631669	2.81188	0.00492527	0.00636362
CAGL0E04312g	7375.67	0.336051	0.0484072	6.94217	3.86127e-12	7.41242e-12
CAGL0E04334g	15755.9	-0.767174	0.0768234	-9.98621	1.75157e-23	4.58428e-23
CAGL0E04356g	2562.32	3.46908	0.0966376	35.8978	3.31014e-282	1.67115e-280
CAGL0E04378g	2249.89	0.526804	0.091927	5.73067	1.00033e-08	1.70306e-08
CAGL0E04400g	363.283	0.298211	0.100078	2.97978	0.00288458	0.00378124
CAGL0E04422g	487.793	1.44651	0.109034	13.2666	3.61595e-40	1.2979e-39
CAGL0E04444g	1141.14	-0.702156	0.0670341	-10.4746	1.13013e-25	3.11003e-25
CAGL0E04433r	0	#N/A	#N/A	#N/A	#N/A	#N/A
CAGL0E04466g	5.53923	2.1472	0.648807	3.30946	0.000934754	0.00126144
CAGL0E04488g	989.208	0.290128	0.103626	2.79977	0.0051139	0.00659787
CAGL0E04510g	919.991	3.32017	0.121056	27.4268	1.31297e-165	2.33311e-164
CAGL0E04532g	1269.2	-0.288455	0.120465	-2.39452	0.0166419	0.0207085
CAGL0E04548g	1043.21	4.18178	0.152829	27.3625	7.66433e-165	1.34862e-163
CAGL0E04554g	229.656	-3.67108	0.517935	-7.08792	1.36141e-12	2.64831e-12
CAGL0E04576g	1255.53	-1.26137	0.0758643	-16.6267	4.46641e-62	2.26976e-61
CAGL0E04598g	1418.28	0.867363	0.0740722	11.7097	1.13688e-31	3.50338e-31
CAGL0E04620g	4191.61	-1.18181	0.121819	-9.70138	2.97444e-22	7.53303e-22
CAGL0E04642g	981.831	1.61123	0.0904998	17.8037	6.61903e-71	3.80383e-70
CAGL0E04664g	853.331	-0.495392	0.0953115	-5.19761	2.01871e-07	3.25914e-07
CAGL0E04686g	1322.34	1.76376	0.0800329	22.038	1.24528e-107	1.12869e-106
CAGL0E04708g	413.429	1.96767	0.128542	15.3077	6.79688e-53	3.00711e-52
CAGL0E04730r	3.88337	-6.42655	1.36265	-4.71621	2.4028e-06	3.69062e-06
CAGL0E04752g	6817.75	-1.54581	0.0631822	-24.4659	3.4123e-132	4.14231e-131
CAGL0E04774g	2015.84	-3.84638	0.144968	-26.5327	4.06869e-155	6.44547e-154
CAGL0E04796g	1405.85	-0.184632	0.0600067	-3.07685	0.00209199	0.00276374
CAGL0E04818g	471.879	-0.0132999	0.149319	-0.0890701	0.929026	0.939637
CAGL0E04840g	15.8814	2.72996	0.485568	5.62219	1.88546e-08	3.1819e-08
CAGL0E04862g	1025.58	0.174273	0.110723	1.57396	0.115497	0.134726
CAGL0E04884g	1625.83	1.8919	0.196018	9.65169	4.83515e-22	1.21486e-21
CAGL0E04906g	496.283	1.22422	0.373359	3.27894	0.00104197	0.00140053
CAGL0E04928g	548.375	1.78396	0.114478	15.5834	9.43393e-55	4.29697e-54
CAGL0E04950g	645.075	0.829062	0.0708753	11.6975	1.31318e-31	4.03975e-31
CAGL0E04972g	884.725	0.6444	0.13448	4.79178	1.65305e-06	2.55575e-06
CAGL0E04994g	15525.5	-2.73336	0.141595	-19.3042	4.95609e-83	3.3466e-82
CAGL0E05016g	3374.67	-1.442	0.0929644	-15.5113	2.90919e-54	1.3162e-53
CAGL0E05038g	1632.5	-0.243242	0.0950592	-2.55885	0.0105019	0.0132829
CAGL0E05060g	765.927	0.0912439	0.0789403	1.15586	0.247738	0.27794
CAGL0E05082g	804.117	1.48279	0.0858326	17.2754	7.21212e-67	3.89209e-66
CAGL0E05104g	214.383	1.17584	0.130026	9.04311	1.5228e-19	3.59849e-19
CAGL0E05126g	437.02	0.717698	0.116142	6.1795	6.43056e-10	1.14307e-09
CAGL0E05148g	3030.27	6.86022	0.208337	32.9284	8.61895e-238	3.08341e-236
CAGL0E05170g	1253.29	4.02356	0.191086	21.0562	2.00456e-98	1.63575e-97
CAGL0E05192g	483.806	4.99503	0.213714	23.3725	8.13577e-121	8.70286e-120
CAGL0E05214g	419.562	3.67266	0.161148	22.7906	5.68779e-115	5.6689e-114
CAGL0E05236g	638.761	-1.55987	0.0997065	-15.6446	3.61375e-55	1.65156e-54
CAGL0E05258g	551.438	-0.677231	0.0986131	-6.86755	6.53121e-12	1.24231e-11
CAGL0E05280g	325.515	-0.214146	0.10341	-2.07085	0.038373	0.0466451
CAGL0E05302g	1002.88	3.02417	0.0885749	34.1425	1.73059e-255	7.24699e-254
CAGL0E05324g	1675.05	0.0891308	0.0830139	1.07368	0.282964	0.31556
CAGL0E05346g	3738.93	0.27222	0.111638	2.43842	0.0147516	0.0184335
CAGL0E05368g	363.806	0.24302	0.104342	2.32907	0.0198553	0.0245893
CAGL0E05390g	8702.71	-1.02237	0.0855794	-11.9465	6.77566e-33	2.14424e-32
CAGL0E05412g	2160.88	-0.427367	0.13576	-3.14796	0.00164415	0.00218977
CAGL0E05434g	1370.78	0.123429	0.0727618	1.69634	0.0898214	0.105827
CAGL0E05456g	2202.34	-0.84079	0.0926589	-9.07403	1.14694e-19	2.72822e-19
CAGL0E05478g	3220.51	-0.619146	0.100541	-6.15815	7.36014e-10	1.30487e-09
CAGL0E05500g	10544.6	-1.83435	0.116006	-15.8125	2.55187e-56	1.18328e-55
CAGL0E05522g	1749.54	-1.20477	0.0585515	-20.5763	4.47612e-94	3.47913e-93
CAGL0E05544r	0	#N/A	#N/A	#N/A	#N/A	#N/A
CAGL0E05566g	2305.31	-0.660228	0.0975017	-6.77145	1.27495e-11	2.39474e-11
CAGL0E05588g	1442.42	1.51189	0.123603	12.2318	2.10191e-34	6.81544e-34
CAGL0E05610g	2960.7	4.39007	0.0958416	45.8055	0	0
CAGL0E05632g	15819.8	3.96635	0.198955	19.9359	1.98602e-88	1.43813e-87
CAGL0E05654g	6824.86	3.46106	0.151401	22.8603	1.15511e-115	1.16634e-114
CAGL0E05676g	1771.27	0.0743417	0.10705	0.694461	0.487393	0.525529
CAGL0E05698g	382.363	-0.438597	0.177152	-2.47583	0.0132929	0.0166879
CAGL0E05720g	371.232	0.178761	0.101749	1.75688	0.0789383	0.0935758
CAGL0E05742g	2684.41	-0.510557	0.0763434	-6.68763	2.26818e-11	4.22507e-11
CAGL0E05764g	1782.05	-1.25973	0.121763	-10.3458	4.3734e-25	1.18839e-24
CAGL0E05786g	602.494	0.446653	0.100057	4.464	8.04435e-06	1.20576e-05
CAGL0E05808g	1072.22	-0.740587	0.0804906	-9.20091	3.54922e-20	8.53266e-20
CAGL0E05830g	778.894	0.020405	0.106296	0.191964	0.847771	0.86917
CAGL0E05874g	4440.29	-1.90927	0.112605	-16.9555	1.75332e-64	9.19556e-64
CAGL0E05896g	2619.37	-1.63321	0.0886888	-18.4151	9.93985e-76	6.08788e-75
CAGL0E05918g	918.999	1.46726	0.0728769	20.1335	3.75822e-90	2.77348e-89
CAGL0E05940g	3750.93	-3.42004	0.086517	-39.5303	0	0
CAGL0E05962g	521.285	3.29008	0.130753	25.1626	1.02793e-139	1.37108e-138
CAGL0E05984g	5504.28	7.56174	0.170896	44.2476	0	0
CAGL0E06006g	660.727	2.74599	0.0933023	29.4311	2.19967e-190	5.035e-189
CAGL0E06028g	745.81	-1.73615	0.0991703	-17.5067	1.27338e-68	7.06968e-68
CAGL0E06050g	2159.88	-0.224057	0.0599394	-3.73807	0.000185441	0.000260398
CAGL0E06072g	2535.46	2.07659	0.0735181	28.2459	1.59813e-175	3.23337e-174
CAGL0E06094g	18.6593	3.08943	0.441632	6.99547	2.64372e-12	5.10049e-12
CAGL0E06116g	1735.22	0.996142	0.2095	4.75486	1.9858e-06	3.05882e-06
CAGL0E06138g	14002.2	-5.17759	0.142878	-36.2379	1.54163e-287	8.0853e-286
CAGL0E06160g	4364.77	-1.47561	0.0724255	-20.3741	2.83718e-92	2.15562e-91
CAGL0E06182g	573.511	1.12319	0.0920516	12.2017	3.04337e-34	9.83858e-34
CAGL0E06204g	1128.69	0.70252	0.102034	6.88515	5.77252e-12	1.10032e-11
CAGL0E06226g	3589.87	1.05726	0.0714449	14.7982	1.50439e-49	6.29004e-49
CAGL0E06248g	608.04	1.56991	0.0936852	16.7573	5.0065e-63	2.57327e-62
CAGL0E06270g	1491.01	-0.831037	0.107064	-7.76207	8.35546e-15	1.73401e-14
CAGL0E06292g	176.54	-1.81205	0.159145	-11.3862	4.90138e-30	1.46041e-29
CAGL0E06314g	644.578	0.0436408	0.0885402	0.492893	0.622089	0.656738
CAGL0E06336g	1175.29	-1.47918	0.08745	-16.9146	3.51068e-64	1.8288e-63
CAGL0E06358g	42004	0.185842	0.0761715	2.43979	0.014696	0.0183725
CAGL0E06380g	538.366	5.76174	0.264126	21.8144	1.69544e-105	1.48923e-104
CAGL0E06424g	4239.05	5.11943	0.0984527	51.9989	0	0
CAGL0E06402g	0	#N/A	#N/A	#N/A	#N/A	#N/A
CAGL0E06446g	568.902	0.174298	0.0842509	2.0688	0.0385647	0.0468676
CAGL0E06468g	835.729	0.745395	0.0786655	9.4755	2.65494e-21	6.56383e-21
CAGL0E06490g	3056.84	-0.172156	0.0701686	-2.45346	0.014149	0.0177256
CAGL0E06534g	2232.08	-0.793638	0.0843716	-9.40646	5.13126e-21	1.26398e-20
CAGL0E06512g	2221.73	2.17195	0.0893611	24.3053	1.72219e-130	2.05825e-129
CAGL0E06556g	882.656	-0.785914	0.0650472	-12.0822	1.3117e-33	4.19774e-33
CAGL0E06600g	407.019	-1.29554	0.104361	-12.414	2.19329e-35	7.24214e-35
CAGL0E06644g	379.016	-2.37608	0.119181	-19.9367	1.95604e-88	1.41833e-87
CAGL0E06666g	20.6882	0.186222	0.351649	0.529568	0.596411	0.631481
CAGL0E06688g	259.61	-1.02196	0.131691	-7.76029	8.47346e-15	1.75782e-14
CAGL0F00105g	0.334187	-3.56633	3.19592	-1.1159	0.264465	0.295662
CAGL0F00110g	9.09274	-1.44037	0.63111	-2.28229	0.0224724	0.0277223
CAGL0F00116g	0	#N/A	#N/A	#N/A	#N/A	#N/A
CAGL0F00132g	2991.66	1.78614	0.164511	10.8572	1.84249e-27	5.25508e-27
CAGL0F00176g	2540.56	0.365712	0.139796	2.61605	0.00889538	0.0113119
CAGL0F00187g	13105.2	1.19961	0.130043	9.22476	2.84189e-20	6.85659e-20
CAGL0F00209g	1008.19	2.13728	0.176649	12.099	1.06917e-33	3.42768e-33
CAGL0F00231g	6410.37	0.776537	0.0959147	8.09612	5.67401e-16	1.21198e-15
CAGL0F00253g	2593.07	-0.31447	0.103517	-3.03785	0.00238269	0.00313781
CAGL0F00275g	2090.03	-0.313274	0.0663867	-4.71892	2.37099e-06	3.64279e-06
CAGL0F00297g	2181.27	-0.965092	0.0725692	-13.2989	2.34836e-40	8.45724e-40
CAGL0F00319g	639.376	-0.796447	0.115625	-6.88818	5.65108e-12	1.07832e-11
CAGL0F00341g	321.921	-2.19025	0.155702	-14.0669	6.06481e-45	2.37063e-44
CAGL0F00363g	667.352	-1.24067	0.125358	-9.89699	4.28995e-23	1.11041e-22
CAGL0F00385r	0	#N/A	#N/A	#N/A	#N/A	#N/A
CAGL0F00407g	5641.91	-0.935121	0.122178	-7.65375	1.95199e-14	4.00937e-14
CAGL0F00451g	712.057	-0.0664143	0.0830669	-0.799527	0.423985	0.462047
CAGL0F00429g	1018.38	-1.19948	0.111121	-10.7943	3.66156e-27	1.0394e-26
CAGL0F00473g	801.475	-0.152735	0.0799815	-1.90963	0.0561814	0.0674397
CAGL0F00495g	1274.24	0.0212399	0.0973881	0.218096	0.827354	0.849528
CAGL0F00517g	2094.36	0.610411	0.0724777	8.42206	3.69918e-17	8.18974e-17
CAGL0F00539g	2926.07	-1.16959	0.0814586	-14.3581	9.47781e-47	3.79815e-46
CAGL0F00561g	1838.58	-1.11992	0.11372	-9.84804	6.98943e-23	1.79197e-22
CAGL0F00583g	751.36	-0.387372	0.11715	-3.30662	0.000944286	0.00127367
CAGL0F00605g	11323.7	6.04114	0.194286	31.0941	2.8931e-212	7.73691e-211
CAGL0F00627g	1359.45	-0.254421	0.0784356	-3.24369	0.00117992	0.00158083
CAGL0F00649g	119.648	-1.57759	0.208013	-7.58411	3.34769e-14	6.8449e-14
CAGL0F00671g	1966.24	-2.97763	0.116314	-25.5999	1.52839e-144	2.15009e-143
CAGL0F00693g	2208.85	0.246939	0.0804413	3.0698	0.00214201	0.00282844
CAGL0F00715g	3967.32	0.54285	0.101331	5.35719	8.45285e-08	1.39342e-07
CAGL0F00737g	1746.96	0.209091	0.0703097	2.97386	0.00294077	0.00385023
CAGL0F00759g	2084.65	-0.228454	0.0939253	-2.4323	0.0150033	0.0187307
CAGL0F00803g	1983.87	1.23392	0.0769431	16.0368	7.07484e-58	3.4002e-57
CAGL0F00825g	918.133	-0.805685	0.121007	-6.65817	2.77261e-11	5.14342e-11
CAGL0F00869g	2066.21	4.13124	0.115023	35.9167	1.67678e-282	8.54524e-281
CAGL0F00891g	194.391	2.24812	0.201938	11.1328	8.69069e-29	2.54043e-28
CAGL0F00913g	1453.99	0.410635	0.0698009	5.88296	4.03e-09	6.95529e-09
CAGL0F00935g	400.851	2.5255	0.121104	20.8539	1.40447e-96	1.12067e-95
CAGL0F00957g	2124.63	-0.245611	0.0770023	-3.18966	0.00142439	0.00190177
CAGL0F00979g	502.534	1.6338	0.0998576	16.3613	3.61422e-60	1.80444e-59
CAGL0F01001g	1083.59	-0.405671	0.0999573	-4.05844	4.9402e-05	7.12793e-05
CAGL0F01023g	3496.62	-0.876072	0.158236	-5.53649	3.08593e-08	5.16905e-08
CAGL0F01045g	34555	-2.68202	0.0797588	-33.6267	6.84045e-248	2.67769e-246
CAGL0F01089g	629.267	-0.358485	0.0811541	-4.41734	9.99243e-06	1.49114e-05
CAGL0F01111g	131.354	2.2317	0.230448	9.68421	3.51932e-22	8.88382e-22
CAGL0F01133g	467.828	1.22191	0.106644	11.4577	2.1503e-30	6.46048e-30
CAGL0F01155g	811.847	-0.631989	0.0996003	-6.34525	2.22059e-10	4.00923e-10
CAGL0F01177g	2221.42	-0.482018	0.0598378	-8.05541	7.92111e-16	1.68331e-15
CAGL0F01199g	1240.34	-0.97879	0.130793	-7.48353	7.23529e-14	1.46331e-13
CAGL0F01221g	287.87	0.393378	0.125516	3.13409	0.00172389	0.00229089
CAGL0F01243g	1712.61	-0.26501	0.166231	-1.59423	0.110884	0.129596
CAGL0F01265g	4081.08	-0.995181	0.146165	-6.80862	9.85398e-12	1.86058e-11
CAGL0F01287g	3621.13	-1.40111	0.109953	-12.7428	3.41907e-37	1.16823e-36
CAGL0F01309r	0.131177	0	4.40736	0	1	1
CAGL0F01331g	509.349	-0.0158261	0.0827888	-0.191162	0.848399	0.86936
CAGL0F01353r	0	#N/A	#N/A	#N/A	#N/A	#N/A
CAGL0F01397g	1791.37	0.622446	0.0642564	9.68691	3.42728e-22	8.65553e-22
CAGL0F01419g	2358.31	1.6255	0.224527	7.23968	4.49729e-13	8.87303e-13
CAGL0F01463g	18753.9	-3.17765	0.106453	-29.8504	8.68199e-196	2.09375e-194
CAGL0F01485g	91.3622	-4.34017	0.972545	-4.46269	8.09358e-06	1.2128e-05
CAGL0F01507g	1980.18	-0.452879	0.114895	-3.94167	8.09147e-05	0.000115727
CAGL0F01529g	1137.48	0.777754	0.0887074	8.76763	1.82462e-18	4.20863e-18
CAGL0F01551g	742.776	-0.43791	0.12739	-3.43755	0.000587008	0.000801774
CAGL0F01573g	542.94	-0.163157	0.110274	-1.47956	0.13899	0.160432
CAGL0F01595g	1433.14	-1.17389	0.0909296	-12.9098	3.96105e-38	1.37252e-37
CAGL0F01617g	617.849	0.167214	0.0781402	2.13992	0.0323611	0.0394794
CAGL0F01639g	729.227	0.0742504	0.118082	0.628802	0.529479	0.56661
CAGL0F01661g	653.771	-0.468202	0.0996599	-4.698	2.62728e-06	4.0274e-06
CAGL0F01683g	10889.8	-1.99242	0.0897103	-22.2095	2.77749e-109	2.56041e-108
CAGL0F01705g	7051.64	-1.59396	0.0899552	-17.7195	2.96709e-70	1.68896e-69
CAGL0F01727g	983.737	-1.18805	0.107024	-11.1007	1.244e-28	3.62661e-28
CAGL0F01749g	13505.1	-0.890149	0.168348	-5.28756	1.23958e-07	2.02609e-07
CAGL0F01771g	732.545	0.702904	0.101072	6.95452	3.53755e-12	6.79823e-12
CAGL0F01793g	23470.5	-0.0173033	0.0939403	-0.184194	0.853861	0.874418
CAGL0F01815g	545.35	1.91149	0.110171	17.3502	1.96491e-67	1.06893e-66
CAGL0F01837g	817.901	-0.0989619	0.11486	-0.861585	0.388916	0.426195
CAGL0F01859g	124.037	-1.21615	0.180946	-6.72108	1.8038e-11	3.36935e-11
CAGL0F01881g	410.271	-1.68924	0.120896	-13.9727	2.28778e-44	8.88469e-44
CAGL0F01903g	541.041	-0.0496387	0.0743064	-0.668028	0.504116	0.542153
CAGL0F01925g	1464.54	-0.90537	0.109586	-8.26175	1.43553e-16	3.12565e-16
CAGL0F01947g	4963.35	2.32496	0.07074	32.8662	6.67577e-237	2.35703e-235
CAGL0F01969g	911.007	-4.47384	0.132278	-33.8215	9.5185e-251	3.80881e-249
CAGL0F01991g	271.858	-1.30746	0.177148	-7.38057	1.57612e-13	3.15575e-13
CAGL0F02013g	588.457	0.790939	0.155434	5.08857	3.60778e-07	5.75244e-07
CAGL0F02035g	213.021	-1.83284	0.146367	-12.5222	5.64484e-36	1.88464e-35
CAGL0F02057g	2.49078	-3.7119	1.28064	-2.89848	0.0037498	0.00487872
CAGL0F02079g	1318.33	-4.5475	0.172139	-26.4175	8.61408e-154	1.34102e-152
CAGL0F02101g	1569.26	2.08759	0.203878	10.2394	1.32054e-24	3.56321e-24
CAGL0F02123g	2162.25	-0.504447	0.0922901	-5.46589	4.60589e-08	7.6817e-08
CAGL0F02145g	2169.8	0.717778	0.088143	8.14333	3.84556e-16	8.26979e-16
CAGL0F02167g	74.8075	0.323915	0.204795	1.58166	0.113728	0.132863
CAGL0F02189r	0.202487	-1.52272	4.36417	-0.348913	0.727154	0.756274
CAGL0F02233g	1149.06	0.560419	0.0895522	6.25802	3.89905e-10	6.96977e-10
CAGL0F02255g	445.273	1.87187	0.133873	13.9824	1.996e-44	7.76269e-44
CAGL0F02277g	1536.36	-0.0213924	0.060115	-0.355857	0.721948	0.752452
CAGL0F02299g	1578.04	-1.08029	0.119691	-9.02562	1.78674e-19	4.20566e-19
CAGL0F02343g	854.062	0.356682	0.0970107	3.67673	0.000236243	0.000329849
CAGL0F02365g	360.579	0.00738457	0.135733	0.0544052	0.956612	0.963749
CAGL0F02387g	4570.58	-1.17978	0.0834748	-14.1334	2.36513e-45	9.30548e-45
CAGL0F02409r	0	#N/A	#N/A	#N/A	#N/A	#N/A
CAGL0F02431g	986.581	0.718942	0.124745	5.7633	8.24838e-09	1.40783e-08
CAGL0F02453g	1031.79	-0.620605	0.070323	-8.82506	1.09399e-18	2.53202e-18
CAGL0F02475g	368.851	1.4721	0.114675	12.8372	1.01541e-37	3.49824e-37
CAGL0F02497g	866.381	0.4387	0.1	4.38699	1.14931e-05	1.7113e-05
CAGL0F02513g	121.646	1.44619	0.227077	6.36873	1.90598e-10	3.44927e-10
CAGL0F02519g	824.224	1.29856	0.10199	12.7322	3.91497e-37	1.33599e-36
CAGL0F02541g	3947.7	-0.910646	0.107535	-8.4684	2.48794e-17	5.53765e-17
CAGL0F02563g	6419.96	-1.79365	0.125951	-14.2409	5.105e-46	2.02923e-45
CAGL0F02585g	243.931	1.51244	0.109894	13.7628	4.26963e-43	1.61516e-42
CAGL0F02607g	68.8077	3.06024	0.241314	12.6815	7.48437e-37	2.53324e-36
CAGL0F02651g	3.37672	-2.63545	0.879646	-2.99604	0.0027351	0.00358791
CAGL0F02673g	1053.36	-0.754316	0.0975195	-7.73502	1.03384e-14	2.14059e-14
CAGL0F02695g	692.154	0.666422	0.0932334	7.14789	8.81221e-13	1.71978e-12
CAGL0F02717g	5782.48	3.23601	0.0708081	45.7012	0	0
CAGL0F02739g	958.287	-0.414491	0.0840034	-4.93422	8.04711e-07	1.26184e-06
CAGL0F02761g	1755.2	-1.25129	0.184093	-6.79706	1.06772e-11	2.0125e-11
CAGL0F02783g	766.368	0.976053	0.109585	8.90678	5.25369e-19	1.22488e-18
CAGL0F02805g	363.397	-1.17288	0.117089	-10.017	1.28356e-23	3.3741e-23
CAGL0F02827g	819.004	1.257	0.109993	11.428	3.02904e-30	9.06531e-30
CAGL0F02849g	1866.34	-0.87121	0.138492	-6.2907	3.16029e-10	5.67362e-10
CAGL0F02871g	551.13	-0.662883	0.0929426	-7.13217	9.87955e-13	1.9253e-12
CAGL0F02893g	729.343	0.859267	0.101972	8.42653	3.56052e-17	7.8957e-17
CAGL0F02915g	1114.32	0.361071	0.0789322	4.57444	4.77488e-06	7.23938e-06
CAGL0F02937g	31357.5	-3.15237	0.107752	-29.2557	3.80407e-188	8.63428e-187
CAGL0F02948r	0	#N/A	#N/A	#N/A	#N/A	#N/A
CAGL0F02959g	1532.79	0.272844	0.0690495	3.95142	7.76881e-05	0.00011123
CAGL0F02981r	0	#N/A	#N/A	#N/A	#N/A	#N/A
CAGL0F03003g	2612.14	0.307587	0.0858948	3.58098	0.00034231	0.000473536
CAGL0F03025g	2197.91	-1.02913	0.101473	-10.1419	3.6008e-24	9.61043e-24
CAGL0F03047g	1107.35	-0.204398	0.099008	-2.06446	0.0389741	0.0473332
CAGL0F03069g	1698.42	0.231639	0.0890472	2.6013	0.00928709	0.0117933
CAGL0F03091g	342.144	2.09975	0.131768	15.9352	3.60947e-57	1.71188e-56
CAGL0F03113g	1088.88	2.79633	0.144828	19.308	4.60415e-83	3.11284e-82
CAGL0F03135g	1735.56	0.0409332	0.085481	0.478858	0.63204	0.666071
CAGL0F03157g	1075.06	0.528913	0.104273	5.07238	3.92866e-07	6.25298e-07
CAGL0F03179g	1818.43	-0.299243	0.0821069	-3.64456	0.000267851	0.000372248
CAGL0F03201g	471.623	0.321003	0.0891245	3.60174	0.000316097	0.00043806
CAGL0F03223g	1904	-0.102123	0.0717199	-1.42392	0.154471	0.177467
CAGL0F03245g	1062.15	0.546658	0.0625234	8.74326	2.26489e-18	5.213e-18
CAGL0F03261g	0.37628	0.207648	2.28911	0.0907111	0.927722	0.938669
CAGL0F03267g	1742.56	2.7563	0.121261	22.7302	2.25061e-114	2.21453e-113
CAGL0F03289g	1126.83	-0.859015	0.0885318	-9.70289	2.93074e-22	7.42582e-22
CAGL0F03311g	845.649	0.976222	0.085442	11.4255	3.11697e-30	9.3233e-30
CAGL0F03333g	898.96	-0.768098	0.0916039	-8.38499	5.07287e-17	1.12034e-16
CAGL0F03355r	0.396597	-0.0595896	2.70963	-0.0219918	0.982455	0.986839
CAGL0F03399g	10432.9	-0.0939575	0.0581406	-1.61604	0.106086	0.124123
CAGL0F03421g	685.699	-1.47372	0.138515	-10.6394	1.95386e-26	5.45465e-26
CAGL0F03443g	486.251	0.422401	0.119748	3.52742	0.000419638	0.000577992
CAGL0F03465g	1393.32	-0.153528	0.0830774	-1.84801	0.0646004	0.0772403
CAGL0F03487g	840.908	-0.837414	0.0924333	-9.05966	1.30859e-19	3.10725e-19
CAGL0F03531g	2585.83	-0.701968	0.0711753	-9.86253	6.05059e-23	1.55644e-22
CAGL0F03553g	1105.75	-1.41574	0.0836336	-16.9279	2.80209e-64	1.46533e-63
CAGL0F03575g	1012.13	0.973365	0.111275	8.7474	2.18323e-18	5.02934e-18
CAGL0F03597g	296.864	-0.475997	0.107566	-4.42516	9.63726e-06	1.43893e-05
CAGL0F03619g	495.303	1.5789	0.0890788	17.7247	2.70236e-70	1.53989e-69
CAGL0F03641g	118.395	-0.937003	0.207983	-4.50519	6.63149e-06	9.98142e-06
CAGL0F03663g	969.703	0.751843	0.104843	7.17113	7.43809e-13	1.45634e-12
CAGL0F03685g	907.871	1.01571	0.121258	8.37641	5.45656e-17	1.20262e-16
CAGL0F03707g	2680.32	2.07984	0.0638275	32.5853	6.62608e-233	2.2512e-231
CAGL0F03729g	1095.11	-1.08274	0.0784399	-13.8035	2.42782e-43	9.22297e-43
CAGL0F03751g	998.541	1.00485	0.0693263	14.4945	1.31189e-47	5.33647e-47
CAGL0F03773g	1140.73	-0.643361	0.0664778	-9.67784	3.74549e-22	9.4415e-22
CAGL0F03795g	703.133	0.446375	0.11482	3.8876	0.00010124	0.000144376
CAGL0F03817g	621.681	0.435282	0.142249	3.06	0.00221334	0.0029212
CAGL0F03839g	1110.76	0.834673	0.11068	7.54133	4.65187e-14	9.4685e-14
CAGL0F03861g	1443.28	-0.330402	0.0747821	-4.4182	9.95268e-06	1.48561e-05
CAGL0F03883g	4713.39	1.53956	0.0967988	15.9048	5.87188e-57	2.77272e-56
CAGL0F03905g	1146.83	1.09032	0.0656534	16.6073	6.17297e-62	3.12818e-61
CAGL0F03927g	17552.3	-1.99046	0.133976	-14.8569	6.27657e-50	2.6386e-49
CAGL0F03949g	913.571	0.0234315	0.105614	0.221861	0.824422	0.846679
CAGL0F03971g	1975.64	0.540649	0.10562	5.11882	3.07453e-07	4.91671e-07
CAGL0F03993g	797.982	-1.06461	0.0766403	-13.891	7.18544e-44	2.76269e-43
CAGL0F04015g	1894.04	-0.399562	0.0698835	-5.71754	1.08076e-08	1.83824e-08
CAGL0F04081g	342.823	-1.05406	0.101622	-10.3723	3.31286e-25	9.03843e-25
CAGL0F04092g	346.33	0.976106	0.09207	10.6018	2.92347e-26	8.13212e-26
CAGL0F04103g	2894.97	-1.32765	0.149689	-8.86941	7.35317e-19	1.70847e-18
CAGL0F04125g	5071.06	1.39186	0.177902	7.82375	5.12721e-15	1.07104e-14
CAGL0F04191g	521.77	-0.0476967	0.07802	-0.611339	0.540975	0.577653
CAGL0F04213g	13870.6	0.754911	0.0698212	10.8121	3.01791e-27	8.58492e-27
CAGL0F04235g	291.854	0.304323	0.103494	2.9405	0.00327686	0.00427781
CAGL0F04257g	4134.34	-1.43782	0.0654698	-21.9615	6.71846e-107	6.03879e-106
CAGL0F04279g	1033.65	1.56262	0.123051	12.6989	5.9946e-37	2.03922e-36
CAGL0F04301g	707.465	-0.85057	0.126279	-6.73566	1.63191e-11	3.05038e-11
CAGL0F04323g	1030.15	-2.51881	0.0955639	-26.3574	4.22521e-153	6.54e-152
CAGL0F04345g	2274.58	1.073	0.093958	11.42	3.32188e-30	9.92521e-30
CAGL0F04367g	1210.03	0.160243	0.0913031	1.75507	0.0792476	0.0939011
CAGL0F04389g	659.211	0.159185	0.100955	1.5768	0.114842	0.134048
CAGL0F04411g	936.247	0.267045	0.113379	2.35532	0.0185067	0.022956
CAGL0F04433g	7533.2	-1.38259	0.132644	-10.4233	1.94109e-25	5.31194e-25
CAGL0F04455g	831.091	-0.625043	0.111368	-5.61241	1.99526e-08	3.36404e-08
CAGL0F04477g	1502.27	-0.62995	0.0713905	-8.82401	1.10435e-18	2.5549e-18
CAGL0F04499g	2640.14	-3.44874	0.126944	-27.1675	1.57324e-162	2.70658e-161
CAGL0F04521g	514.251	0.104182	0.13618	0.765032	0.444253	0.482189
CAGL0F04543g	2.11477	-2.49776	1.23604	-2.02077	0.0433032	0.0524611
CAGL0F04565g	2902.7	1.55182	0.105602	14.695	6.93554e-49	2.86874e-48
CAGL0F04587g	617.104	-0.205525	0.0929448	-2.21125	0.0270182	0.0331559
CAGL0F04609g	3079.46	1.39933	0.0888704	15.7458	7.34426e-56	3.38513e-55
CAGL0F04631g	2456.43	5.87029	0.149397	39.2931	0	0
CAGL0F04653g	1224.69	0.330471	0.108393	3.04883	0.00229737	0.00302766
CAGL0F04675r	0.86566	0.893377	1.51371	0.590192	0.555062	0.591643
CAGL0F04697g	785.982	3.51084	0.179281	19.5829	2.16325e-85	1.50786e-84
CAGL0F04719g	818.237	4.38639	0.168059	26.1003	3.61969e-150	5.38665e-149
CAGL0F04741g	1364.23	1.27621	0.0715379	17.8397	3.47705e-71	2.00888e-70
CAGL0F04763g	688.755	-3.93402	0.172104	-22.8584	1.20596e-115	1.21541e-114
CAGL0F04785g	3611.96	1.51545	0.0567625	26.698	4.96592e-157	7.93666e-156
CAGL0F04807g	4689.04	6.38315	0.128468	49.6868	0	0
CAGL0F04829g	2367.76	1.23832	0.0728591	16.9961	8.78279e-65	4.61973e-64
CAGL0F04851g	1129.92	4.45493	0.113217	39.3486	0	0
CAGL0F04873g	5811.96	-1.62118	0.06492	-24.972	1.23334e-137	1.59772e-136
CAGL0F04895g	5583.67	1.72425	0.119758	14.3979	5.33736e-47	2.1565e-46
CAGL0F04917g	977.345	-1.71102	0.0964751	-17.7354	2.2361e-70	1.27554e-69
CAGL0F04939g	1073.93	-1.80405	0.0889565	-20.2802	1.92361e-91	1.44324e-90
CAGL0F04961g	541.597	0.0547672	0.132569	0.413121	0.679518	0.711387
CAGL0F04983g	2899.23	-1.09812	0.128072	-8.57429	9.96965e-18	2.24307e-17
CAGL0F05005g	887.604	-0.369951	0.0810402	-4.56503	4.99418e-06	7.56337e-06
CAGL0F05027g	253.742	1.31179	0.125	10.4943	9.17504e-26	2.52875e-25
CAGL0F05049g	410.156	1.38821	0.100147	13.8617	1.08097e-43	4.14436e-43
CAGL0F05071g	1025.47	2.58241	0.131308	19.6669	4.14336e-86	2.93347e-85
CAGL0F05093g	217.452	0.190106	0.122414	1.55297	0.120431	0.140118
CAGL0F05115g	7534.89	-6.51751	0.112298	-58.0374	0	0
CAGL0F05137g	18.1211	-1.99312	0.38119	-5.22866	1.70741e-07	2.76482e-07
CAGL0F05159g	1332.64	-0.099071	0.139236	-0.711533	0.476754	0.515704
CAGL0F05181g	872.09	0.457792	0.105251	4.34952	1.36435e-05	2.02367e-05
CAGL0F05203g	169.66	-0.157536	0.124557	-1.26477	0.205952	0.233484
CAGL0F05225g	193.418	0.234434	0.126347	1.85548	0.0635284	0.0759921
CAGL0F05247g	648.154	0.785948	0.147791	5.31796	1.0494e-07	1.71835e-07
CAGL0F05269g	2925.89	-1.00929	0.0879989	-11.4693	1.88121e-30	5.66145e-30
CAGL0F05291r	0	#N/A	#N/A	#N/A	#N/A	#N/A
CAGL0F05329g	3773.78	-2.62417	0.116275	-22.5687	8.80858e-113	8.5429e-112
CAGL0F05335g	1668.5	0.154809	0.140748	1.09991	0.271373	0.303072
CAGL0F05357g	1961.66	-0.509439	0.100516	-5.06826	4.01461e-07	6.38225e-07
CAGL0F05379g	1437.23	-0.588873	0.090045	-6.53976	6.16165e-11	1.13331e-10
CAGL0F05401g	1087.39	1.09287	0.0941343	11.6096	3.68121e-31	1.12223e-30
CAGL0F05423g	906.228	0.885756	0.0677902	13.0661	5.14061e-39	1.815e-38
CAGL0F05445g	732.356	1.8873	0.103483	18.2377	2.59087e-74	1.54993e-73
CAGL0F05467g	502.455	-0.682106	0.106673	-6.39433	1.61249e-10	2.92502e-10
CAGL0F05489g	393.266	1.13822	0.141892	8.02172	1.04271e-15	2.20718e-15
CAGL0F05511g	1032.31	-1.00165	0.086312	-11.605	3.88845e-31	1.18304e-30
CAGL0F05533g	334.875	0.622711	0.116482	5.34599	8.9925e-08	1.47922e-07
CAGL0F05555g	495.758	0.649701	0.104295	6.22944	4.68096e-10	8.3454e-10
CAGL0F05577g	1128.6	-0.638915	0.181374	-3.52264	0.000427272	0.000588206
CAGL0F05599g	644.257	0.112935	0.107056	1.05491	0.291465	0.324571
CAGL0F05621g	423.044	0.467564	0.108217	4.32063	1.55584e-05	2.30075e-05
CAGL0F05643g	2559	-0.573994	0.089643	-6.4031	1.5225e-10	2.76641e-10
CAGL0F05665g	2709.08	-0.32208	0.0551344	-5.84174	5.16598e-09	8.87616e-09
CAGL0F05687g	5483.65	0.936044	0.0699444	13.3827	7.63284e-41	2.78787e-40
CAGL0F05709g	753.226	-0.539669	0.0778525	-6.93194	4.15114e-12	7.96607e-12
CAGL0F05731g	229.201	-1.69731	0.128145	-13.2453	4.80553e-40	1.7169e-39
CAGL0F05753g	1293.9	0.297051	0.0786877	3.77506	0.000159968	0.000225626
CAGL0F05775g	1287.24	0.816705	0.0745404	10.9566	6.18096e-28	1.77793e-27
CAGL0F05797g	476.33	-0.542515	0.123842	-4.38072	1.18289e-05	1.75887e-05
CAGL0F05819g	383.978	0.13777	0.108746	1.2669	0.205192	0.232672
CAGL0F05841g	287.32	1.11248	0.145439	7.64912	2.02356e-14	4.1548e-14
CAGL0F05863g	4868.23	3.47523	0.209162	16.615	5.42517e-62	2.75181e-61
CAGL0F05885g	659.76	-0.383265	0.119616	-3.20414	0.00135468	0.00180915
CAGL0F05907g	1353.91	-0.479493	0.0641607	-7.47331	7.81996e-14	1.57919e-13
CAGL0F05929g	390.643	1.89499	0.0920568	20.585	3.73707e-94	2.91729e-93
CAGL0F05951g	168.519	1.98598	0.163492	12.1473	5.92884e-34	1.90982e-33
CAGL0F05973g	255.953	0.375615	0.121661	3.08738	0.00201927	0.00267224
CAGL0F05995g	1044.63	0.263809	0.110838	2.38014	0.017306	0.0215111
CAGL0F06017g	865.819	2.37821	0.124644	19.08	3.70117e-81	2.43233e-80
CAGL0F06039g	1699.5	-0.704906	0.115979	-6.07789	1.21778e-09	2.14281e-09
CAGL0F06061g	1199.7	2.42735	0.112087	21.656	5.33854e-104	4.59949e-103
CAGL0F06083r	1.7161	-0.537393	1.09601	-0.490318	0.623909	0.65853
CAGL0F06127g	670.059	0.79077	0.11584	6.82639	8.70773e-12	1.64818e-11
CAGL0F06149g	500.799	-0.788816	0.0811955	-9.71503	2.60185e-22	6.60488e-22
CAGL0F06171g	2130.85	-0.102446	0.060282	-1.69945	0.089235	0.105182
CAGL0F06193r	5.6478	-1.65793	0.713898	-2.32237	0.0202132	0.0250153
CAGL0F06215g	962.936	0.397087	0.0749407	5.29868	1.16644e-07	1.90885e-07
CAGL0F06237g	2126.49	-0.966512	0.0854766	-11.3073	1.20699e-29	3.57662e-29
CAGL0F06259g	365.999	0.109274	0.111368	0.981203	0.326492	0.361046
CAGL0F06281r	0	#N/A	#N/A	#N/A	#N/A	#N/A
CAGL0F06325g	1491.64	1.96754	0.0918267	21.4266	7.54193e-102	6.30673e-101
CAGL0F06347g	1861.84	-1.02402	0.0655326	-15.6262	4.83057e-55	2.20581e-54
CAGL0F06369g	1934.53	-1.20088	0.160557	-7.47948	7.46184e-14	1.508e-13
CAGL0F06391g	1414	1.18089	0.101332	11.6536	2.19845e-31	6.74008e-31
CAGL0F06413g	101708	1.13325	0.0777377	14.5778	3.88665e-48	1.5942e-47
CAGL0F06435g	269.482	-0.218829	0.111903	-1.95553	0.0505205	0.060877
CAGL0F06457g	676.074	0.625863	0.0987294	6.33918	2.30989e-10	4.1649e-10
CAGL0F06479g	993.207	-0.512241	0.0920108	-5.56718	2.58896e-08	4.34874e-08
CAGL0F06501g	522.531	0.16943	0.140451	1.20633	0.227691	0.257158
CAGL0F06523g	1641.59	0.0689999	0.0741179	0.930948	0.351881	0.387851
CAGL0F06545g	446.047	2.05736	0.0900281	22.8524	1.38374e-115	1.39199e-114
CAGL0F06567g	1268.7	0.719584	0.0787646	9.13589	6.48727e-20	1.55269e-19
CAGL0F06589g	30.5436	1.73006	0.373293	4.63459	3.57642e-06	5.44988e-06
CAGL0F06600r	11.9448	-1.19266	0.38629	-3.08747	0.00201871	0.00267215
CAGL0F06611g	1354.84	1.05692	0.0638787	16.5457	1.71823e-61	8.65846e-61
CAGL0F06633g	862.757	0.266357	0.10087	2.6406	0.00827597	0.0105515
CAGL0F06655g	901.992	1.32837	0.0741476	17.9152	8.97663e-72	5.2254e-71
CAGL0F06677g	275.553	0.410132	0.310415	1.32124	0.186422	0.212145
CAGL0F06693g	1628.37	-0.791223	0.106655	-7.41853	1.18432e-13	2.38275e-13
CAGL0F06699g	48.1513	0.775141	0.263039	2.94687	0.00321009	0.00419268
CAGL0F06721g	1089.88	-0.52589	0.0909141	-5.78448	7.27378e-09	1.24502e-08
CAGL0F06743g	983.273	1.08684	0.117246	9.26977	1.86546e-20	4.51893e-20
CAGL0F06765g	497.196	1.4701	0.0903443	16.2722	1.5538e-59	7.67942e-59
CAGL0F06787g	1067.22	1.27647	0.0801611	15.9239	4.32873e-57	2.04762e-56
CAGL0F06809g	1170.21	-1.20844	0.145986	-8.27773	1.25547e-16	2.7369e-16
CAGL0F06831g	7159.69	-1.07055	0.0537848	-19.9043	3.73163e-88	2.69856e-87
CAGL0F06853g	2026.2	-0.997716	0.134809	-7.40096	1.35207e-13	2.71622e-13
CAGL0F06875g	1484.57	2.00314	0.0796189	25.1591	1.12351e-139	1.49488e-138
CAGL0F06897g	1209.83	-0.0965981	0.125856	-0.767527	0.442769	0.480868
CAGL0F06919g	475.284	-0.225231	0.0881454	-2.55522	0.0106121	0.0134129
CAGL0F06941g	1807.81	-0.229381	0.134703	-1.70287	0.0885919	0.104446
CAGL0F06963g	278.091	-0.995943	0.124742	-7.98399	1.41672e-15	2.99184e-15
CAGL0F06985g	490.325	1.36858	0.113665	12.0405	2.17751e-33	6.95207e-33
CAGL0F07007g	1249.56	4.27268	0.210196	20.3271	7.39826e-92	5.58956e-91
CAGL0F07029g	705.044	4.0489	0.155419	26.0514	1.29563e-149	1.91229e-148
CAGL0F07051g	944.28	1.26774	0.0821707	15.4282	1.0585e-53	4.74523e-53
CAGL0F07073g	48204.4	-3.10501	0.105479	-29.4373	1.82926e-190	4.20497e-189
CAGL0F07095g	2732.16	-0.869955	0.089105	-9.76326	1.61868e-22	4.13043e-22
CAGL0F07117g	1112.48	2.43593	0.106118	22.9549	1.31552e-116	1.34591e-115
CAGL0F07139g	5075.23	-1.26667	0.121179	-10.4529	1.42186e-25	3.90487e-25
CAGL0F07172g	1171.64	0.192642	0.0851295	2.26293	0.0236403	0.0291098
CAGL0F07205r	0.372605	-2.04797	2.38594	-0.858351	0.390699	0.428018
CAGL0F07249g	566.651	-1.02736	0.179658	-5.71843	1.07513e-08	1.82925e-08
CAGL0F07271g	633.284	1.04268	0.0795019	13.1151	2.69842e-39	9.57743e-39
CAGL0F07293g	1059.6	-0.013947	0.0701454	-0.19883	0.842396	0.863824
CAGL0F07315g	1089.67	0.995638	0.0733926	13.5659	6.37667e-42	2.37892e-41
CAGL0F07337g	251.451	-0.112032	0.132894	-0.843019	0.399218	0.436554
CAGL0F07359g	6525.52	1.00274	0.063298	15.8416	1.60732e-56	7.511e-56
CAGL0F07381g	1031.47	-0.121226	0.102029	-1.18816	0.23477	0.264324
CAGL0F07403g	1972.94	-0.861725	0.0989738	-8.70659	3.13152e-18	7.168e-18
CAGL0F07425g	659.84	0.218807	0.125812	1.73916	0.0820062	0.0970209
CAGL0F07447g	266.021	2.83535	0.140101	20.2379	4.53783e-91	3.3905e-90
CAGL0F07469g	1251.18	0.316785	0.0760427	4.16588	3.10155e-05	4.52337e-05
CAGL0F07491g	1604.14	-1.66781	0.106103	-15.7187	1.12546e-55	5.17865e-55
CAGL0F07513g	2292.29	4.93654	0.117462	42.0267	0	0
CAGL0F07535g	461.183	-0.333882	0.198969	-1.67806	0.0933354	0.109775
CAGL0F07557g	426.871	0.307819	0.0981201	3.13717	0.00170588	0.00226806
CAGL0F07579g	5628.32	0.48881	0.130058	3.75839	0.000171007	0.00024063
CAGL0F07601g	7884.5	-4.73674	0.146861	-32.2532	3.17357e-228	1.04534e-226
CAGL0F07623g	817.194	0.344561	0.126431	2.72528	0.00642462	0.00824562
CAGL0F07645g	1498.49	-0.584406	0.109522	-5.33596	9.5038e-08	1.56095e-07
CAGL0F07667g	1688.31	0.684776	0.111854	6.12207	9.23679e-10	1.63276e-09
CAGL0F07689g	1071.25	1.47714	0.0696393	21.2113	7.50651e-100	6.20983e-99
CAGL0F07711g	617.751	0.414346	0.0825049	5.02208	5.11142e-07	8.10683e-07
CAGL0F07733g	608.189	0.758659	0.103019	7.36427	1.78125e-13	3.56119e-13
CAGL0F07755g	309.464	-2.55236	0.149065	-17.1225	1.00853e-65	5.37288e-65
CAGL0F07777g	5545.13	6.2824	0.111417	56.3865	0	0
CAGL0F07799g	1916.07	0.530844	0.0742084	7.15342	8.46428e-13	1.65308e-12
CAGL0F07821g	669.354	0.967997	0.101717	9.51656	1.79012e-21	4.44404e-21
CAGL0F07843g	406.74	-0.0775848	0.116347	-0.666841	0.504874	0.54286
CAGL0F07865g	2073.88	0.442311	0.394389	1.12151	0.262071	0.293229
CAGL0F07887g	3253.46	-1.01171	0.0597681	-16.9273	2.82946e-64	1.47822e-63
CAGL0F07909g	1284.21	0.00735786	0.113854	0.0646257	0.948472	0.956375
CAGL0F07931g	1233.59	0.215889	0.136307	1.58384	0.113229	0.132309
CAGL0F07953g	3343.2	7.57357	0.20547	36.8597	2.04289e-297	1.1377e-295
CAGL0F07975g	952.758	2.93867	0.117609	24.9868	8.50196e-138	1.10403e-136
CAGL0F07997g	1861.54	-3.8202	0.142853	-26.7422	1.52236e-157	2.46221e-156
CAGL0F08019g	972.988	1.2254	0.0726222	16.8736	7.03369e-64	3.64645e-63
CAGL0F08041g	6930	-0.433121	0.0956315	-4.52907	5.92451e-06	8.93473e-06
CAGL0F08063g	1357.25	2.13032	0.118945	17.9101	9.8368e-72	5.71995e-71
CAGL0F08085g	3765.19	3.22919	0.209052	15.4468	7.92321e-54	3.55787e-53
CAGL0F08107g	2697.04	1.52531	0.0867744	17.5778	3.64204e-69	2.0494e-68
CAGL0F08129g	3845.1	-1.66845	0.159511	-10.4598	1.32159e-25	3.63134e-25
CAGL0F08151g	1359.66	-0.0525415	0.0860019	-0.610934	0.541243	0.577825
CAGL0F08173g	164.179	1.63346	0.18057	9.04613	1.4812e-19	3.5048e-19
CAGL0F08195g	32.1512	-0.107142	0.273802	-0.391312	0.695566	0.726779
CAGL0F08217g	744.467	2.27149	0.150414	15.1016	1.57996e-51	6.82248e-51
CAGL0F08239g	869.979	0.526941	0.10306	5.11297	3.1714e-07	5.0686e-07
CAGL0F08261g	3457.89	6.71736	0.188718	35.5948	1.68747e-277	8.36303e-276
CAGL0F08283g	1607.61	0.147673	0.0715254	2.06463	0.0389583	0.0473247
CAGL0F08305g	970.953	1.76167	0.0788019	22.3556	1.0641e-110	9.99696e-110
CAGL0F08327g	1181.46	2.21897	0.0826182	26.8581	6.77754e-159	1.11284e-157
CAGL0F08349r	0	#N/A	#N/A	#N/A	#N/A	#N/A
CAGL0F08371g	5517.36	-1.80649	0.0724179	-24.9453	2.40116e-137	3.08835e-136
CAGL0F08393g	1004.25	0.993901	0.120118	8.2744	1.29103e-16	2.8133e-16
CAGL0F08415g	696.371	-0.478452	0.107311	-4.45855	8.25142e-06	1.23543e-05
CAGL0F08437g	505.292	-0.706287	0.0761935	-9.26965	1.86761e-20	4.52212e-20
CAGL0F08459g	5456.28	-0.617408	0.067362	-9.16553	4.93031e-20	1.18161e-19
CAGL0F08481g	776.621	2.42658	0.115037	21.094	9.02738e-99	7.44518e-98
CAGL0F08503g	839.014	1.19554	0.0962514	12.421	2.0101e-35	6.64538e-35
CAGL0F08525g	1639.03	-1.26924	0.0646226	-19.6409	6.92168e-86	4.88132e-85
CAGL0F08547g	24203.3	-2.4353	0.101355	-24.0274	1.43844e-127	1.66035e-126
CAGL0F08558r	69.8073	-1.51501	0.222835	-6.79878	1.05507e-11	1.99004e-11
CAGL0F08569g	895.037	-0.371809	0.0752132	-4.9434	7.67725e-07	1.2056e-06
CAGL0F08591g	270.731	-0.148836	0.143292	-1.03869	0.298949	0.332767
CAGL0F08613g	780.722	0.0411403	0.0702403	0.585708	0.558071	0.594381
CAGL0F08635g	726.721	0.4506	0.0982716	4.58526	4.53432e-06	6.87851e-06
CAGL0F08657g	1034.44	0.00975595	0.065891	0.148062	0.882294	0.899953
CAGL0F08679g	1787.63	0.440806	0.0813742	5.41702	6.06015e-08	1.00636e-07
CAGL0F08701g	141.517	1.63794	0.155599	10.5266	6.51348e-26	1.79979e-25
CAGL0F08723g	802.4	-0.0862138	0.0753656	-1.14394	0.252648	0.283096
CAGL0F08745g	12771.9	2.4782	0.34332	7.21833	5.263e-13	1.03497e-12
CAGL0F08767g	3.28525	1.65979	0.978903	1.69556	0.0899686	0.105977
CAGL0F08789g	640.581	-0.559941	0.0775857	-7.21707	5.31202e-13	1.04347e-12
CAGL0F08811g	786.496	0.0731966	0.0729661	1.00316	0.315784	0.350209
CAGL0F08833g	7599.04	-4.19682	0.0824718	-50.8879	0	0
CAGL0F08855g	558.433	0.837325	0.0838004	9.9919	1.65384e-23	4.33481e-23
CAGL0F08877g	200.625	1.79931	0.152419	11.8051	3.67491e-32	1.14486e-31
CAGL0F08899r	4.47498	-1.90492	0.672355	-2.8332	0.00460842	0.00596566
CAGL0F08943g	522.164	1.07815	0.0954021	11.3012	1.29498e-29	3.83105e-29
CAGL0F08965g	2671.45	-1.25666	0.108328	-11.6005	4.09489e-31	1.24483e-30
CAGL0F08987g	1706.39	0.557849	0.101593	5.49101	3.99641e-08	6.67345e-08
CAGL0F09009g	602.982	-0.264585	0.104575	-2.53009	0.0114033	0.0143625
CAGL0F09031g	50147.7	-2.98997	0.109755	-27.2422	2.05725e-163	3.58492e-162
CAGL0F09053g	960.678	-0.954347	0.0720205	-13.2511	4.44934e-40	1.59174e-39
CAGL0F09075g	3582.73	-0.300723	0.0509285	-5.9048	3.53069e-09	6.1072e-09
CAGL0F09097g	965.774	-0.732271	0.0755186	-9.69655	3.11853e-22	7.88685e-22
CAGL0F09119g	945.382	-1.00976	0.131449	-7.68171	1.56973e-14	3.23529e-14
CAGL0F09163g	586.783	1.71767	0.0956231	17.9629	3.80138e-72	2.22482e-71
CAGL0F09141g	1.99367	4.62972	1.40245	3.30118	0.000962793	0.00129798
CAGL0F09185g	988.667	0.248987	0.0903071	2.75712	0.00583134	0.00750021
CAGL0F09207g	5825.97	-0.668764	0.0855205	-7.81992	5.28551e-15	1.10368e-14
CAGL0F09229g	1640.15	-0.423822	0.075349	-5.62479	1.85733e-08	3.13639e-08
CAGL0F09273g	40.1121	-2.50042	0.324401	-7.70783	1.27978e-14	2.64374e-14
CAGL0G00105g	0	#N/A	#N/A	#N/A	#N/A	#N/A
CAGL0G00110g	4.47629	-1.10039	0.633678	-1.73652	0.0824722	0.0975082
CAGL0G00121g	0	#N/A	#N/A	#N/A	#N/A	#N/A
CAGL0G00154g	10219.1	-1.90898	0.111625	-17.1017	1.44102e-65	7.66934e-65
CAGL0G00176g	1932.66	-0.0443067	0.073492	-0.602878	0.54659	0.583302
CAGL0G00220g	13869.1	-2.28111	0.0650028	-35.0925	8.77712e-270	4.23339e-268
CAGL0G00242g	1208.32	0.109898	0.0911781	1.20532	0.228081	0.257491
CAGL0G00264g	1996.54	-0.921303	0.0971557	-9.48274	2.47681e-21	6.13468e-21
CAGL0G00286g	14136.6	-4.00593	0.100519	-39.8524	0	0
CAGL0G00308g	39049.3	-2.45581	0.0661786	-37.1087	2.03168e-301	1.18012e-299
CAGL0G00297g	55.6023	-2.43094	0.223031	-10.8996	1.15789e-27	3.32356e-27
CAGL0G00330g	407.235	0.847391	0.0851045	9.95707	2.34894e-23	6.12698e-23
CAGL0G00352g	603.509	2.04066	0.107831	18.9246	7.15519e-80	4.64571e-79
CAGL0G00374g	1465.26	-0.654619	0.0766102	-8.5448	1.28759e-17	2.88972e-17
CAGL0G00396g	1242.19	0.377844	0.0923054	4.09341	4.25078e-05	6.14963e-05
CAGL0G00418g	1068.16	-0.0808699	0.0784807	-1.03044	0.302802	0.336779
CAGL0G00440g	3601.69	-1.77551	0.0953137	-18.6281	1.90082e-77	1.19398e-76
CAGL0G00462g	46.2303	0.039926	0.224591	0.177772	0.858902	0.879081
CAGL0G00484g	1185.66	-1.85113	0.130534	-14.1812	1.19771e-45	4.7261e-45
CAGL0G00506g	1589.11	-0.64336	0.121624	-5.28975	1.22485e-07	2.00262e-07
CAGL0G00528g	2208.34	-0.557231	0.122025	-4.56655	4.95824e-06	7.51105e-06
CAGL0G00550g	843.501	1.37729	0.0778602	17.6893	5.07398e-70	2.86712e-69
CAGL0G00594g	1816.38	-0.628835	0.116963	-5.37634	7.60153e-08	1.25576e-07
CAGL0G00616r	0.0772741	-1.55219	4.40032	-0.352746	0.724279	0.753429
CAGL0G00660g	1922.71	-0.261314	0.0759362	-3.44123	0.000579079	0.000791545
CAGL0G00682g	1047.45	-1.83745	0.0954581	-19.2487	1.44666e-82	9.67187e-82
CAGL0G00704g	344.132	-0.0286951	0.107957	-0.265802	0.790392	0.814362
CAGL0G00726g	1704.96	-3.50482	0.0821557	-42.6607	0	0
CAGL0G00748g	402	-0.229121	0.106826	-2.1448	0.0319688	0.0390096
CAGL0G00770r	0.276145	-3.31659	3.35141	-0.989612	0.322364	0.356846
CAGL0G00792g	0.405702	0.573885	2.02945	0.282779	0.777346	0.801991
CAGL0G00814g	1804.5	-1.5977	0.0996398	-16.0348	7.30141e-58	3.50597e-57
CAGL0G00836g	0.10262	0	4.40736	0	1	1
CAGL0G00858g	924.62	-2.43384	0.0834	-29.1827	3.21578e-187	7.26846e-186
CAGL0G00864r	50.6391	-0.916226	0.225148	-4.06944	4.71271e-05	6.80515e-05
CAGL0G00869r	20.3269	-0.0813114	0.314375	-0.258645	0.795909	0.819421
[truncated: 3,873 more rows]

## Sheet: res_cglab_24c_24
genes	baseMean	log2FoldChange	lfcSE	stat	pvalue	padj
[truncated: 5,615 more rows]

## Sheet: res_human_0_3
genes	baseMean	log2FoldChange	lfcSE	stat	pvalue	padj
[truncated: 20,440 more rows]

[truncated: 3 more sheets: res_human_0_24, res_human_0_24c, res_human_24c_24]
