# Supplementary material for: Human albumin enhances the pathogenic potential of Candida glabrata on vaginal epithelial cells
Source: PLoS Pathog. 2021 Oct 28;17(10):e1010037. doi: 10.1371/journal.ppat.1010037 (PMC8577789; doi:10.1371/journal.ppat.1010037)
Supplement: S3 File — All data used to generate graphs in this manuscript. (XLSX) [file ppat.1010037.s007.xlsx]

## Sheet: Figure1a
C.albicans	C. glabrata	C.albicans+albumin	C. glabrata+albumin	uninfected
83.8685	17.9978	53.7909	56.2424	12
78.0994	11.0709	48.729	51.777	15
55.3	13.4467	58.55	61.125	10

## Sheet: Figure1b
no albumin	with human albumin	with bovine albumin	with murine albumin	uninfected
17.9978	56.2424	60.2952	16.553	12.1452
11.0709	51.777	56.0955	17.949	15.4524
13.4467	61.125	38.3629	11.946	10.3147

## Sheet: Figure1c
no albumin	+ albumin
14.15	26.125
9.26	18.05
10.45	20.75

## Sheet: Figure1d
no albumin	+ human albumin	+ murine albumin
68000000	170000000	50000000
44000000	130000000	61000000
66000000	210000000	81000000

## Sheet: Figure1e
	no albumin			5 mg/ml albumin
MOI 1	19.2662	17.2067	14.6418	61.9815	56.9385	52.1992
MOI 5	39.9557	29.9665	16.4822	76.537	65.1899	69.649
MOI 10	47.4277	34.0559	20.2169	79.2231	76.4991	73.7014
MOI 50	70.112	57.311	52.5738	83.9915	84.7225	78.8019
MOI 100	78.5085	65.9032	60.8486	86.835	90.149	77.6386
uninfected	7.18035	8.65549	9.71472	6.29375	9.97765	6.1748

## Sheet: Figure1f
transwell
MOI 1	MOI 1 + albumin	MOI 5	MOI 5 + albumin	MOI 10	MOI 10 + albumin	MOI 50	MOI 50 + albumin	MOI 100	MOI 100 + albumin	direct contact	direct contact + albumin	uninfected (low control)
11.5001	10.4558	13.2212	6.78244	16.7264	6.88648	11.2462	6.99252	9.67625	7.60474	25.1694	85.701	10.4142
6.73442	6.55436	14.8306	6.43432	18.7624	8.74715	12.6151	6.57837	10.8541	6.6624	13.5768	60.7831	11.6819
6.57437	7.98287	6.63094	11.3257	6.73265	12.6168	6.83632	9.53177	7.43486	10.6619	11.5845	88.2816	6.92043
		6.29059		8.55176		6.43142		6.51357

## Sheet: FigureS1a
human albumin			murine albumin
Sanquin	Sigma	Bio&SELL	Sigma	IR	Abcam	no albumin
60.2952	55.5618	50.7869	16.553	12.6584	9.3253	17.9978
56.0955	47.6211	48.0095	17.949	19.8917	10.2668	11.0709
38.3629	52.0262	39.4789	11.946	16.1034	10.6005	13.4467

## Sheet: FigureS1b
no albumin								with albumin
WT	C108-feces	C109-BAL	C110-oral	C111-bronch secretion	C112-vaginal	C113-trach secretion	C114-urine	WT	C108-feces	C109-BAL	C110-oral	C111-bronch secretion	C112-vaginal	C113-trach secretion	C114-urine
17.9978	11.5928	11.3922	11.5371	12.2223	11.6262	11.7599	12.3114	56.2424	71.8361	54.8177	56.8096	38.3351	47.1879	47.1763	43.3323
11.0709	13.4958	13.2292	12.7943	12.7523	13.124	12.8645	12.9487	51.777	41.0281	50.2086	49.6803	46.0719	39.6326	53.2588	44.0484
13.4467	12.0985	13.2135	14.139	13.0072	13.1243	14.2115	14.4234	61.125	50.2421	82.3774	81.4585	63.0431	43.3462	68.0687	38.3672

## Sheet: FigureS2a
	3h infection	24 infection	24 control
AWP6	2.87971	-0.720202	-1.84214
AWP2	1.47841	-2.63372	-2.86171
CAGL0G05896g	2.86546	-1.18725	-1.60099
CAGL0E02915g	2.84659	0.150105	-0.230636

## Sheet: FigureS2d
		3h infection	24 infection	24 control	GO term
ENSG00000180535	BHLHA15 (Basic Helix-Loop-Helix Family Member A15)	0.261897	5.03317	1.06837	cellular response to glucose starvation	response to starvation
ENSG00000163565	IFI16 (Interferon Gamma Inducible Protein 16)	0.15736	1.57351	1.05826
ENSG00000044574	HSPA5 (Heat Shock Protein Family A (Hsp70) Member 5)	-0.362186	2.34964	-0.802004
ENSG00000130766	SESN2 (Sestrin 2)	-0.44861	1.60017	-0.327479
ENSG00000175197	CHOP (The C/EBP Homologous Protein )	-0.390312	4.21282	0.562622
ENSG00000139112	GABARAPL1 (GABA Type A Receptor Associated Protein Like 1)	0.269229	1.88177	1.31486
ENSG00000070540	WIPI1 (WD Repeat Domain, Phosphoinositide Interacting 1)	0.310704	3.08305	0.35922
ENSG00000143882	ATP6V1C2 (ATPase H+ Transporting V1 Subunit C2)	0.0965762	2.03061	1.7591

[truncated: 19 more sheets: Figure2a, Figure2b, Figure2c, Figure2d, Figure2f, Figure2g, Figure4a, Figure4b, Figure5a, Figure5b, Figure5c, Figure6a, Figure6b, Figure6c, Figure6d, Figure6e, Figure7b, Figure7c, FigureS3a-d]
